# Supplementary material for: Altered microRNA profiles during early colon adenoma progression in a porcine model of familial adenomatous polyposis
Source: Oncotarget. 2017 Oct 10;8(56):96154–60. doi: 10.18632/oncotarget.21774 (PMC5707088; doi:10.18632/oncotarget.21774)
Supplement: Supplementary file 2 [file oncotarget-08-96154-s002.xls]

## Sheet: LG-IEN vs HG-IEN
#	KEGG pathway	p-value	Number of target genes	Number of miRNAs involved in a pathway
1	MicroRNAs in cancer	9.52549e-74	131	23
2	Proteoglycans in cancer	1.07694e-14	146	23
3	Hepatitis B	5.68347e-12	105	22
4	Protein processing in endoplasmic reticulum	1.21312e-09	124	23
5	Renal cell carcinoma	1.24605e-08	56	23
6	Cell cycle	1.44001e-08	97	23
7	Lysine degradation	2.74966e-08	37	23
8	Ubiquitin mediated proteolysis	2.74966e-08	103	23
9	Adherens junction	3.67373e-08	60	23
10	Hippo signaling pathway	1.68774e-07	101	23
11	Prion diseases	3.20961e-07	24	22
12	Pathways in cancer	6.92431e-07	255	23
13	Estrogen signaling pathway	1.32731e-06	69	23
14	p53 signaling pathway	1.87642e-06	56	23
15	Viral carcinogenesis	4.50183e-06	146	23
16	Prostate cancer	7.91068e-06	68	23
17	Transcriptional misregulation in cancer	1.68393e-05	117	23
18	Pancreatic cancer	1.88314e-05	52	23
19	Glioma	4.22254e-05	47	23
20	Spliceosome	4.9659e-05	94	23
21	Glycosaminoglycan biosynthesis - keratan sulfate	8.14566e-05	11	18
22	Signaling pathways regulating pluripotency of stem cells	8.14566e-05	95	23
23	Chronic myeloid leukemia	8.73289e-05	56	22
24	TGF-beta signaling pathway	0.000114499	55	22
25	Shigellosis	0.000114499	48	23
26	Bladder cancer	0.000114499	32	23
27	Sphingolipid signaling pathway	0.00011831	82	23
28	Oocyte meiosis	0.000125888	76	23
29	Acute myeloid leukemia	0.00017571	42	23
30	Endocytosis	0.000195403	137	23
31	Thyroid hormone signaling pathway	0.000385396	84	23
32	Central carbon metabolism in cancer	0.000385396	46	23
33	Regulation of actin cytoskeleton	0.000455559	135	23
34	Fatty acid metabolism	0.000456395	29	20
35	FoxO signaling pathway	0.000456395	91	23
36	Focal adhesion	0.000587346	135	23
37	Colorectal cancer	0.000635242	45	23
38	Non-small cell lung cancer	0.000689357	41	22
39	RNA transport	0.000905502	110	23
40	TNF signaling pathway	0.000905502	77	23
41	ErbB signaling pathway	0.00175207	58	23
42	Bacterial invasion of epithelial cells	0.00226393	50	23
43	HIF-1 signaling pathway	0.00263959	76	23
44	mTOR signaling pathway	0.00289718	45	23
45	Steroid biosynthesis	0.00309394	13	15
46	Neurotrophin signaling pathway	0.00353693	79	23
47	RNA degradation	0.00420833	53	23
48	Thyroid cancer	0.00635841	21	22
49	AMPK signaling pathway	0.00804331	83	23
50	N-Glycan biosynthesis	0.00868754	32	20
51	Small cell lung cancer	0.00953131	58	23
52	NF-kappa B signaling pathway	0.00958535	56	23
53	Fc gamma R-mediated phagocytosis	0.010506	59	23
54	Endometrial cancer	0.0109545	36	22
55	Axon guidance	0.0126361	75	23
56	Wnt signaling pathway	0.0143655	86	23
57	Chagas disease (American trypanosomiasis)	0.016876	66	22
58	Huntington's disease	0.016876	113	23
59	Legionellosis	0.0169281	38	22
60	Ribosome	0.0218279	86	23
61	HTLV-I infection	0.0218279	168	23
62	Salmonella infection	0.0228877	56	23
63	Notch signaling pathway	0.0246472	34	23
64	Fatty acid biosynthesis	0.0250383	6	18
65	Melanoma	0.0307339	45	23
66	Insulin signaling pathway	0.0309375	88	23
67	MAPK signaling pathway	0.0327049	151	23
68	Gap junction	0.0402464	55	23
69	PI3K-Akt signaling pathway	0.0402464	192	23
70	Progesterone-mediated oocyte maturation	0.0409998	57	23
71	Prolactin signaling pathway	0.0490405	47	22

## Sheet: HG-IEN vs NM
#	KEGG pathway	p-value	Number of target genes	Number of miRNAs involved in a pathway
1	Proteoglycans in cancer	3.71375e-16	159	31
2	Viral carcinogenesis	8.83715e-09	166	31
3	Protein processing in endoplasmic reticulum	1.6297e-08	136	31
4	Cell cycle	2.21282e-08	102	31
5	Renal cell carcinoma	2.21282e-08	61	31
6	Thyroid hormone signaling pathway	2.46237e-08	95	31
7	Ubiquitin mediated proteolysis	6.28766e-08	114	31
8	Hepatitis B	1.30781e-07	110	31
9	Chronic myeloid leukemia	1.52178e-07	63	31
10	Lysine degradation	5.17116e-07	39	30
11	TNF signaling pathway	7.81464e-07	90	30
12	TGF-beta signaling pathway	1.83954e-06	63	31
13	Hippo signaling pathway	2.22056e-06	108	31
14	Spliceosome	3.68799e-06	103	31
15	Pancreatic cancer	3.68799e-06	55	31
16	Adherens junction	3.75381e-06	62	31
17	Signaling pathways regulating pluripotency of stem cells	4.03052e-06	105	31
18	Acute myeloid leukemia	5.61962e-06	49	31
19	Pathways in cancer	1.09652e-05	273	31
20	p53 signaling pathway	2.05189e-05	57	30
21	FoxO signaling pathway	2.05189e-05	104	31
22	Endocytosis	2.849e-05	152	31
23	Colorectal cancer	2.849e-05	51	31
24	Prostate cancer	4.24643e-05	71	31
25	Central carbon metabolism in cancer	5.25233e-05	54	30
26	ErbB signaling pathway	5.25233e-05	67	31
27	Oocyte meiosis	5.25233e-05	83	31
28	Glycosaminoglycan biosynthesis - keratan sulfate	5.4056e-05	13	20
29	Non-small cell lung cancer	6.41422e-05	45	30
30	mTOR signaling pathway	6.41422e-05	52	31
31	Transcriptional misregulation in cancer	8.3396e-05	128	31
32	Other types of O-glycan biosynthesis	0.000153048	20	23
33	AMPK signaling pathway	0.000195508	96	31
34	Bacterial invasion of epithelial cells	0.000255562	58	31
35	Glioma	0.000311175	49	31
36	RNA transport	0.000318362	122	30
37	Bladder cancer	0.000356365	33	30
38	Estrogen signaling pathway	0.000377783	71	31
39	Small cell lung cancer	0.000377783	67	31
40	Sphingolipid signaling pathway	0.000434543	87	31
41	Thyroid cancer	0.000490731	24	29
42	Endometrial cancer	0.00062379	42	30
43	RNA degradation	0.000630599	61	30
44	Non-alcoholic fatty liver disease (NAFLD)	0.000680509	108	31
45	Focal adhesion	0.000680509	147	31
46	HIF-1 signaling pathway	0.000888392	83	31
47	Neurotrophin signaling pathway	0.0010688	88	31
48	Prion diseases	0.00125828	20	30
49	NF-kappa B signaling pathway	0.00152596	60	29
50	Shigellosis	0.0031049	48	28
51	Progesterone-mediated oocyte maturation	0.00410656	66	30
52	Ribosome	0.00425864	97	30
53	Chagas disease (American trypanosomiasis)	0.00425864	74	31
54	Apoptosis	0.00449397	66	31
55	mRNA surveillance pathway	0.0046196	69	31
56	Fatty acid elongation	0.00478374	14	18
57	Fc gamma R-mediated phagocytosis	0.00478374	65	30
58	N-Glycan biosynthesis	0.00503887	36	28
59	HTLV-I infection	0.00674616	186	31
60	Wnt signaling pathway	0.00754193	96	31
61	Regulation of actin cytoskeleton	0.00768315	141	31
62	Axon guidance	0.00921524	86	31
63	Inositol phosphate metabolism	0.00995639	45	29
64	VEGF signaling pathway	0.0135923	46	28
65	ECM-receptor interaction	0.0170407	51	29
66	Phosphatidylinositol signaling system	0.0182337	59	30
67	Toxoplasmosis	0.0189379	82	31
68	Insulin signaling pathway	0.0204717	97	31
69	Steroid biosynthesis	0.0207068	14	20
70	Fatty acid metabolism	0.0216447	30	26
71	Huntington's disease	0.0244371	124	31
72	Osteoclast differentiation	0.0270325	85	31
73	Platelet activation	0.029782	87	30
74	MAPK signaling pathway	0.0331969	165	31
75	Legionellosis	0.0347229	40	30
76	Salmonella infection	0.0358456	60	30
77	Base excision repair	0.0396315	24	23
78	B cell receptor signaling pathway	0.0419631	52	30
79	Parkinson's disease	0.0443416	94	29
80	Mismatch repair	0.0446364	18	25

## Sheet: LG-IEN vs NM
#	KEGG pathway	p-value	Number of target genes	Number of miRNAs involved in a pathway
1	MicroRNAs in cancer	1.82935e-63	118	6
2	Cell cycle	3.75494e-11	93	6
3	Adherens junction	1.11549e-09	56	6
4	Viral carcinogenesis	2.16065e-09	131	6
5	Hippo signaling pathway	2.71975e-09	93	6
6	Proteoglycans in cancer	6.96241e-09	122	6
7	Lysine degradation	7.86071e-09	34	6
8	Renal cell carcinoma	1.66236e-08	52	6
9	Transcriptional misregulation in cancer	2.26994e-08	112	6
10	TGF-beta signaling pathway	4.18566e-08	57	6
11	Oocyte meiosis	1.54459e-07	76	6
12	Hepatitis B	2.54169e-07	92	6
13	Thyroid hormone signaling pathway	3.0077e-07	81	6
14	Glioma	1.89597e-06	45	6
15	Protein processing in endoplasmic reticulum	1.89961e-06	105	6
16	Fatty acid metabolism	2.49335e-06	27	6
17	Chronic myeloid leukemia	2.6568e-06	54	6
18	Colorectal cancer	3.10496e-06	46	6
19	Pathways in cancer	5.52747e-06	224	6
20	Thyroid cancer	6.89399e-06	23	6
21	Signaling pathways regulating pluripotency of stem cells	9.61328e-06	90	6
22	Prostate cancer	1.16385e-05	65	6
23	p53 signaling pathway	1.78797e-05	52	6
24	Pancreatic cancer	2.41327e-05	49	6
25	Acute myeloid leukemia	2.76051e-05	42	6
26	HTLV-I infection	2.80171e-05	154	6
27	FoxO signaling pathway	9.19123e-05	87	6
28	Endometrial cancer	0.000232636	37	6
29	Estrogen signaling pathway	0.000328434	60	6
30	Bladder cancer	0.000337426	29	6
31	TNF signaling pathway	0.000602637	66	6
32	Fatty acid biosynthesis	0.000859655	7	6
33	Endocytosis	0.00109104	118	6
34	Shigellosis	0.0012772	43	6
35	Melanoma	0.00153923	45	6
36	Non-small cell lung cancer	0.00161342	38	6
37	2-Oxocarboxylic acid metabolism	0.00220741	12	5
38	Sphingolipid signaling pathway	0.00250013	71	6
39	Bacterial invasion of epithelial cells	0.00285215	48	6
40	mRNA surveillance pathway	0.00332335	59	6
41	Progesterone-mediated oocyte maturation	0.00337007	56	6
42	Alcoholism	0.00390398	105	6
43	Neurotrophin signaling pathway	0.00401817	72	6
44	Small cell lung cancer	0.00416538	54	6
45	Ubiquitin mediated proteolysis	0.00659369	80	6
46	N-Glycan biosynthesis	0.00991118	30	6
47	Insulin signaling pathway	0.0104919	82	6
48	RNA transport	0.0105626	94	6
49	Prolactin signaling pathway	0.0105626	47	6
50	mTOR signaling pathway	0.0109159	39	6
51	VEGF signaling pathway	0.0154597	39	6
52	Axon guidance	0.0182854	71	6
53	Long-term potentiation	0.0182854	42	6
54	Glycosaminoglycan biosynthesis - chondroitin sulfate / dermatan sulfate	0.0192354	12	5
55	Apoptosis	0.0192354	51	6
56	Inositol phosphate metabolism	0.0216864	36	6
57	MAPK signaling pathway	0.024087	133	6
58	Regulation of actin cytoskeleton	0.024087	113	6
59	Chagas disease (American trypanosomiasis)	0.0255823	60	6
60	Phosphatidylinositol signaling system	0.0270812	46	6
61	Focal adhesion	0.0270812	113	6
62	Epstein-Barr virus infection	0.0270812	114	6
63	ErbB signaling pathway	0.0274513	54	6
64	Glycosylphosphatidylinositol(GPI)-anchor biosynthesis	0.0287603	17	5
65	One carbon pool by folate	0.0287603	12	6
66	Gap junction	0.0349061	49	6
67	Influenza A	0.0441232	95	6
68	HIF-1 signaling pathway	0.0466947	60	6
69	Sulfur relay system	0.0495773	5	4
