# Supplementary material for: Altered microRNA profiles during early colon adenoma progression in a porcine model of familial adenomatous polyposis
Source: Oncotarget. 2017 Oct 10;8(56):96154–60. doi: 10.18632/oncotarget.21774 (PMC5707088; doi:10.18632/oncotarget.21774)
Supplement: Supplementary file 3 [file oncotarget-08-96154-s003.xls]

## Sheet: LG-IEN vs HG-IEN
#	Sequence	miRNA / isomiR	log2FC LG/HG	lfcSE	pvalue	padj
1	TAGGTAGTTTCATGTTGTTGGG	ssc-miR-196a	-1.7212	0.370797	3.45212e-06	0.00123931
2	TGAGGTAGTAAGTTGTATTGTT	ssc-miR-98	-0.952225	0.244513	9.84541e-05	0.0117817
3	TGAGAACTGAATTCCATGGGTT	ssc-miR-146a-5p	-1.66651	0.466122	0.000349887	0.0223623
4	TGAGAACTGAATTCCATAGGCTG	ssc-miR-146b|{isomiR}|20_42|	-1.43368	0.41056	0.00047942	0.0264787
5	TGAGGTAGGAGGTTGTATAGTT	ssc-let-7e	-1.25012	0.390832	0.00138088	0.0481756
6	TGAGAACTGAATTCCATAGGCTGT	ssc-miR-146b|{isomiR}|20_43|	-1.42091	0.44502	0.0014085	0.0481756
7	TGAGAACTGAATTCCATGGGTTA	ssc-miR-146a-5p|{isomiR}|10_32|	-1.46161	0.468882	0.00182566	0.0524331
8	AACATTCATTGCTGTCGGTGGG	ssc-miR-181b|{isomiR}|12_33|	-1.34032	0.433059	0.00196808	0.0543492
9	AGAGGTAGTAGGTTGCATAGTT	ssc-let-7d-5p	-0.882134	0.295723	0.00285465	0.0661174
10	AACGGAATCCCAAAAGCAGCTG	ssc-miR-191|{isomiR}|9_30|	-0.948988	0.324854	0.00348602	0.0763587
11	TTAATGCTAATTGTGATAGGGGTT	ssc-miR-155-5p|{isomiR}|10_33|	-1.19375	0.424999	0.00497226	0.0944678
12	CAACGGAATCCCAAAAGCAGCTG	ssc-miR-191	-0.883991	0.316084	0.00516278	0.0944678
13	ATGGCACTGGTAGAATTCACTG	ssc-miR-183|{isomiR}|6_27|	-1.11376	0.398569	0.00519987	0.0944678
14	TGAGGTAGTAGGTTGTATAGTT	ssc-let-7a	-1.01048	0.362116	0.00526283	0.0944678
15	AACATTCATTGCTGTCGGTGGGT	ssc-miR-181b|{isomiR}|12_34|	-1.08516	0.3947	0.00597166	0.104577
16	TATGGCACTGGTAGAATTCACTG	ssc-miR-183	-0.918631	0.336066	0.00626691	0.105771
17	TTAATGCTAATTGTGATAGGGGT	ssc-miR-155-5p|{isomiR}|10_32|	-1.1983	0.445143	0.00710391	0.111193
18	TGAGAACTGAATTCCATGGGTTT	ssc-miR-146a-5p|{isomiR}|10-32|sub.32G>T	-1.27208	0.486452	0.00892228	0.133462
19	TTGAGAACTGAATTCCATGGGTT	ssc-miR-146a-5p|{isomiR}|9_31|	-0.98151	0.38252	0.0102907	0.147226
20	TGAGGTAGTAGGTTGTGTGGTTA	hsa-let-7b-5p|{isomiR}|5_27|sub.27T>A homolog	-1.13438	0.443062	0.0104575	0.147226
21	TGAGGTAGTAGGTTGTGTGGTT	hsa-let-7b-5p homolog	-1.10363	0.436817	0.0115194	0.154335
22	AGCTACATTGTCTGCTGGGTTTC	ssc-miR-221-3p|{isomiR}|43_65|	-0.964194	0.382031	0.0116074	0.154335
23	TATTGCACTCGTCCCGGCCT	ssc-miR-92b-3p|{isomiR}|50_69|	-1.03364	0.415959	0.0129567	0.166123
24	TGAGGTAGTAGATTGTATAGTT	ssc-let-7f	-0.576427	0.235649	0.01444	0.179904
25	TGAGGCAGTAGGTTGTATAGTT	ssc-let-7a|{isomiR}|7_28|sub.12T>C	-0.955764	0.406538	0.0187238	0.216834
26	CACCCGTAGAACCGACCTTGCG	ssc-miR-99b	-0.778886	0.335642	0.0203092	0.227308
27	TGAGGTAGTAGGTTGTGTGGTTT	hsa-let-7b-5p|{isomiR}|5_27| homolog	-1.02827	0.444055	0.020578	0.227308
28	AACATTCAACGCTGTCGGTGAGTT	ssc-miR-181a	-0.701174	0.311817	0.0245333	0.262909
29	AACATTCATTGCTGTCGGTGGGTT	ssc-miR-181b	-0.812666	0.36375	0.0254744	0.264109
30	AACATTCAACGCTGTCGGTGAGT	ssc-miR-181a|{isomiR}|22_44|	-0.741612	0.335416	0.0270344	0.264109
31	TGAGGTAGTAGGTTGTATAGTTT	ssc-let-7a|{isomiR}|7_29|	-0.846883	0.385025	0.0278387	0.264109
32	AACATTCAACGCTGTCGGTGAG	ssc-miR-181a|{isomiR}|22_43|	-0.777536	0.35459	0.0283237	0.264109
33	ATCACATTGCCAGGGATTACC	ssc-miR-23b|{isomiR}|49-69|	-0.695367	0.322518	0.0310793	0.282468
34	TAGGTAGTTTCCTGTTGTTGGG	ssc-miR-196b-5p	-0.824856	0.384138	0.03177	0.283198
35	ATTGCACTTGTCCCGGCCTGT	ssc-miR-92a|{isomiR}|51_71|	-0.746708	0.348516	0.0321505	0.283198
36	TGAGGTAGTAGGTTGTGTGGT	hsa-let-7b-5p|{isomiR}|5_25| homolog	-0.991637	0.467091	0.0337535	0.283198
37	TGAGGTAGTAGGTTGTATAGTTA	ssc-let-7a|{isomiR}|7_29|sub.12T>A	-0.67583	0.320995	0.0352543	0.284411
38	TGAGGTAGTAGTTTGTGCTGTT	ssc-let-7i|{isomiR}|5_26|	-0.618564	0.294589	0.035751	0.285214
39	TATTGCACTTGTCCCGGCCTG	ssc-miR-92a|{isomiR}|50_70|	-0.79621	0.380538	0.036409	0.287271
40	TTTGTTCGTTCGGCTCGCGTGAA	ssc-mir-375|{isomiR}|	-0.908885	0.436112	0.0371545	0.288197
41	TGAGGTAGTAGTTTGTACAGTT	ssc-let-7g	-0.562169	0.273702	0.0399807	0.301758
42	TGAGGGGCAGAGAGCGAGACTTT	ssc-miR-423-5p	-0.893509	0.447145	0.0456893	0.321541
43	TATTGCACTTGTCCCGGCCTGT	ssc-miR-92a	-0.608407	0.306618	0.0472276	0.321541
44	TTTGTTCGTTCGGCTCGCGTGA	ssc-mir-375	-0.900308	0.454193	0.0474553	0.321541

## Sheet: HG-IEN vs NM
#	Sequence	miRNA / isomiR	log2FC HG/N	lfcSE	pvalue	padj
1	TCGTACCGTGAGTAATAATGAA	ssc-miR-126-3p|{isomiR}|45_66|sub.65C>A;sub.66G>A	-2.45133	0.565479	1.45789e-05	0.0136906
2	TGAGGTAGTAAGTTGTATTGTT	ssc-miR-98	1.32618	0.345471	0.000123662	0.0536005
3	ATATACAAGGACAAGCTCTCT	hsa-miR-381-3p homolog	-1.7611	0.630655	0.00523029	0.388458
4	AGCAGCATTGTACAGGGCTATGAA	ssc-miR-103|{isomiR}|49_72|	1.58454	0.576023	0.00594453	0.391141
5	AGCTACATTGTCTGCTGGGTTTC	ssc-miR-221-3p|{isomiR}|43_65|	1.30169	0.481329	0.00684335	0.391141
6	TCCCTGTCCTCCAGGAGCT	ssc-miR-339-5p|{isomiR}|10_28|	-1.54037	0.572717	0.00715396	0.391141
7	TTAATGCTAATTGTGATAGGGGTT	ssc-miR-155-5p|{isomiR}|10_33|	1.62316	0.607	0.00749387	0.391141
8	CCCATAAAGTAGAAAGCACTACT	ssc-miR-142-5p|{isomiR}|9_31|	-1.49654	0.568885	0.00852231	0.395638
9	TCTGGCTCCGTGTCTTCACTCCC	ssc-miR-149	-1.36012	0.52279	0.00927766	0.395638
10	AGCTACATCTGGCTACTGGGT	ssc-miR-222	1.28637	0.498411	0.00985335	0.395638
11	TGAGAACTGAATTCCATAGGCTGT	ssc-miR-146b|{isomiR}|20_43|	1.63044	0.636884	0.0104662	0.395638
12	TTAATGCTAATTGTGATAGGGGT	ssc-miR-155-5p|{isomiR}|10_32|	1.63652	0.645931	0.0112903	0.395638
13	TGAGAACTGAATTCCATAGGCTG	ssc-miR-146b|{isomiR}|20_42|	1.50664	0.604405	0.0126753	0.395638
14	GTTCACAGTGGCTAAGTTCTG	ssc-miR-27b-3p|{isomiR}|50_70|	1.35814	0.554429	0.0143009	0.395638
15	TACAGCAGGCACAGACAGGCAGT	ssc-miR-214|{isomiR}|69_91|	-1.36745	0.565257	0.0155564	0.400746
16	TCTCCCAACCCTTGTACCAGTGT	ssc-miR-150	-1.14004	0.472325	0.0157923	0.400746
17	TGAGGTAGGAGGTTGTATAGTT	ssc-let-7e	1.39599	0.589817	0.0179413	0.42358
18	CAACCTGGAGGACTCCATGCTGT	ssc-miR-490-3p|{isomiR}|47_69|	-1.33566	0.568295	0.0187581	0.428671
19	TGCGGGGCTAGGGCTAACAGCA	ssc-miR-744	1.33128	0.575319	0.0206688	0.435791
20	CTGATCTATGAATTGACAGCC	ssc-miR-192|{isomiR}|10_30|sub.14C>T	-1.16454	0.521053	0.0254195	0.460002
21	TAGCACCATTTGAAATCGGTTAT	ssc-miR-29c|{isomiR}|53_75|	-1.18069	0.530598	0.0260677	0.460105
22	TATGTGCCTTTGGACTACATCG	ssc-miR-455-5p	-1.1998	0.543649	0.0273188	0.468228
23	TGAGAACTGAATTCCATGGGTTA	ssc-miR-146a-5p|{isomiR}|10_32|sub.32G>A	1.4985	0.680297	0.0276154	0.471047
24	CCCAGTGTTCAGACTACCTGT	ssc-miR-199a-5p|{isomiR}|9_29|	-1.37853	0.63037	0.0287534	0.475104
25	TGAGGTAGTAGGTTGTGTGGTTAA	hsa-let-7b-5p|{isomiR}|5_28|sub.27T>A;sub.28C>A homolog	1.38124	0.633713	0.0292872	0.476325
26	TGAGGCAGTAGTTTGTGCTGTT	ssc-let-7i|{isomiR}|5_26|sub.10T>C	1.02616	0.472058	0.0297195	0.476325
27	ATCACATTGCCAGGGATTACCA	ssc-miR-23b	0.950681	0.448322	0.0339613	0.49025
28	CAGTGCAATGTTAAAAGGGCAC	ssc-miR-130a|{isomiR}|49_70|sub.70T>C	-1.28678	0.608239	0.0343796	0.491706
29	TGAGGTAGTAGGTTGTATAG	ssc-let-7a|{isomiR}|7_26|	1.16344	0.550609	0.0346005	0.491706
30	TGAGGTAGTAGGTTGTATAGTTA	ssc-let-7a|{isomiR}|7_29|sub.T>A	1.024	0.491763	0.037314	0.50378
31	TCGTACCGTGAGTAATAATG	ssc-miR-126-3p|{isomiR}|45_64|	-0.970746	0.466858	0.0375883	0.50378
32	ACCACAGGGTAGAACCACGGAAA	ssc-miR-140-3p|{isomiR}|45_67|sub.66.C>A	-1.05344	0.508309	0.0382245	0.505746
33	TCCCTGAGACCCTAACTTGT	ssc-miR-125b|{isomiR}|16_35|	-1.27383	0.626188	0.0419254	0.517177
34	CATAAAGCAGAAAGCACTACT	ssc-miR-142-5p|{isomiR}|11_31|sub.18.T>C	-1.01654	0.506022	0.044549	0.529892
35	TGCAAACATCCTTGACTGGAAGCT	ssc-miR-30e-5p|{isomiR}|8_31|sub.10.T>C	-1.02935	0.514137	0.0452747	0.529892
36	AACATTCATTGCTGTCGGTGGG	ssc-miR-181b|{isomiR}|12_33|	1.26949	0.635694	0.0458235	0.529892
37	TGAGGTAGTAGGTTGTGTGGTTG	hsa-let-7b-5p|{isomiR}|5_27|sub.27.T>G homolog	1.32429	0.663747	0.0460234	0.529892
38	TCTCCCAACCCTTGTACCAGTGA	ssc-mir-150|{isomiR}|10_32|sub.32C>A	-1.01326	0.510264	0.0470597	0.534292
39	TGAGAACTGAATTCCATGGGTT	ssc-miR-146a-5p	1.33653	0.673607	0.0472399	0.534636
40	TATTGCACTCGTCCCGGCC	ssc-miR-92b-3p|{isomiR}|50_68|	1.16899	0.593163	0.0487507	0.543469
41	TTATCAGAATCTCCAGGGGTA	ssc-miR-361-5p|{isomiR}|5_25|	-1.00961	0.514446	0.0497016	0.550268

## Sheet: LG-IEN vs NM
#	Sequence	miRNA / isomiR	log2FC LG/N	lfcSE	pvalue	padj
1	TGAGGTAGTAGGTTGTATAG	ssc-let-7a	1.00081	-2.5516	0.010723	0.256629
2	TTCAAGTAACCCAGGATAGGCT	ssc-miR-26a|{isomiR}|13_34|sub.22T>C	-0.95245	2.16943	0.0300501	0.486989
3	TAGCAGCACAGAAATATTGGC	ssc-miR-195	-0.983199	2.13475	0.0327815	0.509263
4	TGGCAGTGTCTTAGCTGGTTGT	ssc-miR-34a	1.12285	-2.09742	0.0359568	0.548962
5	ACTGGACTTGGAGTCAGAAGGCT	ssc-miR-378|{isomiR}|48_70|sub.70C>T	-0.936424	2.04792	0.0405679	0.572756
6	AAAAGCTGGGTTGAGAGGGCGAA	ssc-miR-320	0.886494	-1.971	0.0487243	0.643961
