# Supplementary material for: Altered microRNA profiles during early colon adenoma progression in a porcine model of familial adenomatous polyposis
Source: Oncotarget. 2017 Oct 10;8(56):96154–60. doi: 10.18632/oncotarget.21774 (PMC5707088; doi:10.18632/oncotarget.21774)
Supplement: Supplementary file 4 [file oncotarget-08-96154-s004.xls]

## Sheet: Targets-HG-IEN vs LG-IEN
Target genes for miRNAs differentially expressed between HG-IEN and LG-IEN
hsa-miR-196a-5p	hsa-miR-146a-5p	hsa-miR-146b-5p	hsa-let-7e-5p	hsa-miR-181b-5p	hsa-let-7d-5p	hsa-miR-191-5p	hsa-miR-155-5p	hsa-miR-183-5p	hsa-let-7a-5p	hsa-let-7b-5p	hsa-miR-221-3p	hsa-miR-92b-3p	hsa-let-7f-5p	hsa-miR-99b-5p	hsa-miR-181a-5p	hsa-miR-23b-3p	hsa-miR-196b-5p	hsa-miR-92a-3p	hsa-let-7i-5p	hsa-miR-375	hsa-let-7g-5p	hsa-miR-423-5p	Total unique genes targeted by differentially expressed miRNAs
CALU	CALU	CALU	TERF2	RTN4	CALU	MFSD7	CALU	CALU	TERF2	TERF2	BMI1	RTN4	TERF2	VPS4A	BMI1	AHI1	CALU	TERF2	TERF2	CALU	TERF2	ARHGAP1	CALU
RNF41	SLK	CCNT2	CALU	SLK	TGDS	ESR1	ZKSCAN5	RNF41	CALU	CALU	VAPB	ARPC5	CALU	ZDHHC18	FAM47B	TERF2	RNF41	EFNB2	CALU	EFNB2	CALU	RGP1	RNF41
CCNT2	EPB41L4A	ARPC5	VPS4A	WWC2	CCNT2	ATF6	POLE3	RTN4	ARHGAP1	ARHGAP1	NT5DC2	ZNF503	ARHGAP1	PFN1	CCNT2	FZD7	RTN4	RTN4	ARHGAP1	SLK	ARHGAP1	COL4A3BP	CCNT2
FAM102B	PELI1	SLK	ZDHHC18	NEK3	ZDHHC18	DTD2	INPP5D	VAPB	RNF41	RNF41	ESR1	DDI2	RNF41	TTC7B	POLR2B	CCNT2	ESPL1	AIDA	RNF41	WWC2	BMI1	CCNT2	FAM102B
RTN4	ATF6	EPB41L4A	RPRD2	ZNF503	SLK	BRAF	TBC1D20	NDUFS2	VPS4A	CCNT2	BRK1	PFN1	CCNT2	SNRPD3	RTN4	RTN4	CELF2	ARPC5	CCNT2	CELF2	RNF41	POLR2B	RTN4
ESPL1	C16orf52	KIAA0754	ESPL1	E2F7	ESPL1	ADAM9	TAOK3	RPA1	AIDA	VPS4A	SLC25A44	PARVG	ZDHHC18	CAMSAP3	SLK	RPRD2	TBC1D20	ZNF503	VPS4A	TBC1D20	VPS4A	ZDHHC18	ESPL1
CELF2	BRK1	CAMTA1	NT5DC2	PELI1	EPB41L4A	PIGG	PELI1	PFN1	RAB13	AIDA	CECR1	IRS2	ERLIN1	RHEBL1	WWC2	WWC2	PPP1CA	PELI1	ZDHHC18	PELI1	ERLIN1	POLE3	CELF2
TBC1D20	NCAPG2	ATF6	CELF2	RAB2B	ESR1	PRLR	TWF1	AK2	ERLIN1	ERLIN1	HOXB7	RNF11	RPRD2	HMG20B	E2F7	EPB41L4A	E2F7	DDI2	ERLIN1	CAMTA1	RPRD2	RAB13	TBC1D20
PPP1CA	PTPRG(hsa)	C16orf52	ZNF503	SLC2A14	PPP1CA	PAQR3	FBXO5	KLHL28	OSBP2	RPRD2	ACTB	BRAF	ESPL1	UGCG	PELI1	YTHDC2	RPA1	C5orf28	RPRD2	SLC44A2	ESPL1	VAPB	PPP1CA
E2F7	SCARF2	BRK1	PPP1CA	DTD2	TRIB3	EGR1	IRS2	BRAF	SLK	ESPL1	EAF1	FHL2	EPB41L4A	NPDC1	DDI2	CELF2	RGS17	SRRT	ESPL1	ABCB10	YTHDC2	ARPC5	E2F7
DDI2	SLC38A1	ZBTB40	RBM11	IRS2	SLC44A2	ZMAT3	CCL2	ACTB	RPRD2	YTHDC2	SLC38A1	POU2F1	YTHDC2	BLCAP	RAB2B	ESR1	SRRT	PFN1	EPB41L4A	RPA1	Bmi-1(hsa)	OSBP2	DDI2
RAB2B	TLR2	NCAPG2	C5orf28	CCL2	ABCB10	BICD2	HSPA13	EAF1	ESPL1	NT5DC2	SNAP23	ANP32E	PPP1CA	PCSK9	TWF1	E2F7	AK2	AK2	YTHDC2	ZBTB40	PPP1CA	RPRD2	RAB2B
RPA1	NEK7	SCARF2	RPA1	FHL2	PLXNA2	BRWD3	SFT2D1	NACA	NEK3	TBC1D20	IQCJ-SCHIP1	FASN	KIAA0754	MLF2	ZNF419	DDI2	KLHL28	IRS2	PPP1CA	GABBR1	KIAA0754	COPS7A	RPA1
RGS17	GSK3B	SLC38A1	PFN1	HGSNAT	RGS17	PRKCA	Sla	PRLR	YTHDC2	PPP1CA	NABP2	TNFRSF11B	TRIB3	ZNF76	DTD2	RAB2B	BRAF	SLC25A44	KIAA0754	KLHL28	TRIB3	TRIB3	RGS17
SRRT	SOX4	NEK7	IRS2	ANP32E	PFN1	SIN3B	STK17A	BRI3BP	SEMA6A	E2F7	PPP1R2	DUSP4	RBM11	ETV6	IRS2	CAMTA1	ANP32E	KLHL28	TRIB3	CEP70	RBM11	MFSD12	SRRT
AK2	FBXL3	BICD2	CAMK2D	ZNF544	IRS2	UGCG	EIF3L	PCNXL4	NDUFS2	KIAA0754	TMEM183A	MTO1	C5orf28	FGFR3	HSPA13	VPS13C	LAMB2	RNF11	RBM11	RPGR	C5orf28	FBXO5	AK2
SLC25A44	NA	GSK3B	POU2F1	CCNG1	RBM14	RBCK1	SLC38A1	EGR1	PPP1CA	TRIB3	FOS	TMEM50A	VPS13C	HIST1H1C	FHL2	BRK1	HOXB7	BRAF	C5orf28	TTC7B	VPS13C	AK2	SLC25A44
KLHL28	OTUD1	SOX4	ANP32E	SLC38A1	BUD13	ZNF638	SNAP23	FOS	KIAA0754	RBM11	ZEB2	BRI3BP	RGS17	SORL1	SFT2D1	ZNF419	TNFRSF11B	FHL2	VPS13C	NACA	RGS17	GABBR1	KLHL28
BRAF	DAZAP2	FBXL3	UBASH3B	PRLR	BRAF	OAZ1	Inpp5d	SFSWAP	TRIB3	ABCB10	TCF3	NABP2	MFSD12	MAP1S	ANP32E	KLHL28	ZNF544	POU2F1	RGS17	PRLR	MFSD12	PAX2	BRAF
ANP32E	NFIX	NA	FASN	ZNF239	POU2F1	TBL1X	BRI3BP	NETO2	RBM11	C5orf28	MTA3	RAPGEF3	PFN1	KBTBD2	ZNF544	RNF11	BLZF1	ANP32E	MFSD12	PPP1R2	PFN1	FASN	ANP32E
HOXB7	APMAP	OTUD1	CDH26	NEK7	SLC41A2	PHF20L1	MSI2	TROAP	SLC44A2	VPS13C	HIST1H3B	SERTAD3	AK2	CLDN11	ACTB	FHL2	PPP1R2	FASN	PFN1	PAQR3	AK2	ACTB	HOXB7
TNFRSF11B	BRMS1L	APMAP	ADAM9	MSI2	CDC6	PACS1	PSPH	TMEM108	PLXNA2	RGS17	BICD2	PPP1R37	IRS2	UCK2	CCNG1	FASN	DCP1A	TNFRSF11B	AK2	SPAG16	IRS2	NABP2	TNFRSF11B
ZNF544	RPS3	PEAK1	ACTB	SEC16A	ACTB	ACSL3	NEU1	FAM195A	C5orf28	MFSD12	ADIPOR1	PCGF6	TMPRSS2	HOXA1	EAF1	ZNF544	ACKR3	ACTB	IRS2	SEC16A	TMPRSS2	BSCL2	ZNF544
ACTB	ETAA1	BRMS1L	CCNG1	PCNXL4	NACA	PWWP2A	RAB3GAP1	SNRPD3	VPS13C	PFN1	RNF44	JARID2	CAMK2D	RRN3	EIF3L	CCNG1	MLK4	TTC7B	TMPRSS2	NETO2	CAMK2D	EGR1	ACTB
BLZF1	RAG1	RPS3	SNAP23	RAB3GAP1	HDX	NUCKS1	TBC1D15	HIPK2	RGS17	AK2	CREBL2	TCF3	BRAF	HIST1H2BK	SLC38A1	DCLRE1A	MICA	DUSP4	CAMK2D	CCDC88(hsa)	BRAF	MLK4	BLZF1
PRLR	TNPO1	ETAA1	DUSP4	FOS	BRI3BP	ATN1	PDLIM5	CNOT6	MFSD12	IRS2	WAPAL	SMAP2	POU2F1	COL12A1	RP6-24A23.6	TANC1	RNF44	SUCLG2	BRAF	CNOT6	POU2F1	DPP3	PRLR
PPP1R2	ARGLU1	HPCAL1	PRAMEF13	MLK4	MAGI2	ZNF513	PICALM	TMED8	PFN1	TMPRSS2	NA	NA	ANP32E	EIF4A3	DUSP4	SLC38A1	CREBL2	LONRF3	POU2F1	TMED8	SFT2D1	HIPK2	PPP1R2
SAP18	G3BP1	TNPO1	RAB4A	PICALM	MED29	ACSS1	JARID2	SCYL3	AK2	NCAPG2	PKIA	GSK3B	SLC41A2	IMPDH1	PRLR	TTC7B	HOXA7	PHLPP2	ANP32E	ITGA(hsa)	ANP32E	CNOT6	SAP18
DCP1A	HSPA1A	ARGLU1	PRLR	GSKIP	EGR1	USP38	GSK3B	CTDSP1	IRS2	CAMK2D	MFAP3	RNF44	UBASH3B	LRRC8B	ZNF239	SNAP23	HTR1D	PTK7	SLC41A2	CXADR	SLC41A2	NA	DCP1A
cadherin-1(hsa)	TMTC2	G3BP1	IQCJ-SCHIP1	GSK3B	SFSWAP	RBM12	RNF44	PDPR	TMPRSS2	BRAF	MYBL1	FAM120A	CDH26	PQLC1	NEK7	PRLR	MYBL1	MTO1	UBASH3B	SOX4	UBASH3B	MOV10	cadherin-1(hsa)
PDLIM5	ADAM10	HSPA1A	PPP1R2	C5orf30	ZEB2	TMEM33	BRWD3	SLC15A4	BUD13	FAM57A	MGAT2	SOX4	ADAM9	ZNF275	MSI2	SRPX	VWA9	TMEM50A	CDH26	PRKCA	CDH26	FAM120A	PDLIM5
ACKR3	CAPN2	ADAM10	IGFBP5	SOX4	MLK4	BCAT2	MOV10	NA	CAMK2D	POU2F1	SPARC	PDPR	ACTB	PITPNA	SEC16A	TMEM50A	POLR3D	BRI3BP	ADAM9	IL1RAP	ADAM9	TMED9	ACKR3
MLK4	ISG20L2	CAPN2	PCNXL4	ARL4A	CASP8AP2	H2AFX	FAM120A	FBXO11	BRAF	ANP32E	UGCG	MCOLN2	CCNG1	ACTG1	DCP1A	BRI3BP	STAT3	NEK7	ACTB	NUMB	ACTB	OLFM1	MLK4
HIPK2	NFKB1	ISG20L2	EGR1	PKIA	HIPK2	SCAF4	PDPR	DNAH3	POU2F1	SLC41A2	SAR1A	NA	HDX	MKL2	RAB3GAP1	NEK7	ATP6AP1	RAPGEF3	HDX	POC1B-GALNT4	HDX	UBFD1	HIPK2
MICA	IRF4	NFKB1	SFSWAP	NUMB	LIN52	CRKL	FBXO11	KYNU	ANP32E	UBASH3B	B3GNT5	PHF19	SNAP23	SF3B4	FOS	MSI2	CEBPG	SAP18	SNAP23	DAZAP2	SNAP23	MFAP3	MICA
RNF44	OAZ1	OAZ1	PDLIM5	POC1B-GALNT4	RPL31	TSC22D3	DPH6	UBXN7	SLC41A2	CDH26	RREB1	BRMS1L	DUSP4	CAMSAP2	ZEB2	PDLIM5	ERBB2IP	SERTAD3	DUSP4	CRLF1	DUSP4	RIC8A	RNF44
BRWD3	SLC4A1AP	SLC4A1AP	TCF3	SLMAP	ADIPOR1	EXOC5	PKIA	FKBPL	UBASH3B	ADAM9	FERMT2	SPARC	RAB4A	MCM4	MLK4	NFE2L3	DIP2A	IGFBP5	RAB4A	MYBL1	RAB4A	LRRC47	BRWD3
TRA2B	PHF20L1	PHF20L1	CASP8AP2	SCAMP2	RNF44	YOD1	SETMAR	PEAK1	CDH26	ACTB	TOB2	RREB1	PRLR	KIAA0319L	JARID2	HS6ST2	ZNF283	PPP1R37	PRLR	ATG7	PRLR	HOXA7	TRA2B
CREBL2	CCNB1	CCNB1	NAF1	RBM27	C5orf30	ENTPD5	KYNU	BRMS1L	ADAM9	CCNG1	CDH2	CLPP	MAGI2	PGPEP1	NETO2	HIPK2	MIER1	PCNXL4	MAGI2	UGCG	MAGI2	ITPRIP	CREBL2
OTUD1	ARL8A	ARL8A	FAM195A	C18orf21	GPR63	KIF7	PYGL	ENC1	ACTB	EAF1	G3BP1	TNPO1	NEK7	PPP3R1	HIPK2	TLN2	G3BP1	RAB8A	NEK7	TNPO1	SAP18	SCAMP3	OTUD1
HOXA7	ROCK1	RPL10A	HS6ST2	STAT3	PDPR	RRN3	2001-03-01	DTYMK	CCNG1	PIGG	HSPA1A	EFCAB14	SEC16A	PLEKHJ1	TMED8	RPL31	MCAT	ERAP1	TENM3	PDGFRA	SEC16A	SLC48A1	HOXA7
SMG5	PLA1A	PLA1A	DARS2	STIP1	SIPA1	TMOD2	DAZAP2	PCNA	HDX	SLC38A1	ZNF638	UBE2Z	PCNXL4	UBTD1	GSKIP	CRTC3	HSPA1A	PCGF6	SAP18	EFCAB14	PCNXL4	PHF19	SMG5
AVPI1	WASL	WASL	HIPK2	TNPO1	PAGR1	CRK	SLMAP	GUCD1	SNAP23	NACA	DIRAS1	HSPA1A	EGR1	PLA2G4F	C5orf30	BICD2	UBE2R2	JARID2	SEC16A	ELL2	EGR1	SCAMP2	AVPI1
MYBL1	DDHD1	DDHD1	CNOT6	UBE2Z	PKIA	WWP1	MYBL1	STIP1	DUSP4	HDX	MORF4L1	ATP13A1	SFSWAP	TRPS1	SOX4	LHX4-AS1	SLC6A15	TCF3	PCNXL4	TOB2	SFSWAP	NFKBIZ	MYBL1
TP53RK	TPD52	TPD52	LIN52	SWAP70	C9orf40	C2orf42	RPA3OS	EPRS	RAB4A	SNAP23	HIST1H3A	ZSCAN18	PICALM	MGA	ARL4A	FAM120A	TGFBR1	HIST1H3B	EGR1	NPDC1	PICALM	ATAT1	TP53RK
VWA9	CDS2	CDS2	SMAP2	G3BP1	NUMB	VANGL1	FAM96B	TNPO1	PRLR	DUSP4	HMG2L1(hsa)	EID2B	CASP8AP2	LSS	FBXL3	PDPR	CRYZ	HIPK2	SFSWAP	OTX1	CASP8AP2	ENC1	VWA9
BRMS1L	AK022044(hsa)	LTA4H	NA	E2F1	PRSS22	DHCR24	SIN3B	UBE2Z	MAGI2	RAB4A	GGCT	ZSCAN25	FAM195A	ATPAF1	FBXO11	CDIP1	VASH2	SMAP2	PICALM	EMP1	FAM195A	DVL3	BRMS1L
POLR3D	LTA4H	KSR1	SCYL3	ZNF638	LRRC47	HLTF	ARL6IP5	TOX4	NEK7	PRLR	CHST3	MMS19	DARS2	OCLN	PKIA	FBXL3	FAM168A	NEK2	CASP8AP2	VASH2	DARS2	KANSL3	POLR3D
DVL3	L1CAM	ZNF208	RNF44	PDCD4	DUSP22	PRRC2B	FKBP3	BECN1	PAQR3	NABP2	RFESD	TGFBR1	HIPK2	U2AF2	RBL2	CCNB2	ZNF557	DHRS7B	FAM195A	ERBB2	HIPK2	TAGLN	DVL3
UGCG	KSR1	NUCKS1	BRWD3	ZNF568	HOXA7	MOB3A	SPARC	G3BP1	SEC16A	MAGI2	FAM53B	PHRF1	CNOT6	RNF144B	OTUD1	PYCR1	PHF8	EDRF1	DARS2	WDR1	CNOT6	ATP6AP1	UGCG
STAT3	CXCL8	TPM1	C5orf30	ADAMTS5	SMG5	CYTH2	STAT3	HSPA1A	PCNXL4	NEK7	PLP2	CHMP7	MEN1	GALNT11	TMPRSS11A	PKIA	VAMP7	WIPF2	HIPK2	APEX1	MEN1	EFCAB14	STAT3
ATP6AP1	RFX5	RFX5	GPR63	APEX1	SLMAP	SPATA2	STIP1	RPS23	EGR1	TENM3	LRP6	COX8A	RNF44	DCUN1D4	MFAP3	PRKCA	RP4-695O20__B.10	CRTC3	CNOT6	METTL2A	RNF44	HS1BP3	ATP6AP1
CEBPG	ZNF12	ZNF12	PDPR	GGCT	SCAMP3	GNPDA1	EPRS	PDCD4	FOS	SAP18	IPO11	GGCT	BRWD3	RAVER2	NUMB	TNFSF4	ITGB1	NA	MEN1	SPPL3	BRWD3	DIP2A	CEBPG
ERBB2IP	PHB2	CAMSAP1	SLC15A4	METTL2A	SDF2	SEL1L	RREB1	ARHGEF5	SFSWAP	SEC16A	SMC1A	TNFRSF13B	FAM120A	AGO2	KSR2	VCPKMT	PPP4C	MEN1	RNF44	LEPROTL1	FAM120A	SWAP70	ERBB2IP
DIP2A	DNM2	PHB2	PAGR1	PPP2R5E	PHF19	ZNF131	ERBB2IP	MASTL	PICALM	PCNXL4	RPS7	CEP152	C5orf30	HNRNPA0	UBXN7	RIC8A	CCNB1	ASAH1	BRWD3	EXT1	C5orf30	CDH2	DIP2A
UBE2Z	CXCR4	DNM2	PYCR1	ZNF557	APMAP	FTH1	AKA(hsa)	KIAA1731	CASP8AP2	EGR1	UTP14A	PLP2	GPR63	TRMT61A	POC1B-GALNT4	ZBED5	ZNF691	GSK3B	FAM120A	FEM1B	GPR63	CPSF4	UBE2Z
ZNF283	MBOAT1	BCAT2	RBL2	IRF4	RBM27	PLAGL2	TNPO1	FBXO32	FAM195A	TBC1D15	MEGF9	FEM1B	PDPR	DPM1	SLMAP	LRRC47	NUP62	RNF44	C5orf30	SMC1A	PDPR	PFKP	ZNF283
MIER1	LMO2	MMGT1	C9orf40	PDHX	VWA9	SOWAHC	MCP1(hsa)	IRF4	NFE2L3	SFSWAP	ZNF616	IK	CDIP1	ERF	SCAMP2	TSC1	MRPS26	ALKBH3	GPR63	SLC6A6	CDIP1	EIF5AL1	MIER1
TOB2	ATXN1L	MBOAT1	LRRC47	FEM1B	ENC1	GNA13	ARGLU1	LRP6	HIPK2	PICALM	CHCHD2	RPS3A	SLC15A4	IGF1R	MYBL1	PHF19	STOX2	ASB7	PDPR	FSTL3	SLC15A4	C11orf48	TOB2
CDH2	CD80	PDK4	POC1B-GALNT4	LRP6	CACNG8	ZDHHC5	GLG1	ATP6V0E1	CNOT6	CASP8AP2	ADAMTS19	UBXN4	PAGR1	MFN2	RBM27	CLU	CYSTM1	FAM120A	CDIP1	TROVE2	PAGR1	TBC1D13	CDH2
G3BP1	ELK4	ATXN2L	DUSP22	EIF3F	TUBGCP3	CCND2	MIER1	SLC6A6	RPL31	NAF1	PRDM16	SLC39A8	CCNB2	EEF1A2	PEAK1	PEAK1	NDFIP2	C5orf30	SLC15A4	SIPA1L3	FBXO11	YIPF3	G3BP1
MCAT	CLIC4	ATXN1L	FST	SMC1A	DVL3	TTN	CDH2	TROVE2	BICD2	HIST1H3B	DDX3Y	DENND4A	FBXO11	TIMP2	SIN3B	ZNF423	WASL	SOX4	PAGR1	CBFA2T3	RNF43	ADAMTS5	MCAT
HSPA1A	SRPRB	ELK4	TSC1	RPS7	PCNA	DBT	PFKP	SLC39A8	MEN1	HIPK2	EIF2AK1	SPRYD4	RNF43	RHOA	BRMS1L	VWA9	SSR1	PDPR	FBXO11	SLC4A1AP	RBL2	EMP1	HSPA1A
PDCD4	CCNA2	SRPRB	PHF19	UTP14A	UGCG	UNC13A	ATP13A1	SRSF9	FAM13C	TMEM63B	ZBTB44	UBR1	RBL2	EDF1	C18orf21	SFRP4	ELF2	TMED9	RNF43	CACNA1G	C9orf40	C3	PDCD4
UBE2R2	BAIAP2	KIF1B	SCAMP2	TROVE2	B3GNT5	MTMR4	PDCD4	C14orf1	RNF44	NA	CDS2	MED13L	C9orf40	KDM2A	MGAT2	MGAT2	C1orf43	MCOLN2	RBL2	MYB	LRRC47	FBXO46	UBE2R2
TBC1D13	MEA1	HNRNPD	USE1	ZBTB11	MYO9B	PCYT1A	MASTL	MEGF9	BRWD3	NA	ACSL3	UBE2Q2	LRRC47	ENGASE	UGCG	MPV17	MED10	NA	C9orf40	NDST1	DUSP22	FAM189B	TBC1D13
TGFBR1	HNRNPA3	BAIAP2	BRMS1L	WASF1	EPRS	ZNF148	CDH13	UBP1	FAM120A	MEN1	PEX19	CIC	DUSP22	VLDLR	STAT3	STAT3	ITGB8	PRKCA	LRRC47	SLC30A5	SCAMP3	FAM129B	TGFBR1
CRYZ	NUP153	MEA1	POLR3D	ZNF273	RREB1	PSME3	ADAM10	ITGB1	C5orf30	RNF44	FUS	SPDYA	SCAMP3	EPDR1	CEBPG	STIP1	RHOBTB3	PYGL	POC1B-GALNT4	PHF20L1	TSC1	SMC1A	CRYZ
YIPF3	AP1G2	HNRNPA3	C18orf21	VAMP7	SIGMAR1	PKM	EMP1	RPL17	GPR63	BRWD3	ITGB8	PSMD5	TSC1	CNTNAP2	SFXN4	ERBB2IP	TMED2	VCPKMT	DUSP22	ITGB1	PHF19	SLC6A6	YIPF3
ADAM10	AF086511(hsa)	NUP153	ENC1	UBP1	UTP15	BCL9L	ATP5D	ARMCX5	SOX4	MOV10	FAM126B	DDX3Y	PHF19	IGF2BP1	TNPO1	TNPO1	ZCCHC9	DTL	SCAMP3	ZDHHC21	ARG2	TROVE2	ADAM10
CHMP7	YOD1	AP1G2	TUBGCP3	RRAGD	DIP2A	STX3	FAM168A	CCNB1	PDPR	FAM120A	ATF2	PTGER4	ARG2	RER1	UBE2Z	ACTN2	FAM135A	RIC8A	TSC1	HNRNPR	SIN3B	UBXN4	CHMP7
ISG20L2	EML1	EML1	FKBP3	ITGB1	GLG1	B4GALT6	NFKB1	TTL	CDIP1	C5orf30	KCTD12	EIF2AK1	SIN3B	CALM2	SWAP70	FERMT2	FLNC	GEMIN6	PHF19	GDAP1	BRMS1L	BLCAP	ISG20L2
DSC2	ARF3	ARF3	UGCG	ANO6	CSNK2A2	RPL37	EIF3F	TRNT1	SLC15A4	GPR63	POU3F2	DEXI	BRMS1L	PPIA	WNT16	TOX4	LDB2	NDUFB10	ARG2	HELB	POLR3D	SIGLEC1	DSC2
FAM168A	HOXB8	HOXB8	STAT3	CEP97	PIEZO2	DDX42	MET	NUP62	PAGR1	PDPR	USP36	TRIM23	POLR3D	SRSF7	G3BP1	CSNK2A2	NUCKS1	FKBPL	BRMS1L	CCDC32(hsa)	ENC1	ANO6	FAM168A
ZNF557	EIF4A3	THBS1	B3GNT5	DDX3Y	TOB2	SETD1B	KIF14	RPF1	CCNB2	CDIP1	ELAVL2	RNF38	ENC1	SIK2	ZNF638	ARFGEF1	RDH11	RBM27	POLR3D	RPN1	TUBGCP3	TOR1A	ZNF557
WASF1	VANGL1	EIF4A3	MYO9B	YAP1	C2CD3	SRCAP	TROVE2	CEP97	FBXO11	SLC15A4	HNRNPA1	FHL1	TUBGCP3	ATP2B1	PDCD4	TOB2	IARS	LXN	ENC1	YAP1	STAT3	PTMA	WASF1
PHF8	TNF-ÃŽÂ±(hsa)	VANGL1	RREB1	ADRBK1	G3BP1	PRKRIR	IL-6(hsa)	EZR	RNF43	PAGR1	DICER1	GCLC	STAT3	DDX39A	ZNF568	G3BP1	WIPI1	PEAK1	TUBGCP3	P4HA1	B3GNT5	SLC45A4	PHF8
SPRYD4	CDC25B	CDC25B	THY1	NOMO3	MCAT	PTBP1	C14orf1	YAP1	RBL2	CCNB2	SDC1	IRAK1BP1	B3GNT5	NCL	TM4SF1	E2F1	CTNND1	SIN3B	STAT3	SSR1	MYO9B	MED13L	SPRYD4
BLCAP	HDAC7	MYL12B	SIGMAR1	WASL	PFKP	XPOT	ZNF273	C1orf43	C9orf40	NA	ZBTB10	ITGB8	MYO9B	CHEK1	CDON	CPSF4	HAUS2	BRMS1L	B3GNT5	ANKRD26	SIGMAR1	USP39	BLCAP
CNOT11	MYL12B	PWP2	UTP15	DDHD1	RAB3GAP2	DCBLD2	SSH2	PACS1	LRRC47	FBXO11	LRSAM1	FAM126B	SIGMAR1	KLF10	ADAMTS5	PFKP	MRPS35	FREM2	MYO9B	RPL32	PIEZO2	PCSK9	CNOT11
VAMP7	PWP2	CASK	PTPRK	ELF2	UBE2R2	CAND1	MYB	FPGS	DUSP22	RNF43	GAX(hsa)	PWWP2A	UTP15	TNRC6B	PDE4DIP	AP4B1	USP25	PCNA	SIGMAR1	LTA4H	ARFGEF1	UBE3B	VAMP7
RP4-695O20__B.10	CCR9	BCL2L13	EFCAB14	ZIC2	ZSCAN25	MRPL37	SPI1	RNF38	SCAMP3	RBL2	MTERFD2	BSDC1	PIEZO2	VARS	TCEB3	ZNF638	GARS	SPARC	PIEZO2	RB1CC1	ELL2	STOX2	RP4-695O20__B.10
PACRGL	CASK	ING3	PIEZO2	NUDT12	TBC1D13	DNAJB6	ITGB1	DBI	TSC1	C9orf40	MMGT1	FAM135A	ARFGEF1	SDHC	GGCT	ZSCAN18	BRD2	ZSCAN26	ARFGEF1	IL17RA	G3BP1	RPN1	PACRGL
ITGB1	IFITM1	AFF1	SHANK1	ZNF594	TGFBR1	STOML2	OPTN	ITGB8	PHF19	LRRC47	CENPT	NUCKS1	ELL2	PRDM1	METTL2A	ZSCAN31	USP36	KANSL3	G3BP1	ACSL3	MCAT	TACC1	ITGB1
PPP4C	IFIT1	NF2	EEF2K	FUS	YIPF3	MCFD2	RNF2	PCSK6	ARG2	POC1B-GALNT4	LPHN2	IARS	G3BP1	CEBPB	PPP2R5E	UBE2R2	DICER1	STAT3	MCAT	THEM6	RAB3GAP2	PLAA	PPP4C
RPL17	ALP(hsa)	NR6A1	G3BP1	PGR	RTTN	SLC7A11	NUP62	CDK4	RBM27	DUSP22	PRKAA2	SMAD2	MCAT	ZNF217	UNKL	ZNF420	DNM2	RREB1	RAB3GAP2	NA	PDCD4	IL1R1	RPL17
CCNB1	ING3	SORT1	CPSF4	FAM126B	ADAMTS5	TJP2	MED13L	ATF2	ANKRD13B	SCAMP3	CRKL	SH3PXD2A	RAB3GAP2	MAU2	FEM1B	SLC6A15	E2F2	NAGA	PDCD4	KCNQ2	TGFBR1	SSR1	CCNB1
ZBTB39	NF2	CSNK1G3	RAB3GAP2	SMS	DNAJA1	PI4KB	FBXL5	RDH11	VWA9	TSC1	DGKE	HIST1H2AI	EDA	UBL7	LRP6	ZNF568	TRIM27	CLPP	TGFBR1	BDH2	MACC1	C1orf43	ZBTB39
ZNF691	NR6A1	METRNL	PDCD4	FAM135A	FBXO32	WRB	Ets-1(hsa)	HIST1H2AI	SIN3B	PHF19	SLC7A6	MRPS35	PDCD4	TET3	OAZ1	SNX18	NRAS	TNPO1	MACC1	NELFCD	RTTN	KAT6A	ZNF691
WARS2	CDKN3	GPANK1	ZSCAN25	USP9Y	COX8A	DCUN1D2	C3orf18	ZC3H18	BRMS1L	ARG2	YWHAE	CAMSAP1	TGFBR1	ATP5G3	EIF3F	ADAM10	H2AFX	UTP15	RTTN	FAM126B	ADAMTS5	MICALL1	WARS2
NUP62	METRNL	ATAD1	ASB1	NUCKS1	FAM189B	TLE1	PBK	BRD2	POLR3D	VWA9	TSC22D3	USP36	RTTN	EEF2	SMC1A	DNAJA1	CPE	EFCAB14	ADAMTS5	LIG3	PDE4DIP	ZBTB38	NUP62
SSH3	GPANK1	ZNF597	TGFBR1	METAP1	PDHX	P4HB	DDHD1	CBL	ENC1	BRMS1L	ELK4	DICER1	ADAMTS5	SLC20A2	MET	MYLK4	RNF122	GALNT7	PDE4DIP	COG2	CHST3	GCLC	SSH3
LAMTOR4	ZNF597	ZNF43	PHRF1	TPM1	ARID3A	ZFHX3	TPD52	PPP1R16A	NEU3	POLR3D	TMEM59	TMEM205	PDE4DIP	TUBA1C	ATP6V0E1	FBXO32	WHSC1L1	UBE2Z	FBXO32	RAPGEF1	ANKRD13A	MED10	LAMTOR4
STOX2	FLI1	FLI1	MACC1	ZNF12	UTP14A	NOTCH2	MXD3	TTF2	TUBGCP3	ENC1	CYR61	FBXO21	TCEB3	ZADH2	UTP14A	GGCT	MOSPD1	MIER1	COX8A	NUCKS1	TSSC4	ACSL3	STOX2
JTB	P2RX5	P2RX5	ADAM10	CHCHD1	WASF1	TAF4	C1orf43	HNRNPA1	FKBP3	CACNG8	TMED7-TICAM2	RBM12	COX8A	GYPC	TROVE2	CHST3	TET1	HSPA1A	CHST3	RDH11	LEPROTL1	PEX19	JTB
CYSTM1	CD83	POMT2	ADAMTS5	GARS	LRBA	TIMP2	GATM	ARHGAP11A	PCNA	TUBGCP3	ATP5F1	PAM	CHST3	RPL36	ZBTB11	EPHB2	TSC22D3	ATP13A1	TSSC4	SHROOM3	FAM189B	PLEC	CYSTM1
NDFIP2	ATP11AUN	PGM1	PDE4DIP	ELAVL2	SPRYD4	EIF3B	KAT6A	CBX2	UGCG	FKBP3	GNS	MAST4	ANKRD13A	FAM8A1	WASF1	LARS2	MMS22L	RPS23	LEPROTL1	COL6A5	IRF4	MAPK8IP2	NDFIP2
WASL	HNRNPF	TSPAN3	PFAS	SCRN1	BLCAP	MIEF1	MRS2	CDK2AP2	STAT3	STIP1	CLDN11	TMEM33	TSSC4	SMARCA5	SENP3	FEM1B	PRR3	RCC1	FAM189B	KCNN4	PDHX	ASIC1	WASL
DDHD1	HERPUD1	ATP11AUN	TCEB3	ARHGAP11A	ADCY1	TRAF5	ZBTB38	MGAT5	B3GNT5	B3GNT5	HNRNPD	SLC37A3	LEPROTL1	MRPS18C	YWHAH	SMC1A	ABT1	EID2B	IRF4	KRT8	ARID3A	SAR1B	DDHD1
SSR1	ARPP19	HNRNPF	FBXO32	DOCK3	CALCOCO2	TJP1	GCLC	NRAS	MYO9B	MYO9B	SELE	HCN2	FAM189B	LNPEP	CST5	MET	NT5C2	UBE2R2	PDHX	ALMS1	PTPRU	BSDC1	SSR1
ELF2	CARD8	GMFB	COX8A	PPP1R9A	CSK	PSAP	HTRA1	NLRP2	RREB1	PDCL3	DCTN5	LRCH1	IRF4	WDR48	ZNF273	SH3YL1	RPS25	ZNF420	ARID3A	ZNF611	FAM129B	TOR2A	ELF2
C1orf43	SKA2	U2SURP	CHST3	RCN1	CDT1	HNRNPU	KSR1	CRKL	SIGMAR1	SIGMAR1	TCF4	BCAT2	PDHX	RPS2	BLCAP	TROVE2	DENND4B	ZSCAN25	PTPRU	SKOR1	SMC1A	YIPF2	C1orf43
ZNF827	KLF9	HERPUD1	ANKRD13A	FBXO21	PPP4C	ZKSCAN8	LSM3	SORL1	NAGA	TNPO1	KLHL8	NRAS	ARID3A	PIM3	HLCS	LRBA	GPATCH8	CDS1	FAM129B	DICER1	MET	NUCKS1	ZNF827
MED10	HM13	ARPP19	TSSC4	ZBTB10	BBS2	SLC7A5	FUS	ATXN1L	UTP15	UTP15	CDC25C	CRKL	PTPRU	SF3B2	UBP1	SIPA1L3	CALM3	TGFBR1	SMC1A	ARHGAP11A	TROVE2	ATN1	MED10
LSM3	BACH1	CARD8	ISG20L2	PAM	CCNB1	WIZ	FITM2	STK4	NAA35	EFCAB14	GTF2H1	ATXN1L	FAM129B	LIFR	USP53	CBFA2T3	CALM1	ADAMTS5	MET	SDC1	LRBA	KDM5C	LSM3
ITGB8	LRRC8D	SKA2	LEPROTL1	CAMK4	ZBTB39	CDK6	NDUFAF2	DGKE	PIEZO2	PIEZO2	GOSR1	MRPS23	SMC1A	HOXA3	CXorf23	ZNF273	NME4	CHMP7	UTP14A	RBM12	SPRYD4	RAD23B	ITGB8
RHOBTB3	ITCH	KLF9	FAM168A	SLC37A3	ZNF691	PLOD2	IKIP(hsa)	VTA1	ARFGEF1	ARFGEF1	YOD1	YWHAE	MET	KLF3	RRAGD	BLCAP	YOD1	PDE4DIP	TROVE2	C15orf41	CNOT11	SMAD2	RHOBTB3
CDK4	LCOR	HM13	LARS2	ETV6	GRAMD1B	FOXN2	CDK4	TET1	ELL2	ELL2	TMED7	CRIM1	TROVE2	STK35	ITGB1	CNOT11	TMOD2	CXCL16	LRBA	CRLF3	SSH2	SH3PXD2A	CDK4
SAR1B	ZNF24	CPSF2	FAM189B	MMGT1	ARL8A	IPO7	EPB41L2	PRRC1	TOB2	G3BP1	PPAT	REXO1	LRBA	DHFRP1	ANO6	MEGF9	TRIM37	HIST1H3A	PHF8	VPS37D	GPR85	BCL3	SAR1B
TMED2	OLFML2A	LRRC8D	PDHX	SLC7A6OS	UBR1	MARK3	COG2	FEN1	G3BP1	MCAT	CABYR	ELK4	PHF8	SPAG9	C5	SSH2	CFL1	WDR1	SPRYD4	ETV6	CDT1	RNF169	TMED2
ZCCHC9	PPRC1	EXOC6B	ARID3A	IKBIP	MED13L	RPIA	CXCL8	ELK4	MCAT	HSPA1A	THBS1	CLIC4	SPRYD4	CBX6	ZNF32	USP53	SRD5A1	TCEB3	CNOT11	LIMD2	PPP4C	CBX2	ZCCHC9
FAM135A	PMF1	ITCH	PTPRU	DIEXF	PLCXD1	WBP5	FAM135A	CLIC4	E2F1	RAB3GAP2	UBTD2	KBTBD2	SSH2	LPIN2	CCNB1	USP49	NR2F6	COX8A	SSH2	FGFR3	TOR1A	MLF2	FAM135A
FLNC	CD40LG	LCOR	SMC1A	CRKL	BCL9	TRAM2	CCT2	HLA-A	RAB3GAP2	PLXNB2	ITGA8	GPR55	GPR85	H2AFZ	HNRNPR	RRAGD	SIK1	GGCT	GPR85	PRKAA2	ATP2C1	EMC10	FLNC
LDB2	SLC17A5	ZNF24	TROVE2	TSPAN5	RAB35	CCDC71L	NUCKS1	NPRL3	PDCD4	PDCD4	CMBL	ATP5F1	CDT1	FLNA	SOCS4	SIGLEC1	PTPN2	METTL2A	CDT1	SLC25A15	ZBTB39	ETV6	LDB2
NUCKS1	SERPINB9	PPRC1	LRBA	VTA1	SNX19	AMMECR1L	POLR2C	TIMELESS	TGFBR1	ARHGEF5	AGO3	CLDN11	PPP4C	PIP4K2B	GNA12	BORA	HOXB8	TNFRSF13B	PPP4C	REPS1	ZNF691	FGFR3	NUCKS1
RDH11	ISG15	PBX1	PHF8	ZNF124	HELB	CANX	MFSD6	CDC37L1	TM4SF1	TBC1D13	DBN1	EXOC5	TOR1A	VSIG2	CEP97	RP4-695O20__B.10	JAM3	EPHB2	TOR1A	NLRP2	ARL8A	REPS1	RDH11
CLASP2	NA	SLC17A5	CALCOCO2	PRRC1	FGD6	CDCA2	CTNND1	AMDHD2	MACC1	TGFBR1	ETV3	DENND4B	ATP2C1	FAM171A2	DDX3Y	ITGB1	HMGA2	NFKB1	ATP2C1	KCNE3	NUP62	SCAF4	CLASP2
RFX5	KLHL20	TRPS1	NDST1	MRPS23	CIC	LPP	NF-ÃŽÂºB(hsa)	RIC8B	RTTN	MACC1	ZNF681	GPATCH8	ZBTB39	BAZ2A	YAP1	RPL17	ZMYND11	PLP2	ZBTB39	HN1	UBR1	DUSP2	RFX5
WIPI1	SMARCAD1	SERPINB9	GPR85	CRIM1	STOX2	NSD1	RAD23B	ERO1L	ADAM10	YIPF3	CLCN3	DCAF8	ZNF691	CFLAR	ADRBK1	CCNB1	AGO3	FAM189B	ZNF691	MTHFD2	MED13L	CRKL	WIPI1
CTNND1	IER2	KLHL20	CDT1	DUSP11	RPN1	TNRC6B	SMAD2	TBC1D2B	ADAMTS5	CYP1A2	TMEM248	ERO1L	ARL8A	SEMA4C	HMGB3	HNRNPR	PAK2	FEM1B	ARL8A	WHSC1L1	MAGEB1	HIST1H1C	CTNND1
HAUS2	VWCE	SMARCAD1	TTYH3	PRR3	CEP97	TARS2	SH3PXD2A	YOD1	PDE4DIP	RTTN	SPAG5	ZMYM4	NUP62	ACTR1B	WASL	TOX	AKIRIN2	LRP6	NUP62	TNNI3	PLCXD1	WHSC1L1	HAUS2
USP25	SYNJ1	FBRS	PPP4C	AP3S1	YAP1	MPST	PPP5C	MKL1	NAT6	MSI1	MARVELD1	TCF4	UBR1	ABCF3	DDHD1	ZBTB39	ANKRD52	OAZ1	UBR1	KCNIP4	BCL9	STK4	USP25
GEMIN4	RHPN2	IER2	PTPRQ	KBTBD2	ZBED4	PURB	ZNF611	ZDHHC14	EMP1	ADAM10	SSU72	KIAA2022	MED13L	ZC3H14	ZNF621	ADAMTS19	THBS2	FAM129B	MED13L	PHAX	RPF1	SLC7A6	GEMIN4
GARS	HLA-C	CPSF6	ATP2C1	CYR61	NDFIP2	VPS13B	CSNK1G2.(hsa)	PTPN9	COX8A	ADAMTS5	HOOK3	WARS	MAGEB1	RAC1	ELF2	ARL8A	PPP2CA	IK	MAGEB1	SLC7A6	FGD6	YWHAE	GARS
BRD2	PHF23	SYNJ1	ZNF691	KIF1B	PLA1A	AZIN1	PRSS21	SSH1	CHST3	HIST1H3A	B4GALT5	RRN3	PLCXD1	RANGAP1	SPIRE1	DCTD	CAV1	SMC1A	PLCXD1	CRIM1	UBE3B	TSC22D3	BRD2
USP36	ZNF620	RHPN2	GRAMD1B	TMED7-TICAM2	TPD52	PSMA2	INTS10	TRIM37	ANKRD13A	FBXO32	ZNF131	BRD8	BCL9	VPS26B	AREL1	MED13L	HOOK3	RPS3A	BCL9	CHD1	STOX2	CRIM1	USP36
PRSS21	MED13	HLA-C	ARL8A	ZNF83	IL1R1	RNF10	ACOX1	WDR75	TSSC4	COX8A	RBM28	HMGCR	RPF1	NAT14	SH3BGRL	CUTC	NPAT	MFSD1	RPF1	KIF1B	EZR	INPPL1	PRSS21
FEM1A	PPP2R4	PHF23	NUP62	LPCAT1	SSR1	EFHD2	CDK5RAP3	ARRDC4	LEPROTL1	GGCT	UTP6	CRK	FGD6	TSC22D2	C1orf43	RAB35	USP31	UBXN4	FGD6	ATP5F1	YAP1	GATSL3	FEM1A
DICER1	ATP11B	ZNF620	MED13L	DDX23	ELF2	DPY19L4	E2F2	EIF4A3	IRF4	CHST3	RPL21	FBXW7	UBE3B	SP1	TRIM23	SPDYA	FKTN	SLC39A8	UBE3B	RAB3D	ZBED4	REXO1	DICER1
C19orf55	PAPOLA	MED13	MAGEB1	CALM3	C1orf43	UCKL1	RBM12	EIF3H	PDHX	ANKRD13A	ZNF275	SSH1	STOX2	AHSA1	ZIC2	GNA12	ATG2B	SPRYD4	STOX2	CCNA2	ADRBK1	ELK4	C19orf55
DNM2	DCUN1D4	KIAA0430	PLCXD1	C16orf87	PACS1	PTK2	DNAJC19	TDRD7	ARID3A	TSSC4	XRCC6	COL12A1	FBXL5	NMT1	KAT6A	EZR	NR6A1	TBL1X	FBXL5	DR1	WASL	FYCO1	DNM2
E2F2	MDFIC	PPP2R4	TENC1	SFMBT2	GATM	MAVS	TMEM33	SPATA33	PTPRU	ISG20L2	PITPNA	ARMC8	EZR	SLC44A1	ANGEL2	ZBED4	YIPF6	TSTD2	YAP1	NT5C2	DDHD1	CCNL2	E2F2
TRIM27	CSDE1	MACF1	FNTB	MAP3K3	TOMM40	CEBPB	CRLF3	GTF3C4	FAM129B	LEPROTL1	SGPL1	ARRDC4	YAP1	ZBTB7A	NUDT12	ADRBK1	PURA	ZNF276	ZBED4	LPCAT1	EIF2AK1	GNS	TRIM27
SMUG1	TOMM70A	PAPPA	RPF1	FAM115A	CSNK1G2	PISD	LRCH1	ZNF780B	SMC1A	PPP2R5E	YWHAG	SIK1	ZBED4	PHF12	DNAJC6	NEGR1	NAP1L1	NDST1	ADRBK1	CALM3	ZNF621	AGAP3	SMUG1
SPRR2G	MOB1B	ATP11B	FGD6	YOD1	RB1CC1	GBA	UQCRFS1	ITGA8	MET	IRF4	SEC23A	RPL3	ADRBK1	BCL7A	PGAP1	MESP1	YTHDF1	PPP4C	WASL	DCTN5	ZBTB44	EXOC5	SPRR2G
NRAS	BRCA2	PAPOLA	UBE3B	TMED7	PKN3	GOLGA7	STX5	ATF6B	RPS3A	PDHX	CCND2	IPO9	WASL	PARP1	ZNF594	TRAPPC3	PPP1CC	CHCHD2	DDHD1	NUP153	AREL1	DENND4B	NRAS
SLC7A6OS	PPP2R5D	DCUN1D4	FBXL5	HMGCR	PEX19	FUBP3	LTN1	STK33	UTP14A	ARID3A	TNIP1	MTMR6	DDHD1	ALDH1B1	L1CAM	ZBTB44	MCL1	OPTN	EIF2AK1	FAM193A	C1orf43	SIMC1	SLC7A6OS
H2AFX	CCDC117	MDFIC	PET112	ODF2L	FUS	TARS	IKBIP	LGR4	TROVE2	PTPRU	PRKCDBP	HMGA2	EIF2AK1	AP1AR	FUS	ELF2	PTPN4	CCNB1	ZNF621	ZNFX1	PACS1	CALM3	H2AFX
CPE	PSMD3	ZSCAN29	ZFAND5	CFL1	THEM6	POLR3A	CLGN	OPN3	GP5	FAM129B	ANXA1	VANGL1	ZNF621	UBE2D2	PLEC	CDS2	CDK2	TTL	ZBTB44	GTF2H1	ZDHHC23	CALM1	CPE
DIEXF	SFT2D2	KIAA2018	EZR	COL12A1	ITGB8	CSE1L	NA	AGO3	LRBA	IPO11	DKK2	TOR1AIP2	ZBTB44	EDC3	PGR	ANGEL2	ZDHHC5	NA	AREL1	NME4	GATM	RFFL	DIEXF
ADORA2B	PHF3	CSDE1	YAP1	ARF3	TCERG1	PDHA1	TMEM194A	PHF14	PHF8	SMC1A	FAM35A	MPHOSPH10	AREL1	RCBTB1	TCERG1	RNF38	CCND2	GRAMD1B	C1orf43	PCLO	RB1CC1	MIER2	ADORA2B
RNF122	AGFG1	SP3	ZBED4	WWP1	HELZ2	PITPNM2	HP1BP3	PIP5K1C	YWHAH	UTP14A	ACTG1	PHACTR2	C1orf43	NUP43	FAM126B	C2orf48	ANXA1	DCTD	PACS1	IP6K2	RIPK2	GNAS	RNF122
SCAF4	BTBD3	TOMM70A	ADRBK1	AFTPH	RHOBTB3	ZFX	HN1	NCOA7	SRSF9	TROVE2	ETS2	LGR4	PACS1	GMDS	LAMA3	MRS2	MRPL34	RNF2	ZDHHC23	YOD1	PEX19	IP6K2	SCAF4
DUSP2	EGFR	MOB1B	WASL	SIRT1	WDR7	TET3	MTHFD2	PRRG4	SPRYD4	SLC10A3	PXN	ZNF267	ZDHHC23	RPS10	SMS	ZBTB38	ACTG1	UBR1	GATM	EBPL	THEM6	C1QTNF6	DUSP2
CRKL	TMEM41B	PPP2R5D	DDHD1	SIK1	UBE2T	SLC5A3	WHSC1L1	CLCN3	SSH2	WASF1	TOMM20	PYCR2	GATM	UHMK1	FAM135A	IL17RA	HSP90AA1	MED13L	RIPK2	HMGCR	PLEC	RPS9	CRKL
TMEM194A	IER5L	YWHAB	ZNF621	MED14	CDK4	TEX10	VPS18	LENG8	UBP1	LRBA	RC3H2	MSH3	RB1CC1	MBNL1	USP9Y	PGAP1	TSPAN3	CASC10	PEX19	VPS13D	PCSK6	NKX3-2	TMEM194A
WHSC1L1	LY75	CCDC117	ZBTB44	THBS1	GPHN	AGO1	CIAO1	TMEM14A	TOM1L2	PHF8	NUP210	PIP5K1C	RIPK2	NUDT16	NUCKS1	ZNF594	ZNF260	BCL9	THEM6	PSMA6	PWWP2A	ARL10	WHSC1L1
MOSPD1	IFITM3	PSMD3	AREL1	STOM	FAM135A	POLR2A	CD36	FKBP4	C20orf24	SPRYD4	LMBR1	MEX3B	PEX19	HK1	GPR137B	LSM3	SATB2	UBE2Q2	PLEC	TRIM37	RHOBTB3	POLR3H	MOSPD1
ATXN1L	SQSTM1	SFT2D2	C1orf43	HMGA2	FLNC	JAK2	RASA2	MTUS1	CSK	FANCD2	TRIM35	KIF20A	THEM6	TPT1	METAP1	HELZ2	ATP6V1F	CIC	PCSK6	COL12A1	CDK4	HMGCR	ATXN1L
POTEM	HEATR1	CFTR	PACS1	VANGL1	LDB2	URM1	YWHAE	ELK3	GPR85	CNOT11	MYOF	ATMIN	PLEC	ZNF483	C12orf49	WDR7	EEA1	CEP97	PWWP2A	ARMC8	JMJD4	SOX11	POTEM
osteopontin(hsa)	PTMS	PHF3	ZDHHC23	ZNF780B	NUCKS1	C2CD5	BRIX1	PPP2CA	CDT1	SSH2	ABCG2	CDKAL1	PCSK6	MORC3	MFSD6	LIG3	MARS	PSMD5	RHOBTB3	TXNDC10(hsa)	GPHN	SRP54	osteopontin(hsa)
TET1	DHX40	AGFG1	GATM	LGR4	GPR137B	CTNNB1	CHST15	CAV1	TTYH3	ADCY1	NKTR	FKBP4	PWWP2A	HNRNPL	CLASP2	ZNF208	HOXA9	EZR	CDK4	IPO9	ZCCHC9	ALDH16A1	TET1
TPCN1	PA2G4	IGF1R	RNF38	ZNF267	BLM	SPEN	CLIC4	B4GALT5	PPP4C	CALCOCO2	PELO	CASK	RHOBTB3	CNBP	SHROOM3	TMED2	SLC25A32	DDX3Y	JMJD4	CCDC88B	PTPLB	HIST1H2BK	TPCN1
TSC22D3	TLR4	BTBD3	RB1CC1	RORB	IARS	PTBP3	MMS22L	MED21	ANO6	CDT1	ARNT	C11orf30	CDK4	TMEM127	ZNF12	SMS	STK38	PTGER4	GPHN	HSPA4	ATF2	COL12A1	TSC22D3
CLIC4	HAS2	TMEM41B	RIPK2	ABCC1	RFX5	MSH6	KBTBD2	TCF7L2	TOR1A	PPP4C	ETS1	ANKRD52	JMJD4	PLK1	RAD23B	CXCL8	MYOF	LSM7	ZCCHC9	USP6NL	FLNC	UBR5	CLIC4
SRPRB	SPATS2L	CLTC	PEX19	DHCR24	KCTD12	IRF2BPL	CYR61	PLAGL2	ATP2C1	CCNB1	KLF9	PRRC2B	GPHN	MTOR	CHCHD1	GZF1	ZNF148	WASL	PTPLB	VANGL1	LDB2	IQGAP3	SRPRB
MMS22L	ZNF768	SQSTM1	THEM6	CUL2	PREX1	PABPC3	ZNF605	TXNIP	ZBTB39	TOR1A	DPP8	TMEM184B	ZCCHC9	C4orf36	EIF2AK3	FLNC	OTUD6B	EIF2AK1	ATF2	TOR1AIP2	BLM	ARF3	MMS22L
HOXB4	SEC61A1	HEATR1	PLEC	FAM47E-STBD1	FAM83G	TLX3	TMED7-TICAM2	USP1	ZNF691	ATP2C1	DYNC1H1	SETD7	PTPLB	DYRK1A	H2AFJ	CDC20B	FAM127A	TRIM23	LDB2	NIPAL3	RIOK3	NSRP1	HOXB4
PRR3	SF1	PTMS	ITGB8	FKBP4	SNX33	GIGYF2	2008-09-01	ATG2B	ARL8A	ZBTB39	PKM	EXTL2	ATF2	OAT	GARS	NUCKS1	ZNF850	GATM	BLM	ZMYND11	IARS	SHC1	PRR3
calponin-1(hsa)	EVC	DHX40	PCSK6	TPR	WIPI1	IFFO2	MCM8	CEPT1	NUP62	ZNF691	TCF12	GNPDA1	FLNC	TANC2	STAM	WWP2	DPP8	COX18	RIOK3	AGO3	PREX1	HOXB8	calponin-1(hsa)
ABT1	SNRNP27	HAS2	PWWP2A	PRRC2B	KDM5C	AACS	GNS	RNF103	GPN1	TRNT1	KCNAB3	SEL1L	LDB2	XPO1	USP38	KCTD12	BACH1	KAT6A	IARS	PHF14	ZNF12	RUNX1	ABT1
NT5C2	TMEM164	RHOA	RHOBTB3	SAMD8	SMAD2	SLC19A2	Spi1	E2F8	UBR1	ARL8A	FRS2	TBC1D10B	BLM	VEGFA	ELAVL2	ATN1	KIAA0907	RNF38	PREX1	NCOA7	WIPI1	IPO9	NT5C2
RPS25	PDP1	ZNF768	ANKRD39	SPATA2	MRPS35	COL4A2	DR1	ATAD1	MED13L	NA	STX3	ZNF431	RIOK3	ZC3H4	OFCC1	FAM83G	PCTP	FHL1	ZNF12	TBC1D9	KDM5C	EIF3H	RPS25
B3GALT6	HNRNPU	SEC61A1	CDK4	CEP128	GARS	MGMT	SEL1L3	LGR5	MAGEB1	WARS2	MEX3A	CPEB4	IARS	HNRNPUL1	SH2B3	CTNND1	CAPZA2	GCLC	WIPI1	CEP57L1	PLEKHO1	CDC25B	B3GALT6
DENND4B	TAB2	SF1	JMJD4	B4GALT5	USP36	IRS4	BTBD1	LANCL1	PLCXD1	DCTD	LTBP2	UBIAD1	PREX1	RNF213	DICER1	KDM5C	STX3	ZNF827	KDM5C	CUL2	ZNF585B	DAB2	DENND4B
GPATCH8	RPS6	EVC	GPHN	GNPDA1	PRSS21	UBE3C	ZNF83	YWHAG	BCL9	NUP62	FICD	SUGP2	ZNF12	DLL3	ARHGAP11A	ARHGAP27	HAND1	IL17RA	PLEKHO1	CLCN3	KCNN4	TRABD	GPATCH8
FBXO30	HSPH1	SNRNP27	PTPLB	CACNB4	USP38	TXNRD1	PPM1K	PPP1CC	SNX19	UBR1	HIST2H3D	USP31	WIPI1	ATP13A3	IQCG	FILIP1	ALG8	TRAPPC11	ZNF585B	TPR	CAMSAP1	MAPK7	FBXO30
CALM3	STMN3	TMEM164	BSDC1	CPEB4	CASP4	DOK3	SELE	MCL1	RPF1	MED13L	DNAJC10	IL10RB	KDM5C	NIPBL	PPP1R9A	MRPS35	KIF2A	IRAK1BP1	KCNN4	PIK3IP1	ABCA2	LGR4	CALM3
CALM1	C1orf21	ISCU	ATF2	ZNF747	SH2B3	FLRT2	UCK2	PTPN4	FGD6	TIMM9	ORMDL3	USP1	PLEKHO1	TRAF3	FBXO21	LINGO1	CC2D2A	ITGB8	CAMSAP1	REST	GEMIN4	RORB	CALM1
KLHL8	STAT5B	PDP1	BLM	TCF7L2	DICER1	ARPC2	ANKHD1	CYB5D2	UBE3B	MAGEB1	GPX1	UBQLN1	ZNF585B	RPL27A	PAM	ACSS1	BUB1	PGR	ABCA2	SETD7	GARS	PIP5K1C	KLHL8
ZNFX1	IGF2BP1	COPS2	C12orf49	DIDO1	CTR9	MECP2	AGTR1	HIST1H2BC	STOX2	PLCXD1	MIEN1	WNT5A	KCNN4	SNX17	CAMK4	CBL	LCOR	FAM126B	GEMIN4	LMNB2	CBL	MYL12B	ZNFX1
C12orf40	USP54	HNRNPU	RIOK3	ZNF33B	TMEM205	BLOC1S5-TXNDC5	F2	TIMM8B	FBXL5	BCL9	GSE1	CTBP1	ABCA2	GOLGA3	SLC37A3	DICER1	GLRX3	PWWP2A	GARS	CEBPZ	DICER1	MPP1	C12orf40
NME4	RER1	TAB2	SPN	KIF2C	C19orf55	STK35	TCF4	TMEM98	PAQR5	RPF1	PARK7	PHGDH	GEMIN4	WDR83OS	PTBP2	CTR9	LMO7	RPL7A	CBL	CEP128	C19orf55	IMPDH1	NME4
YOD1	ATP6V1H	RPS6	HIST1H1D	AAED1	KBTBD8	BIRC6	HNRNPA3	GNA13	TACC2	FGD6	RCSD1	RNF103	ZC3H18	TMEM165	MGAT5	KBTBD8	RDX	BSDC1	DICER1	OXNAD1	CBX2	TTLL12	YOD1
TMOD2	MTHFD1	HSPH1	IARS	NR6A1	E2F2	TTYH2	NUP153	DTWD1	EZR	UBE3B	SETD1B	XRCC1	GARS	DDHD2	ETV6	CASP7	TOB1	FAM135A	C19orf55	PSD-95(hsa)	PHB2	NPLOC4	TMOD2
HMGCR	MID1	STMN3	LSR	CDKN3	TRIM27	RGS5	KLHL8	CAPNS1	YAP1	COMMD9	IRGQ	OGFR	CBL	ENO2	NRAS	RCN1	KIAA1549	ZNF793	PHB2	IFIT1	LZTS3	LENG8	HMGCR
GUCY1A3	PRPF8	RHEB	PREX1	DLG1	CXCR4	TMED10	KRCC1	PCK2	ZBED4	STOX2	TRPS1	KLF2	DICER1	MCM3	IKBIP	MS4A1	RUFY3	NUCKS1	LZTS3	CAPN8	TRIM27	FKBP4	GUCY1A3
TRIM37	DBF4B	STAT5B	FAM83G	RSF1	RBM12	DMTF1	GNAS	HSP90AA1	ADRBK1	FBXL5	RAF1	HTT	C19orf55	FAM169A	SIK3	RBM12	PPRC1	GPR137B	TRIM27	USP31	PLEKHM2	ANKRD52	TRIM37
CFL1	CHMP4B	IGF2BP1	ZRANB2	TAF2	MAST4	PRKACA	YOD1	RABGAP1	WASL	CYSTM1	FRK	DUSP12	CBX2	GNAI1	DIEXF	CRLF3	TMEM41A	SCD5	PLEKHM2	SPTLC2	SMUG1	WNT10B	CFL1
SRD5A1	BCHE	USP54	ZNF12	RTFDC1	EMC10	PRNP	TMED7	MKL2	DDHD1	YAP1	ATP7A	PWP1	PHB2	RMND5A	TCTN3	PDK4	RAF1	FAM83G	SMUG1	DPYSL3	ZBTB10	SPATA2	SRD5A1
NR2F6	RGS13	RER1	KDM5C	CDADC1	C15orf41	BEND3	ARL10	TM9SF3	EIF2AK1	ZBED4	NHLRC3	S100A4	LZTS3	TXNIP	CRKL	SLC7A6OS	PALD1	UBAC2	ZBTB10	DIDO1	MAST4	SETD7	NR2F6
SIK1	EFNA5	MTHFD1	PLEKHO1	KIF3A	PTBP2	FAM184A	BRPF3	TOMM20	ZBTB44	ADRBK1	TMEM64	SZRD1	PLEKHM2	MT-ND6	LMO2	LPHN2	LONP2	RAD23B	MAST4	VSIG10	C15orf41	LMNB2	SIK1
PTPN2	KBTBD6	MID1	KCNN4	NA	HCN2	NOL4L	PPAT	RC3H2	AREL1	SC5D	TIAM2	LMBR1L	SMUG1	ZFP91	TMEM194A	CTB-50L17.10	C14orf169	SMAD2	C15orf41	USP1	SLC37A3	CELSR1	PTPN2
HOXB8	PDS5A	ZNF107	KRT8	IST1	CBFA2T2	HNRNPM	APC	AUTS2	C1orf43	NOMO3	NUP93	MCL1	ZBTB10		NAT8L	DIEXF	BPTF	SH3PXD2A	HCN2	AP2B1	MGAT5	CPEB4	HOXB8
MED14	RFX7	PRPF8	CAMSAP1	XRCC6	NRAS	COPZ1	ZNF600	TUBB1	AKAP17A	WASL	CCT5	DUSP6	MAST4		CD59	SCAF4	ITGA3	HIST1H2AI	MGAT5	CHD8	NRAS	GAPDH	MED14
TMEM167A	DDX60	DBF4B	GEMIN4	PAFAH1B1	LIMD2	FOSL2	SOX11	PERP	PACS1	DDHD1	GMNN	HIST1H2BC	SLC37A3		TSPAN5	CRKL	NHLRC3	ZNF791	NRAS	PURA	IGF2BP2	INTS3	TMEM167A
JAM3	MTUS2	CHMP4B	GARS	OGT	H2AFX	C5orf51	CDH6	EIF5A	ZDHHC23	EIF2AK1	C18orf32	TGS1	MGAT5		KLF15	C12orf76	RANBP10	MRPS35	IGF2BP2	MYO5B	H2AFX	ADAR	JAM3
ZSCAN12	GIGYF1	BCHE	CBL	ZNF804A	DIEXF	SFPQ	HIST1H2BK	ROCK2	GATM	ZBTB44	C20orf166	HLA-E	NRAS		CNOT4	MTHFD2	BCL11A	ALMS1	H2AFX	ODF2	DIEXF	USP31	ZSCAN12
HMGA2	NSD1	ABHD2	PRSS21	PITPNA	DUSP2	SATB1	TRIM24	ARPP19	KAT6A	SLC35F1	CPSF6	ZDHHC5	IGF2BP2		VTA1	PTK2B	GOLGA5	ZC3H18	LPHN2	PAFAH1B1	SCAF4	AFF1	HMGA2
CPSF7	NAPG	EFNA5	STAM	ATAD1	IP6K1	SKI	SHC1	PDE3A	ANGEL2	AREL1	MPZL1	PSMD2	H2AFX		PPP2R3A	STK4	BCL10	ARL2	DIEXF	IDS	DUSP2	COPS7B	CPSF7
ZMYND11	SLC16A3	FAM160A1	SCRN1	HIST1H1E	TMEM194A	PTPN11	SLC35A1	SERGEF	MRS2	C1orf43	CDKN1B	ADAT1	DIEXF		ZNF124	TPCN1	ZNF507	TKT	SCAF4	MREG	CRKL	NOS1AP	ZMYND11
MED12	DDX21	KBTBD6	DICER1	STXBP4	ATXN2L	PHC2	THBS1	AKAP9	LTA4H	PACS1	TMED5	PPIL1	SCAF4		MRPS23	c-met(hsa)	BCL2	BRD2	DUSP2	PITPNA	TMEM194A	UNC79	MED12
LGR4	ZNF197	PDS5A	C19orf55	NAP1L1	ARHGAP19	YLPM1	TMEM167A	SPRED1	RB1CC1	GATM	PTPRM	SATB2	DUSP2		CRIM1	YWHAE	APPBP2	USP36	CRKL	HIST1H1E	NDRG3	NF2	LGR4
PTCH1	ACBD3	RFX7	PHB2	ARL2BP	C6orf136	KLHL15	SLC33A1	PTTG1IP	DNAJC6	LTA4H	MYH9	MARS	CRKL		BRIX1	CRIM1	LDB1	USP38	TMEM194A	ARL2BP	ATXN2L	RBM28	PTCH1
AGO3	SRSF1	DDX60	LZTS3	IL2RB	HN1	MID1IP1	IL1B	DYNC1H1	RIPK2	RB1CC1	DSTYK	HOXA9	TMEM194A		DUSP11	FUT4	SMC3	DICER1	NDRG3	REEP3	C6orf136	ATP13A2	AGO3
RORB	FADD	GIGYF1	EN2	YWHAG	SASS6	CUX1	VANGL1	HS2ST1	PKN3	RIPK2	NA	RC3H2	NDRG3		PRR3	DUSP11	U2AF2	TMEM205	ATXN2L	DTX4	ATXN1L	PHGDH	RORB
ETV3	ZDHHC12	NSD1	PLEKHM2	PPP1CC	MTHFD2	RAC1	TNF-ÃŽÂ±(hsa)	PKM	PEX19	MED25	TRAF4	ORC1	ATXN2L		AP3S1	MSMO1	CDKN1B	CBX2	C6orf136	YWHAG	CNOT4	VAC14	ETV3
PAK2	NMI	NAPG	SMUG1	MCL1	ATXN1L	NOVA2	PHACTR2	HUWE1	THEM6	C1orf27	BCAR1	SLC25A32	C6orf136		KBTBD2	KBTBD2	RNF111	DNM2	WHSC1L1	PDZD2	STK4	CHD8	PAK2
AKIRIN2	THAP5	SLC16A3	ZBTB10	COASY	ZBTB2	UBXN2A	UBTD2	TCF12	PLEC	PEX19	MEOX2	STK38	ATXN1L		CYR61	CHD1	HSD17B10	MLF2	ATXN1L	SEC23A	LPIN1	IST1	AKIRIN2
ANKRD52	STC1	TBC1D16	EMC10	ZDHHC20	VPS18	KMT2D	UTP14C	CD274	PCSK6	THEM6	SNTB2	U2SURP	CNOT4		CHD1	VAMP4	RFX1	RBM12	CNOT4	MCL1	SLC7A6	2011-09-01	ANKRD52
THBS2	AZIN1	DDX21	PTBP2	GNA13	YWHAE	TNFRSF10B	ADAMTS20	KIF2A	TCERG1	PLEC	PHACTR4	ZNF551	STK4		KIF1B	RFWD2	MED13	PAM	STK4	PTPN4	YWHAE	OLIG2	THBS2
SPATA2	GLTP	ZNF197	HCN2	ZFP14	TSC22D3	TIA1	MED12	ROBO2	PWWP2A	PCSK6	NUP88	RECQL5	LPIN1		LYRM5	ATE1	TUBB	MAST4	LPIN1	DUSP6	TSC22D3	PAFAH1B1	SPATA2
PPP2CA	OPN(hsa)	ACBD3	NRAS	MRPL34	CD80	GMPPB	ZNF267	ZNF121	RHOBTB3	PWWP2A	HIPK3	ZNF148	SLC7A6		TMEM39A	ZNF468	SNX9	TMEM33	SLC7A6	TGS1	CD80	RPS15A	PPP2CA
SETD7	ZNF490	SRSF1	IGF2BP2	DNAJB11	UFC1	ZC3H11A	DBN1	MCM4	CDK4	RHOBTB3	PPP6C	OTUD6B	YWHAE		CCNL2	GNS	TMTC3	POLI	YWHAE	KIAA1191	INPPL1	HIST1H1E	SETD7
CAV1	HSPA1A	THAP5	UGGT1	NUDT21	INPPL1	ADNP	PHF14	RDX	JMJD4	ASIC1	CAND1	MYH10	TSC22D3		KIAA0195	FAM78A	DDX6	SLC37A3	TSC22D3	SCLY	REXO1	MAZ	CAV1
HOOK3	SLFN11	ITSN2	H2AFX	RABGAP1	REXO1	DSG2	SASH3	SAMD9	GPHN	JMJD4	ATP6V1E1	SYPL1	CD80		CCT7	CCT7	PPTC7	HCN2	CD80	CCND2	TM7SF2	HBS1L	HOOK3
GNPDA1	PAPD5	STC1	DIEXF	EID1	ELK4	CASC5	DHCR24	HIST1H4C	ZCCHC9	GPHN	MDFIC	LINS	INPPL1		LPCAT1	HNRNPD	PAPOLA	LRCH1	INPPL1	SECISBP2	ELK4	NAP1L1	GNPDA1
NPAT	ZDHHC16	AZIN1	NSUN4	TM9SF3	FYCO1	COL1A2	CLCN3	IQGAP1	PTPLB	ZCCHC9	DDX20	CBX4	REXO1		FBXO30	CYB561D1	NR4A2	CBFA2T2	REXO1	FAM35A	CLIC4	NUBPL	NPAT
USP31	KIAA1524	GLTP	SCAF4	TOMM20	CLIC4	MDM4	PAK2	ARHGAP32	BSDC1	PTPLB	UBE4A	CASP1	TM7SF2		CALM3	BTBD1	FAM127B	ISM2	TM7SF2	NUDT21	BTRC	REEP3	USP31
FKTN	BG547557(hsa)	ZNF490	DUSP2	MERTK	PRR3	FN3KRP	ATAD2	WNK1	ATF2	ATF2	AGAP1	SNRK	ELK4		CALM1	RIC8B	AGO2	ETV6	ELK4	HSP90AA1	PRR3	IL2RB	FKTN
PLAGL2	CD81	HSPA1A	CRKL	PDE10A	KBTBD2	UHRF1	FCHSD2	SBDS	LDB2	LDB2	HNRNPA0	CTC1	CLIC4		RFFL	A1BG	LIN28B	BCAT2	CLIC4	DISP2	CHD1	TRAF7	PLAGL2
IL10RB	AKT2	SLFN11	HIST1H1C	HNRNPF	CHD1	SLC20A1	CCR9	GSE1	INHBC	NUCKS1	HIST2H3C	GPX1P1	COPS8		C16orf87	TTC4	ANKRD17	NRAS	COPS8	MKL2	ABT1	NEDD4L	IL10RB
TUBA1B	SLPI	PAPD5	TMEM194A	EIF5A	ABT1	LMAN1	HSD17B7	RAI2	WWP2	BLM	SLC7A11	HAND1	BTRC		TCF4	HOXA1	MRPS16	RPL27	BTRC	EEA1	2008-09-01	RAP1A	TUBA1B
MTX3	SLC2A3	ZDHHC16	NDRG3	ARPP19	TMED7-TICAM2	ITGA7	PRKCI	PPRC1	BLM	POLR2C	CDKN2B	GOLGA8B	PRR3		NUP153	ERO1L	CSDE1	CRKL	MMS22L	HNRNPDL	CCNA2	ZDHHC20	MTX3
LRRC8A	DKC1	KIAA1524	ATXN2L	SPRED1	ZFYVE1	FAM73A	C11orf30	KIAA1671	RIOK3	C12orf49	TIAM1	KLF12	CHD1		MAP3K3	RUVBL1	TTC17	NDRG3	PRR3	RAB6A	GNS	CCND2	LRRC8A
ATG2B	CECR2	MMP16	ARHGAP19	OTUD6B	CCNA2	STON2	NSUN5	SRCAP	HIST1H1D	RIOK3	HMGB2	RAD54B	ABT1		IMMP2L	ANKHD1	SLC7A11	ATXN2L	KBTBD2	HOXA9	NT5C2	RAB7A	ATG2B
NR6A1	ETNK1	CD81	MAP1S	MYH10	AGAP3	RHBDF2	TADA2B	TRPS1	IARS	SPN	CLN8	MKRN2	2008-09-01		YOD1	MT1H	SP3	MTHFD2	CHD1	TOMM20	ZNF532	CELSR2	NR6A1
YIPF6	TMEM67	AKT2	WHSC1L1	CDX2	MBTPS1	WHSC1	ELK3	ITGA5	KCTD12	IARS	TNKS2	LRRCC1	CCNA2		NKX3-2	ZNFX1	STAG1	CD59	ABT1	TTN	GPATCH8	MRPL34	YIPF6
RSF1	GART	ICE1	ATXN1L	ETS1	DENND4B	PHF12	UAP1	RBM34	PREX1	KCTD12	YWHAB	ZNF566	GNS		IWS1	ZNF724P	TM7SF3	ATXN1L	2008-09-01	FHOD3	SIMC1	TAOK2	RSF1
NRDE2	BRCA1	SLC2A3	CNOT4	ZNF850	SCARA3	PTPRZ1	SETD7	HINT1	ZNF12	PREX1	ZNF292	ZNF121	NT5C2		ZNF10	CIB2	YWHAB	POTEM	CCNA2	LMBR1	DCAF8	ACTG1	NRDE2
PURA	TRIM22	FBXO34	STK4	NRBP1	GPATCH8	ADCK1	KIAA1024L	FBXO45	WIPI1	ZRANB2	WEE1	LCOR	ZNF532		APC	YOD1	DPM1	STK4	GNS	MTMR4	ATP11C	TSPAN3	PURA
CYP51A1	GIMAP4	SOGA1	LPIN1	HLA-DQA2	WDR55	TARBP2	TPP2	RPUSD4	KDM5C	ZNF12	CDK1	FZD6	GPATCH8		HMGCR	NKX3-2	ZBTB26	TPCN1	NT5C2	MAPKAP1	ZNF710	FOXM1	CYP51A1
NAP1L1	KLHL42	DKC1	SLC7A6	ZC3H12B	ZNF710	PPT2	MYO19	SMEK1	POU3F2	WIPI1	SETD5	GPR180	SIMC1		VPS13D	IFI30	PLXNA1	LPIN1	ZNF532	GMFB	HOXA1	RABGAP1	NAP1L1
ARHGEF12	ITGBL1	CECR2	ZNF673	BACH1	ERO1L	SEMA7A	SMARCA4	TPRG1L	ARHGAP27	KDM5C	SFT2D2	ZNF24	ALDH7A1		OTX2	C5orf42	CENPQ	ABHD15	GPATCH8	FAM82C(hsa)	ERO1L	RAB6A	ARHGEF12
YTHDF1	TRAK2	ETNK1	YWHAE	SAMSN1	NUP153	ZNF462	OXNAD1	CCDC93	PLEKHO1	SH3PXD2A	NFYA	HIST1H4C	ATP11C		CFL1	PPAT	DCTPP1	DOPEY2	SIMC1	HERPUD1	CALM3	RC3H2	YTHDF1
FAM46C	DNAPTP6(hsa)	GART	CD80	LRRC8D	C12orf40	FAM102A	ZNF431	TMEM43	ZNF585B	PLEKHO1	CD164	TOB1	ZNF710		COL12A1	TAF9B	PSME4	SLC2A6	ATP11C	ARPP19	CALM1	NUP210	FAM46C
YWHAG	KIAA1432	GOLGA7	INPPL1	PRPF39	HIP1	VEZF1	KCNN3	NBN	KCNN4	ADCK2	LSM14A	WAC	HOXA1		UBR5	PDDC1	PRAF2	REXO1	ZNF710	PGM2	NBPF1	MYOF	YWHAG
PPP1CC	YTHDF2	KLHL42	REXO1	HUWE1	NME4	ACSL1	GAPDH	FAM110B	CAMSAP1	ZNF585B	MFN2	PARK7	ERO1L		ARF3	GUCY1A3	OR11H4	ELK4	HOXA1	CARD8	NUP153	ARPP19	PPP1CC
MCL1	TET3	TRAK2	TM7SF2	AGRN	YOD1	WDFY1	ADAR	SELT	ABCA2	ABCB8	TNFSF10	PPRC1	ECE2		AFTPH	SSH1	KPNA2	DUSP11	ERO1L	AKAP9	KDM2B	GDF11	MCL1
PTPN4	IFI44	ZNF676	CLIC4	FRS2	GUCY1A3	IPO8	TUBA1B	HLA-C	GEMIN4	KCNN4	FMR1	RPL37	CALM3		SIRT1	CDH6	WWC1	FYCO1	ECE2	SPRED1	NME4	MRRF	PTPN4
CDK2	EPSTI1	PHTF2	NA	CBX4	SSH1	ABHD3	EXPH5	MYH9	ZC3H18	CAMSAP1	DDX17	KDM3A	CALM1		THBS1	ENDOD1	RAB23	BID	CALM3	SKA2	YOD1	PDE3A	CDK2
TMEM135	CLIP1	KIAA1432	BTRC	BCL9L	TRIM37	USP44	RP11-145E5.5	STYX	GARS	ABCA2	ZC3H15	SETD1B	NBPF1		USP6NL	UBR5	HEATR1	CLIC4	CALM1	MYH10	MTRNR2L7	VGF	TMEM135
ZDHHC5	ZNF26	MYH14	MMS22L	TOM1L1	COL12A1	ZNF219	SSSCA1	TRAF4	CBL	GEMIN4	KARS	ARID1B	NUP153		HMGA2	ARF3	TSPAN12	SRPRB	NBPF1	CMAS	EML1	ANPEP	ZDHHC5
CCND2	BTG2	YTHDF2	MSMO1	EPB41L4B	ORC2	DCAF15	PKIalpha(hsa)	NUDT5	SCRN1	GARS	ODC1	IRGQ	KDM2B		ZNF780B	WSCD1	VCL	BTRC	NUP153	NRBP1	SLC25A3	NPTXR	CCND2
ANXA1	C1RL	TET3	CHD1	ZNF121	ARF3	BIRC3	ANTXR1	MED13	DICER1	BRD2	NME2	HLA-DRA	NME4		PIK3CB	ZNF114	SFMBT1	KBTBD2	KDM2B	EFTUD2	CRK	ARNT	ANXA1
MRPL34	JUN	CSNK1D	KIF1B	LCOR	SRD5A1	HSD17B12	UBQLN1	SLC31A1	FRMD4A	CBL	KPNA2	ITGA5	YOD1		ATP6V0E2	BBS12	AMOT	TGFBRAP1	NME4	TCF12	ORC2	FAM127A	MRPL34
ZNF639	ABHD17B	LFNG	ABT1	SLC25A25	ARRDC4	MRPL42	WNT5A	KIAA0430	ACOX1	SCRN1	ZYX	SLC36A4	EML1		ZMYND11	THBS1	NHLRC2	RCAN1	YOD1	RAB28	NSRP1	ETS1	ZNF639
ACTG1	BABAM1	AGO1	SPPL2A	SOAT1	SIK1	SYTL4	CEPT1	SNTB2	C19orf55	DICER1	ZFHX3	PRKRIR	SLC25A3		ZNF267	ZNF521	XBP1	ATP5F1	EML1	FOLR1	MDR1(hsa)	HM13	ACTG1
HSP90AA1	PCDHGB6	LRRC36	SEPT8	SAMD9	THBS1	HNRNPA2B1	EEF1E1	ATP11B	CBX2	CTR9	ARF1	CCDC28A	CRK		AGO3	RBM18	RHOA	CLDN11	SLC25A3	CBX4	AFTPH	DYNC1H1	HSP90AA1
TSPAN3	SMAD4	ZNF26	CCNA2	HIST1H4C	RUNX1	EIF1AD	PHGDH	PTPN1	PHB2	C19orf55	GEN1	APPL2	SLC25A12		ROPN1L	HMGA2	PRDM5	DR1	CRK	YPEL2	SIK1	PKM	TSPAN3
ZNF260	ZNF678	BTG2	GNS	TOB1	TMEM167A	DONSON	RSF1	PPTC7	E2F2	PHB2	TMOD3	LIMCH1	ORC2		RORB	CPSF7	CHD7	CCT7	COL12A1	STX3	MED14	GNG12	ZNF260
SATB2	TBC1D24	C1RL	NT5C2	WNK1	IPO9	TRIM44	RTFDC1	PPP6C	LZTS3	LZTS3	ZNF226	TIAM2	NSRP1		FAM47E-STBD1	PTRF	TJP1	RPS25	ORC2	USP16	THBS1	MAP4	SATB2
ATP6V1F	ANXA7	JUN	ZNF532	NME6	C1S	TNPO2	CHD8	RAVER2	TRIM27	PLEKHM2	SQSTM1	CIT	ARMC8		TMEM14A	TOR1AIP2	CDK5R1	BTF3	NSRP1	SERINC5	TMEM167A	BCL9L	ATP6V1F
EEA1	SPEN	ABHD17B	DENND4B	MEST	ZNF521	BCOR	SKIV2L2	AGO2	PLEKHM2	RBM12	HIST1H3E	CCT5	SIK1		FKBP4	TMEM101	C18orf25	EXOC5	ARMC8	CCDC12	MTMR6	HAND1	EEA1
MARS	PTBP3	FBXO28	DCAF8	RPL37	RBM18	CCNI	Arntl	AFF4	SMUG1	SMUG1	SAPCD2	BCL11A	MED14		C11orf30	UBTD2	PRSS23	DENND4B	SIK1	MKRN2	HMGA2	GTF3C1	MARS
HOXA9	AK026784(hsa)	BABAM1	ATP11C	CSNK2B-LY6G5B--991	HMGA2	ATP2A2	TBC1D8B	ATPIF1	ZBTB10	ZBTB10	PTPRF	PTBP1	THBS1		AKIRIN2	DAB2	PDP1	GPATCH8	MED14	CAMSAP2	CPSF7	MAP2K5	HOXA9
EID1	FASTK	PCDHGB6	ZNF710	TMEM41A	CPSF7	TAF8	KIF3A	ITPKB	MAST4	MAST4	GNB1	PEX5	TMEM167A		TPR	TCF25	ATG16L1	GARNL3	THBS1	UXS1	TOR1AIP2	MESDC1	EID1
LSG1	INTU	ZNF678	HOXA1	MARK2	C5orf45	STAT1	CYP51A1	STT3A	C15orf41	TMEM33	AMOT	AFAP1	SLC33A1		ANKRD52	HDAC7	MRPS14	DDX23	TMEM167A	ZNF121	TMEM101	UXS1	LSG1
SLC25A32	OASL	TBC1D24	ERO1L	HSPA5	TMEM101	HIPK1	2011-09-01	CSDE1	SLC37A3	C15orf41	MAP3K4	U2AF2	MTMR6		PRRC2B	ZMYND11	ABCC8	DCAF8	JAM3	ANKRD50	ATF6B	GLRX3	SLC25A32
STK38	ZNF264	ANXA7	ECE2	MGA	ITGA8	AHNAK	SLA	DHX30	HCN2	HCN2	WWTR1	SELT	HMGA2		SAMD8	SBF2	RAB31	FBXO30	MTMR6	KIAA0152(hsa)	SUPT4H1	C19orf25	STK38
EHD4	IFIT3	SPEN	CALM1	ADO	C17orf75	ZBTB34	IL-8(hsa)	DPY19L1	NRAS	MGAT5	ASPH	HIST2H4B	CPSF7		SPATA2	ZNF267	VLDLR	ERO1L	HMGA2	CBWD2	MED12	ORMDL3	EHD4
GMFB	NUFIP2	PTBP3	TCF4	C14orf169	ATF6B	MKNK2	ATAD1	FBXL2	IGF2BP2	NRAS	RHOA	TMED5	TOR1AIP2		TADA2B	AGO3	ZBTB6	ZMYM4	CPSF7	DNAJC10	LGR4	LMO7	GMFB
MYOF	LRRC58	FASTK	NBPF1	C20orf173	SBF2	ZNF367	ALDH3A2	MCFD2	H2AFX	LIMD2	SPATS2L	OSER1	TMEM101		REST	BTN3A3	GXYLT1	RFFL	TOR1AIP2	SAMD9	ZNF267	SLC6A8	MYOF
GDF11	FAM8A1	INTU	ZNFX1	BPTF	ZNF385B	OSBPL8	RNF166	MTMR9	DIEXF	IGF2BP2	ATAD5	MYH9	ATF6B		GBA2	CABLES2	WDR6	TCF4	TMEM101	HIST1H4C	CYC1	PPP3R1	GDF11
ZNF148	CNNM3	CD276	YOD1	FBXO45	AGO3	NASP	FLI1	MOB1B	REPS1	H2AFX	SF1	PHF23	SUPT4H1		PPP2CA	RAD51	TRA2A	NUP153	ATF6B	INPP5F	AGO3	ZFP36	ZNF148
OTUD6B	THC2247947(hsa)	ZNF264	BRPF3	C5orf34	PIP5K1C	TMEM70	SGPL1	FAT2	SCAF4	LPHN2	GTF2B	STYX	MED12		SETD7	MYL12B	IGDCC3	KIAA2022	SUPT4H1	WAC	P4HA2	KIAA1549	OTUD6B
FAM127A	FAF1	NUFIP2	PPME1	TMEM138	SALL2	IVNS1ABP	IL16	SERINC3	DUSP2	PRKAA2	CDK5R1	DDX6	LGR4		HOOK3	ABCC1	RHEB	TSPAN18	MED12	IQGAP1	ETV3	TMEM167B	FAM127A
ZNF850	TRAF6	SLC19A2	SLC25A3	PLCL2	KIAA1522	ACIN1	PPP1CC	C19orf12	CRKL	DIEXF	UBE2J1	DTX2	ZNF267		B4GALT5	DHCR24	COL3A1	INHBB	LGR4	DNMT3B	TBC1D9	ARHGAP32	ZNF850
NRBP1	ZNF493	LRRC58	CRK	NHLRC3	ETV3	RYBP	HIST1H2BC	DAP	TMEM194A	REPS1	UBC	PPTC7	CYC1		SEL1L	TBC1D9	IPO7	KRCC1	ZNF267	GAN	EIF3D	MNT	NRBP1
DPP8	LNPEP	FAM8A1	VPS13D	TMEM64	DHCR24	OAT	MAPK14	RNF217	NDRG3	SCAF4	ZNF510	HIPK3	AGO3		ZNF431	ZNF681	IGF2BP1	HEATR6	AGO3	TRIP11	NPLOC4	FTSJ1	DPP8
DYNC1H1	SUPT16H	CNNM3	PSMA6	NBN	KANSL2	XPO1	CDK2	CCDC117	PTPN23	DUSP2	MCEE	DCBLD2	P4HA2		IPO13	CUL2	PARS2	GABARAPL2	P4HA2	WNK1	CUL2	VPS29	DYNC1H1
ADCY3	SRPK1	GINS1	SSH1	RRM2B	PRRG4	VEGFA	GNA13	FAM83A	ORAI2	IP6K1	CAV2	PAPOLA	KIAA1522		CACNB4	CLCN3	COPB1	C5orf42	KIAA1522	GPATCH2	FBXW5	TMEM41A	ADCY3
BACH1	DEDD	TRAF6	COL12A1	CCT5	TTLL12	HNRNPUL1	NDNL2	RAB21	ATXN2L	CRKL	RAB1A	CAND1	ETV3		CPEB4	PAK2	CNNM2	RRN3	ETV3	NFIL3	EDEM2	PREPL	BACH1
HUWE1	LMTK2	ZNF493	SIK1	ZNF664	SMIM8	AGL	SECISBP2	ABCC10	C6orf136	HIST1H1C	SLC30A7	MRPL37	TBC1D9		MIR1199	FAM47E-STBD1	PHF10	SLC25A3	TBC1D9	SEMA3C	TPR	MARK2	HUWE1
MAP4	IFI44L	LNPEP	MED14	MAGI3	SLC19A1	NFIC	ZNF639	WEE1	HN1	TMEM194A	ERBB3	AFF4	EIF3D		COPS7B	SLC19A1	FBL	HMGCR	EIF3D	ZFYVE26	FAT3	SRCAP	MAP4
FRS2	FBXO3	SUPT16H	THBS1	ZNF439	PCSK5	GRWD1	PCK2	PCNXL3	MTHFD2	NDRG3	FOXC1	IBTK	NPLOC4		DDX27	C11orf30	CPD	CRK	NPLOC4	PREPL	ANKRD52	TRPS1	FRS2
KIAA0907	MKLN1	SRPK1	CDH18	BCL2	EDEM2	GATAD2A	TSPAN3	IGF1R	WHSC1L1	PTPN23	QSER1	EPG5	CUL2		TCF7L2	MEIS2	ZNF770	FBXW7	CUL2	TRPS1	PRRC2B	ITGA5	KIAA0907
GLMN	HLA-DPA1	DEDD	HMGA2	CAT	FAT3	RAD21	IPCEF1	SH3D19	ATXN1L	ATXN2L	ZKSCAN8	CSDE1	FBXW5		MTX3	FAT3	NDUFC2	GUCY1A3	FBXW5	RAF1	MOB3A	RAF1	GLMN
NRBF2	PAFAH2	LMTK2	WNT1	DBF4	ANKRD52	CIRBP	RABGAP1	CD164	CNOT4	C6orf136	WDR6	NA	EDEM2		ZYG11B	ANKRD52	PRPF8	SSH1	TPR	FNBP1L	PIK3IP1	GPSM1	NRBF2
PCTP	ACO1	FBXO3	TDRD7	HIST2H4B	MAP2K7	FAM84B	ZNF260	P4HB	STK4	WHSC1L1	GID8	2009-03-01	TPR		ZNF33B	TNXB	TRAP1	GATA3	FAT3	B3GNT7	WDR41	MGA	PCTP
CAPZA2	TP53INP1	MKLN1	TOR1AIP2	CEP120	PVRL2	ENAH	EEA1	TMEM41B	LPIN1	ATXN1L	CDK6	SLC7A11	FAT3		USP1	MTUS1	SLC9A6	COL12A1	ANKRD52	BPTF	SPATA2	CDCA4	CAPZA2
STX3	ELMSAN1	HLA-DPA1	TMEM101	PHF23	SPATA2	CDC42EP2	MARS	LRRC3	ZNF124	POTEM	C10orf2	MEF2D	ANKRD52		TSC22D1	LMNB2	2007-03-01	POLRMT	PRRC2B	RPUSD4	MTUS1	EXOSC10	STX3
HAND1	WDR36	PAFAH2	ATF6B	ZNF620	MTUS1	ATF7	RAB6A	ARF1	SLC7A6	CNOT4	HEG1	MTMR9	PRRC2B		KIF2C	XK	DST	RNF123	MOB3A	TPRG1L	REST	FAM110B	HAND1
SERINC5	FLJ10986(hsa)	ACO1	SUPT4H1	MED13	PPP2CA	KTI12	TM9SF3	SERPINH1	YWHAE	STK4	PLOD2	TNKS2	MOB3A		ATG2B	WDR54	FAM160A1	ARMC8	PIK3IP1	APPL2	UAP1	C7orf43	SERINC5
ALG8	ITPRIPL2	TP53INP1	MED12	SLC31A1	PITHD1	MRPL19	Csf1r	KPNA4	HDAC3	MAP2K2	ATP6V1G1	SP3	PIK3IP1		NR6A1	PDCD6IP	CDR2	SLC35A1	WDR41	TMEM64	PPP2CA	CCT5	ALG8
STXBP5	GTPBP3	ELMSAN1	LGR4	SNX9	TPP2	KLF4	TOMM20	NOTCH2	TSC22D3	CIAO1	TFAP2A	MAN2A1	THBS2		KCNQ5	HOOK3	EPHA7	ARRDC4	SPATA2	LIMCH1	TPP2	ZNF664	STXBP5
EML4	MAPRE3	WDR36	ZNF267	ADNP2	TMCO6	TBL1XR1	CYB5A	SERAC1	CD80	LPIN1	DDX3X	C19orf12	WDR41		CDKN3	LRRC8B	TMEM38B	SIK1	MTUS1	NUP93	XK	FBRS	EML4
KIF2A	CPNE3	BCL7B	AGO3	PAPPA	UBIAD1	BZW2	RC3H2	PTMS	INPPL1	SLC7A6	SERINC1	TECPR2	SPATA2		AP2B1	USP37	KLHL29	THBS1	REST	SYT4	B4GALT5	ZSCAN22	KIF2A
CC2D2A	MTPN	ITPRIPL2	ETV3	RALBP1	EXTL3	TUBD1	STK38	TSPAN12	REXO1	YWHAE	NDFIP1	YWHAB	REST		SORT1	CELSR1	MRPS17	RPL3	UAP1	RTN2	SEL1L	GFOD1	CC2D2A
ZBTB24	DHRS1	GTPBP3	EIF3D	ANKIB1	FTH1	MTSS1L	PDE3A	AHRR	TM7SF2	TSC22D3	CORO1C	RNF217	UAP1		RNF103	B4GALT5	PQLC2	IPO9	PPP2CA	BCL10	RBBP9	RGPD2	ZBTB24
BUB1	REL	MAPRE3	IMPDH1	CCR6	PLAGL2	MTDH	ANPEP	TAF4	ELK4	CD80	C1orf35	SLC25A5	PPP2CA		RSF1	ZNF431	FJX1	SLC33A1	TPP2	BCL2	CPEB4	LDB1	BUB1
LCOR	ACTN1	STRAP	TTLL12	PPP6C	ACVR1B	RABL6	ARPC3	DHX40	COTL1	INPPL1	PHF10	PSMD3	TPP2		PQLC1	CPEB4	LPP	MTMR6	CREB5	ECHDC1	NPAT	UBA52	LCOR
GLRX3	POLR2E	MTPN	NPLOC4	KLHL5	KIF2C	GNPAT	ETS1	C6orf48	BID	REXO1	CPD	PRDX5	XK		TAF2	GAPDH	ZXDA	HMGA2	XK	TMED5	UBIAD1	U2AF2	GLRX3
LMO7	CBX6	DHRS1	CUL2	LIN28B	LRRC8A	EIF4G2	BRIP1	IMPDH2	CLIC4	TM7SF2	PPIA	TUBB6	B4GALT5		GPAA1	CCDC102A	NSD1	CPSF7	SEL1L	SRGAP1	MCM6	ARSB	LMO7
GPX1	CD86	REL	FBXW5	AFF4	UTP6	ZKSCAN1	SYPL1	GNB1	GTF3C5	FEN1	MSN	WEE1	SEL1L		CDADC1	MPDZ	PLEKHA8	VANGL1	RBBP9	MED13	MED21	TMED5	GPX1
ACLY	WASF2	CDK5RAP1	CDKAL1	UBE4A	NR6A1	PPP1CB	BACH1	PA2G4	BTRC	ELK4	SFT2D3	USF2	RBBP9		KIF3A	USP31	PREB	TOR1AIP2	CPEB4	ZDHHC11	FKTN	CD70	ACLY
C7orf50	BAZ1A	ACTN1	SMIM8	AGAP1	AP2B1	FNIP2	PSME3	PPP2R2D	MMS22L	CLIC4	FARSA	ZNF41	CPEB4		2011-09-01	DPYSL3	NCL	GTF3C4	NPAT	MACF1	TCF7L2	NDST2	C7orf50
SLC6A8	IFI27	POLR2E	RPSA	STT3A	TBCK	EIF3I	PAK7	EMC3	HOXB4	BTRC	SRSF2	MTFMT	NPAT		OGT	DDX27	CMTR2	PHACTR2	UBIAD1	DDX6	PLAGL2	ZNF320	SLC6A8
HIST1H4C	RAB18	CBX6	FKBP4	PRKCD	PURA	NEURL4	LRRC8D	OR5P2	PRR3	MMS22L	DEK	PPCS	UBIAD1		IDS	FTH1	PSMD13	UBTD2	MCM6	PTPN1	ZBTB7B	TRAF4	HIST1H4C
TOB1	RPL11	KCTD3	EDEM2	HNRNPA0	IST1	RMND5A	GNG12	PPP2R5C	CHD1	PRR3	CDK2AP1	SH3D19	USP31		ATAD1	PLAGL2	DFFA	ITGA8	MED21	PPTC7	OMA1	ZNF516	TOB1
KIAA1549	RBL1	Card10	FAT3	MYO1C	XRCC6	RPS6KA2	TCF12	ITM2B	ABT1	KBTBD2	LYSMD1	SNRPE	MCM6		MAZ	IL10RB	MFHAS1	PIK3CB	FKTN	ANKRD36C	DIDO1	TUBB	KIAA1549
CTBP2	RBM26	BAZ1A	ANKRD52	SLC7A11	MRPL51	HIST1H2BE	AGRN	ASPH	TMEM39A	CHD1	APP	LSM14A	MED21		ZNF597	CA2	MAML3	SRSF5	TCF7L2	CAND1	MTX3	CCNF	CTBP2
RUFY3	ZNF175	RAB18	PRRC2B	ZNF302	CD37	Cdk6	CD274	HSBP1	SEPT8	ABT1	TAOK1	DOCK11	FKTN		NAP1L1	AAED1	TNRC6B	LGR4	PLAGL2	BOD1L1	NDOR1	DOHH	RUFY3
PPRC1	PTGS2	KIT	MAP2K7	MTMR9	PAFAH1B1		GNL3L	MAP3K13	CCNA2	2008-09-01	DST	DSE	TCF7L2		ARL2BP	LRRC8A	LEMD3	ZNF267	ZBTB7B	DCUN1D4	USP1	DDX6	PPRC1
ZFYVE26	MR1	RPL11	PIK3IP1	HMGB2	OGT		EML4	SMIM14	GNS	ATE1	AMMECR1L	SSR2	PLAGL2		ZNF200	ATG2B	DCTN4	DBN1	OMA1	TMX1	ACVR1B	PHACTR4	ZFYVE26
TMEM41A	DHX8	RBL1	THBS2	SP3	NAP1L1		EEFSEC	FAM175B	SEL1L3	CCNA2	CANX	HIST4H4	ZBTB7B		IL2RB	NR6A1	RBBP6	PIP5K1C	DIDO1	AFF4	RBM28	HIPK3	TMEM41A
ARID1B	PCMTD2	RBM26	WDR41	TOMM70A	GCLM		MEX3A	VPS26A	AGAP3	GNS	TIPARP	AGO4	OMA1		YWHAG	CEPT1	MRPL35	DHCR24	MTX3	TIMM8A	TSC22D1	APH1A	ARID1B
SRCAP	TCF20	ZNF175	SPATA2	MOB1B	ARL2BP		RCCD1	ANAPC2	BTBD1	NT5C2	PDS5A	GADD45A	DIDO1		SEC23A	HHIP	IFIH1	KANSL2	NDOR1	HNRNPA0	LRRC8A	ATP6V1E1	SRCAP
RAF1	AEN	FLNA	REST	CHRM3	ZNF200		TOB1	GBP4	NT5C2	ZNF532	B4GALT2	ZFHX3	MTX3		PPP1CC	SORT1	RALGPS2	ZNF681	USP1	CSDE1	UBQLN1	SVEP1	RAF1
LONP2	SREK1	PTGS2	UAP1	ATP1B1	REEP3		ZFP36	TJP1	ZNF532	RAI1	VPS13A	GNAI3	NDOR1		MCL1	HOXD13	TXNDC16	NPLOC4	ACVR1B	DPY19L1	NR6A1	MRPL37	LONP2
C14orf169	IFIT5	MR1	PPP2CA	URI1	LMBR1L		FAM177A1	ZNF330	MBTPS1	DENND4B	NSD1	HSPD1	USP1		COASY	RSF1	RAB29	KIF20A	RBM28	TPRKB	XRCC1	OTUB1	C14orf169
BPTF	RORA	DHX8	TPP2	CTSD	NEDD4L		INPP5F	C18orf25	SCARA3	LZIC	PITPNM1	ARF1	ACVR1B		PTPN4	E2F8	STUB1	ATMIN	TSC22D1	ITIH4	PURA	MCM5	BPTF
NET1	FBXL19	PCMTD2	XK	YWHAB	YWHAG		TRIP11	PDCD6	GPATCH8	GPATCH8	RCN2	LTBP3	RBM28		DUSP6	CSNK1G3	FBRSL1	CDKAL1	LRRC8A	HELQ	MYO5B	ANKRD17	NET1
ITGA3	STIM1	TCF20	USP37	DPM1	MCL1		ASXL1	COPS2	SIMC1	WDR55	NCL	GSTM3	TSC22D1		GNA13	FBXW8	FAM43A	FAM47E-STBD1	UBQLN1	WDR20	DBNDD1	PHF2	ITGA3
KDELR3	KLHL15	AEN	SEL1L	SFT2D2	LRRC20		MEST	ACTR3C	ALDH7A1	SIMC1	FAM222B	CLTC	LRRC8A		FRA10AC1	MYO5B	CSGALNACT2	RECQL	NR6A1	LMNB1	IST1	CSDE1	KDELR3
NHLRC3	FXR1	SREK1	CPEB4	DGUOK	POMT2		IL7	HSPH1	ATP11C	UCK2	USP28	ZNF800	UBQLN1		CELSR2	ZNF275	ATP6V0B	FKBP4	XRCC1	CDKN2B	PAFAH1B1	RBM22	NHLRC3
TMEM64	SLC26A2	RORA	TMCO6	ZNF736	TMEM135		KDM3A	MAGED1	ZNF710	ALDH7A1	CSRNP2	VCL	NR6A1		TNIP1	CYP51A1	HECTD1	CASK	PURA	MTMR9	OGT	GTPBP1	TMEM64
RANBP10	STXBP2	ZFAND6	GAPDH	IGF1R	SECISBP2		TMEM41A	KRAS	HOXA1	ATP11C	C15orf39	AHRR	XRCC1		ZFP14	2011-09-01	PRTG	C11orf30	MYO5B	BCAS1	IFITM10	MEF2D	RANBP10
MAP4K3	ZSWIM4	FBXL19	ADAR	SH3D19	DNAJB11		THSZ3(hsa)	C10orf2	ERO1L	ZNF710	INSIG1	ARHGEF10	PURA		MRPL34	SLA	APAF1	LRRC27	DBNDD1	SP3	LANCL1	TNKS2	MAP4K3
SMARCAD1	ZNF823	STIM1	SUGP2	LONRF1	TAOK2		MARK2	EPDR1	ECE2	HOXA1	TICAM1	PA2G4	MYO5B		NUDT21	IDS	ASAP1	PRRC2B	IST1	MOB1B	MAZ	SRM	SMARCAD1
BCL11A	PRKAA1	PLA2G4A	MCM6	CD164	ACTG1		TRPS1	PLOD2	CALM3	ERO1L	PAQR4	LUC7L3	DBNDD1		COL27A1	DIO2	GALNT6	SPAG5	PAFAH1B1	ATP1B1	NAP1L1	TOMM70A	BCL11A
GOLGA5	LTB4R2	KLHL15	MED21	ASB13	HSP90AA1		SLC25A16	SLC25A40	CALM1	ECE2	CBFB	ZNF224	IST1		HSP90AA1	RPS15A	RNF10	ELK3	OGT	SERINC3	BLOC1S1	PRPF19	GOLGA5
BCL10	IQCE	FXR1	FKTN	RAB12	TSPAN3		SMAD3	FOXN2	NBPF1	CALM3	CUL4A	ARFGEF2	PAFAH1B1		ADSS	ATAD1	ACVR2B	TMEM184B	IFITM10	DEPDC1B	PVR	STRIP2	BCL10
ZNF507	STX12	SLC26A2	TCF7L2	ZNF627	FBXL14		PALD1	WBP2	NUP153	CALM1	ZNF571	PSMA7	OGT		ZNF445	ALDH3A2	OXA1L	SETD7	LANCL1	YWHAB	HTT	TNFAIP3	ZNF507
APPBP2	HSPA4L	STXBP2	PLAGL2	BTBD3	ADSS		LONP2	DDX3X	MAP3K3	RFFL	TP53	ASPH	IFITM10		RABGAP1	HBS1L	LAMTOR5	EXTL2	MAZ	THRA	ARL2BP	KLHL21	APPBP2
LDB1	ZBTB22	ZSWIM4	TUBA1B	EGFR	RALGAPA2		FRK	HACE1	KDM2B	F2	SIX1	FEM1C	LANCL1		ZNF260	SLTM	ATP6V1B2	LMNB2	NAP1L1	GON4L	ZNF200	SF3A1	LDB1
SMC3	CARD10	ZNF823	OMA1	C6orf211	ZNF445		SOD1	PARS2	NME4	NBPF1	ZNF197	GRAMD3	MAZ		SATB2	NAP1L1	SCAMP1	PDCD6IP	BLOC1S1	AIM1	YTHDF1	ERF	SMC3
U2AF2	C16orf72	PRKAA1	DIDO1	HIST4H4	WDR70		CMSS1	ELAC2	YOD1	NUP153	LIMS1	SF1	NAP1L1		HNRNPDL	GCLM	RBM8A	MYO19	PVR	SFT2D2	LMBR1L	PI4KB	U2AF2
CDKN1B	NLGN1	CDC42	CA5B	PSME4	ATP6V1F		ITGB4	KIAA1217	TMED7	MIER2	MBD3	RTKN2	BLOC1S1		FKBP14	ZNF43	DCDC2	CELSR1	ARL2BP	PHF3	NEDD4L	FAM83H	CDKN1B
RPUSD2	TXLNG	LTB4R2	NDOR1	SRPK2	EEA1		VPS36	S100A11	SLC25A3	SPR	ZSWIM6	EDF1	PVR		TM9SF3	HTT	PRICKLE1	GNPDA1	ZNF200	AGFG1	YWHAG	NOD1	RPUSD2
ECHDC1	DYNLL2	IQCE	USP1	KPNA2	MARS		ZNF664	SERINC1	TAF9B	KDM2B	PANK3	KDM2A	HTT		TOMM20	YTHDF1	ZSWIM1	BCL2L13	ARHGEF12	RCOR1	PDZD2	PCNXL3	ECHDC1
HIST2H4B	CLASP1	STX12	ACVR1B	PIBF1	TOMM20		GMNN	CNNM2	SOX11	NME4	PURB	CDK5R1	ARL2BP		LSG1	FAM46C	TES	SEL1L	YTHDF1	U88048(hsa)	P2RX5	MAFF	HIST2H4B
RNF111	NF1	HSPA4L	TSC22D1	AGO4	GLI2		MUS81	RPIA	CRK	GNAS	EVL	ZNF330	ZNF200		TTN	APOF	ZBTB37	TBC1D10B	LMBR1L	PPCS	PTPN4	ST3GAL1	RNF111
NAP1L4	RP11-111M22.2	CARD10	LRRC8A	ZFHX3	PSMB7		ATPAF1	BDNF	SMTN	YOD1	SREBF2	PMP22	YTHDF1		RC3H2	YWHAG	PEG10	ZNF431	NEDD4L	MSL2	DUSP6	IGF1R	NAP1L4
CEP120	SLC50A1	C16orf72	NR6A1	CD96	IFNLR1		IER2	SHMT2	ORC2	ISOC2	ADAM17	APPL1	LMBR1L		MERTK	SEC23A	SF3B5	CPEB4	YWHAG	IGF1R	CD83	TRIOBP	CEP120
RFX1	PIGB	NLGN1	CHD8	TMOD3	LMBR1		NT5E	GBF1	NSRP1	MTRNR2L7	EEF1D	CD2AP	NEDD4L		RPL14	PPP1CC	STK17B	GAPDH	PDZD2	SH3D19	CPS1	IFT57	RFX1
MED13	JADE2	TXLNG	PAFAH1B1	MSANTD4	EHD4		ERLIN2	MTHFD1	SIK1	BRPF3	ICAM1	COPS2	YWHAG		SLC25A32	MCL1	C4orf29	HDAC1	P2RX5	CENPQ	LRRC20	TPGS2	MED13
TUBB	CDC73	DYNLL2	NAP1L1	RAB23	MAPKAP1		ZNF507	FKBP1A	MED14	EML1	STK39	QSER1	PDZD2		HNRNPF	PROK2	PTCHD1	UBIAD1	PTPN4	U69195(hsa)	POMT2	MINK1	TUBB
SNTB2	FANCF	CLASP1	BLOC1S1	TRAPPC4	HNRNPF		GFOD1	CHD4	THBS1	SLC25A3	TMEM132B	HNRNPU	P2RX5		ACOX3	AASS	DERL2	SUGP2	CD83	IDNK	CDK2	RGPD1	SNTB2
TMTC3	CDC23	NF1	PVR	NACC1	ARPP19		BCL2	SMARCD1	MEF2BNB	TAF9B	PDE8B	TAB2	PTPN4		EPHA5	CPS1	CNIH1	USP31	CPS1	PSME4	CCND2	PIK3C2B	TMTC3
DDX6	FAS	FZD1	HTT	TARDBP	ZNF551		CAT	FOXRED2	TMEM167A	CRK	TRIP12	VLDLR	DUSP6		SSB	HLA-E	PHTF2	IL10RB	LRRC20	UGP2	ADAT1	MFN2	DDX6
PPTC7	NFE2L1	RP11-111M22.2	ZNF200	CLTC	GDF11		CPSF6	ERP44	JAM3	SLC25A12	BCAT1	KRAS	CD83		PERP	CDK2	DDX18	DIDO1	POMT2	ANKRD1	SECISBP2	DDX17	PPTC7
PAPOLA	TSPAN14	SLC50A1	ZNF286A	KPNA4	PDE3A		MPZL1	GCC1	MTMR6	TRIM24	STC1	CISD1	CPS1		HERPUD1	HNF4G	REPIN1	NF2	CDK2	AGO4	TYK2	RFNG	PAPOLA
NR4A2	SLC22A15	PIGB	LMBR1L	BEX2	PELO		TTF1	ASF1B	HMGA2	ORC2	DYRK2	EZH2	LRRC20		FAM198B	TNFAIP6	TGFB1I1	CA5B	GNA13	GADD45A	FAM35A	KARS	NR4A2
CAND1	PLIN2	JADE2	YWHAG	NOTCH2	CMAS		RNF111	TPM3	CPSF7	NBPF10	NFYB	CDK6	POMT2		ARPP19	NUP133	MAU2	USP1	CCND2	ZFHX3	TBX3	BTBD3	CAND1
FAM127B	MIDN	SSR3	PDZD2	ZNF519	STIM2		FOXK1	ZNF770	TOR1AIP2	NSRP1	RELT	FOXN2	CDK2		ZNF148	PCK2	PIKFYVE	KIF2C	ADAT1	WWC1	BMP5	P4HB	FAM127B
AGO2	PPHLN1	BLOC1S2	VPRBP	CARS	ETS1		HBP1	API5	TMEM101	ARMC8	DCAF7	DDX3X	GNA13		AKAP9	RALGAPA2	SLC5A6	DDX56	SECISBP2	COX7A2L	DNAJB11	CSTB	AGO2
LIN28B	LINC00304	CDC73	RAP1A	ZNF800	KLF9		DDB2	CELF1	ATF6B	WDR75	ETV5	FLAD1	CCND2		SPRED1	SATB2	CSNK1D	UBQLN1	TYK2	SERPINE2	ACTG1	NME2	LIN28B
ANKRD17	PLAG1	FANCF	P2RX5	CTSC	HM13		TPBG	PDS5B	CDC25B	SIK1	FRAT2	SETD2	ADAT1		SKA2	EEA1	ATP5G3	TMEM161A	FAM35A	CLTC	TSPAN3	ZYX	ANKRD17
MRPS16	REV3L	CDC23	PTPN4	ZNF625	DYNC1H1		KIAA0430	ALKBH5	SUPT4H1	MED14	PPP4R2	COPB1	TYK2		OTUD6B	EID1	AGO1	WNT5A	BMP5	KPNA4	CD74	ZFHX3	MRPS16
CSDE1	STON2	NFE2L1	CPS1	MAP3K4	ARHGAP17		SNTB2	SLC9A6	MED12	THBS1	HSPA1A	METRN	FAM35A		MYH10	TM9SF3	SGMS2	CTBP1	DNAJB11	CHPT1	FOXM1	RPL13	CSDE1
TTC17	CFH	SLC22A15	LRRC20	NHLRC2	ZFC3H1		ADNP2	AMMECR1L	LGR4	MEF2BNB	CCSAP	HAGH	TBX3		CDX2	TTN	PAN2	CDKN3	ACTG1	CHPF	FBXL14	FOXQ1	TTC17
DPY19L1	TSPYL1	RCE1	CDK2	HAS2	BACH1		TMTC3	KIAA0101	ZNF267	TMEM167A	PRR14L	PHF10	BMP5		ARNT	RC3H2	PKP4	F8A3	TSPAN3	GLS	ZNF260	RAB23	DPY19L1
PRUNE2	TRMT112	PLIN2	CCND2	TIMP2	TMEM63A		TP63	CANX	CYC1	APLF	HECTD1	MRPL53	DNAJB11		ETS1	CFDP1	EEF2	TGFA	CD74	PTPRF	ATP6V1F	RPUSD1	PRUNE2
SLC7A11	PABPN1	CSNK1E	PSMD2	ZNF596	PSME3		CEP83	CENPL	SOX18	JAM3	FAM46A	PRKCE	ACTG1		ZNF850	NUP210	IFT140	AP2B1	FOXM1	CTSC	EEA1	NACC1	SLC7A11
SP3	KIAA0040	MIDN	ADAT1	IKZF3	LRRC8D		PPTC7	FOXK2	AGO3	MTMR6	PPP3CA	ASF1B	TSPAN3		HLA-DQA2	PTGS1	RAB3IP	DPF3	FBXL14	AMOT	MARS	SERPINH1	SP3
PRPF19	TNIK	PRDM2	TYK2	HNRNPH3	GNG12		IL23R	PDS5A	P4HA2	HMGA2	LAMTOR5	WDR26	CD74		DYNC1H1	MIEF2	TMEM161B	PHGDH	RALGAPA2	PA2G4	HOXA9	SERPINE2	PRPF19
STAG1	ACTL6A	PPHLN1	TBX3	ZNF526	HUWE1		PAPOLA	AGPAT5	KIAA1522	CPSF7	AGPAT1	TRAM2	FOXM1		ZC3H12B	SPOCK1	IGFBP7	RNF103	ZNF260	LUC7L3	TOMM20	ZNF580	STAG1
TM7SF3	GNAI2	PLAG1	DNAJB11	CHD7	GLMN		PPP6C	LPP	ETV3	TOR1AIP2	UBQLN2	ATOX1	FBXL14		ARHGAP17	MTMR4	FBN1	PPP4R4	EEA1	CNIH4	RC3H2	SQSTM1	TM7SF3
POTEG	ZBTB33	REV3L	ACTG1	SH3GLB1	SNRK		CAND1	GIGYF1	HMGA1	NUP62CL	MME	ZNF770	ZNF260		SYPL1	ZCCHC12	TSC2	PITX1	MARS	LRRC6	GLI2	PTMS	POTEG
YWHAB	ZNF257	AKT3	TSPAN3	UBE2J1	PCTP		DET1	RCN2	TBC1D9	TMEM101	KIF16B	RABEP1	ATP6V1F		BACH1	U2SURP	B4GALT1	NA	HOXA9	MAP3K1	SNX30	CHPF	YWHAB
DPM1	MVD	PLSCR4	FOXM1	FAM91A1	STX3		KIFC2	TMEM184C	EIF3D	GTF3C4	ARHGAP35	2007-03-01	EEA1		SAMSN1	FAM198B	STX16	OGFR	TOMM20	EMC3	IFNLR1	DAZAP1	DPM1
RAB21	AK057704(hsa)	CREB3L2	FBXL14	CD2AP	HAND1		KLHL5	PREB	NPLOC4	POLD2	FOXP1	LBR	MARS		PAK7	ARPP19	PNN	OGT	RC3H2	RHOA	EHD4	AHRR	RAB21
SFT2D2	MSC	TSPYL1	ZNF260	RAB1A	KLF12		TMX1	ATP5B	CUL2	ATF6B	CNN2	SIK2	HOXA9		LRRC8D	ANPEP	JUN	RPS15A	GLI2	PCDH10	MAPKAP1	TAF4	SFT2D2
ACTR10	SCAF8	GRAMD1A	MARS	PDCD6	ALG8		INTS4	PRCC	FBXW5	TRABD	NLK	MYO6	TOMM20		PRPF39	ZNF148	MCM3AP	PITPNA	SNX30	LRIG1	HNRNPF	PTPRF	ACTR10
AGFG1	KIF22	TRMT112	HOXA9	PSAP	RAD54B		RAB2A	RPLP1	RPSA	SUPT4H1	HECTD2	ERGIC2	RC3H2		HUWE1	SKA2	PPP1R15B	CDC37	IFNLR1	ENSA	TACC3	CD180	AGFG1
ZBTB26	GRPEL1	PABPN1	TOMM20	COPS2	RBFOX2		AFF4	SAFB	EDEM2	MED12	ZBTB37	CENPL	GLI2		AGRN	ARNT	DCP2	HIST1H1E	EHD4	KIAA0513	GMFB	PA2G4	ZBTB26
PLXNA1	CMC2	KIAA0040	RC3H2	STT3B	KIF2A		STAG2	MYCBP2	TPR	LGR4	HADHA	BAG6	SNX30		FRS2	LMBRD2	DNPEP	RRP9	MAPKAP1	FAM175B	U2SURP	ERCC6	PLXNA1
IGF1R	NDC1	TNIK	GLI2	HNRNPU	ZBTB24		TIMM8A	HADHB	FAT3	ZNF267	PEG10	CAPRIN1	IFNLR1		CBX4	BRIP1	TXLNA	MINA	HNRNPF	C1QBP	MYOF	GM2A	IGF1R
CENPQ	TULP4	ACTL6A	SNX30	CYLD	SAMM50		EPG5	PSMD13	ANKRD52	AGO3	MLEC	ABI3BP	EHD4		CTC1	TAF11	MARS2	KLF2	GMFB	NCAM1	ARPP19	MTCH2	CENPQ
DCTPP1	C12orf4	GNAI2	EHD4	RAB31	NBEAL2		CSDE1	SFXN2	PRRC2B	SALL2	WSB2	FJX1	MAPKAP1		ITCH	HUWE1	HMGXB4	HTT	U2SURP	RRP36	BDKRB2	XBP1	DCTPP1
HIST4H4	STARD7	PJA2	NUDT8	HSPH1	CDCA8		IRF2BP2	SLC35B3	MOB3A	ABCC1	LARP4B	NCOA3	HNRNPF		BCL9L	MAP4	FAM208B	DUSP12	MYOF	SLC25A42	ZNF551	PSMA7	HIST4H4
PSME4	UBN2	ZBTB33	MAPKAP1	ZKSCAN8	ARHGAP31		DPY19L1	NHP2L1	PIK3IP1	CYP2J2	FAF2	HIST1H4A	TACC3		TOM1L1	SNRK	WDR82	PWP1	ARPP19	SPG20	GDF11	NDRG1	PSME4
PRAF2	BCL2A1	ZNF257	HNRNPF	MAGED1	SLC6A8		TPRKB	C15orf39	THBS2	P4HA2	FBN3	SKP1	GMFB		CAMSAP2	BCL9L	SMAD4	S100A4	BDKRB2	PSAP	TALDO1	ASPH	PRAF2
OR11H4	GATAD2B	UBE2G1	TACC3	IFNGR1	ZNF24		RBM22	INSIG1	WDR41	KIAA1522	CROT	CCT6A	U2SURP		ZNF121	GOLGA8B	COL8A2	SZRD1	ZNF551	LYPD5	CMAS	ZNF768	OR11H4
KPNA2	RNASET2	SEMA7A	SSB	RSL1D1	RDX		VCAM1	FAM104A	SPATA2	ETV3	SF3B6	NCL	MYOF		DIP2B	EML4	JUNB	LMBR1L	GDF11	FZD8	STIM2	SF1	KPNA2
ZFHX3	RAD54L2	KIAA1244	GMFB	HEG1	IFT122		SLC7A11	SOCS6	MTUS1	HMGA1	KIF3B	PHTF1	ARPP19		ANKRD50	COLEC12	NRXN3	SEC23A	TALDO1	RPS6	NRBP1	CDKN2A	ZFHX3
WWC1	AP3S2	Scube2	MYOF	PAK3	ZFP36		HAUS1	PAK1	REST	TBC1D9	ZFYVE16	USP28	BDKRB2		ANGPT2	MAP2K5	PLA2G12A	PPP1CC	CMAS	HSPH1	PTPN14	MIEF1	WWC1
RAB23	BAG6	SCAF8	ARPP19	BRF1	KIAA1549		INTS8	CBFB	ELK3	EIF3D	RUNDC3B	SOX21	ZNF551		RALA	MESDC1	CNOT7	MCL1	CSN8(hsa)	VLDLR	EIF2AK4	KDM2A	RAB23
NOTCH2	CDKN1A	GRPEL1	ZNF551	WBP2	ZNF446		ZNF384	TP53	UAP1	IMPDH1	CERS2	G6PD	GDF11		RNF150	ZNF121	LPAR1	DUSP6	STIM2	PLOD2	DYNC1H1	PMP22	NOTCH2
HEATR1	ZNF92	LIMK1	GDF11	DDX3X	WAC		GOLT1B	BAG4	PPP2CA	TTLL12	RAB11FIP2	INSIG1	TALDO1		SLC25A25	ANKRD50	MSH6	TGS1	ETS1	HOMER2	BACH1	TMC8	HEATR1
SLC25A28	UHMK1	XPO4	SKA2	PDIA6	C17orf49		TECPR2	TNRC6B	SETD7	NPLOC4	HDGF	FAM104A	CMAS		SOAT1	LCOR	S1PR1	HLA-E	NRBP1	HEY2	TMEM63A	SLC30A7	SLC25A28
TSPAN12	IRAK2	CMC2	CMAS	MDH2	ASXL1		RAB21	TBC1D16	TPP2	CUL2	DDIT4	ZNF354B	CSN8(hsa)		PPP3R1	CDCA8	ATP1B3	TMEM98	PTPN14	IPO7	EFTUD2	PSAP	TSPAN12
VCL	OSBPL1A	NDC1	STIM2	COPB1	WNK1		ACAP2	COX7C	XK	FBXW5	RBM39	RALGAPB	NRBP1		SAMD9	MCM4	TRIM65	SCLY	EIF2AK4	NQO1	HUWE1	COPS2	VCL
SFMBT1	EDARADD	TULP4	HM13	GOLGA6L4	NME6		WEE1	PDE4D	CAV1	CDKAL1	CCSER1	TNRC6B	PTPN14		TOB1	SLC26A11	METTL17	GNA13	DYNC1H1	SETD2	SF3B4	ATG16L1	SFMBT1
AMOT	AAK1	C12orf4	DYNC1H1	FSTL1	MNT		SFT2D2	PHF6	INTS1	RPSA	RIF1	THAP10	EIF2AK4		ENTPD6	LMO7	BHLHE40	ZDHHC5	BACH1	CREB3	FRS2	QSER1	AMOT
TXNDC11	TNRC6A	STARD7	BACH1	NDFIP1	RUFY3		RFK	ZNF197	IL18	C11orf30	SF3B3	RPP14	DYNC1H1		PLEKHJ1	DYNLL1	ARL6IP1	CCND2	TMEM63A	CORO1C	GLMN	HNRNPU	TXNDC11
MAP3K1	SRSF11	UBN2	EFTUD2	INIP	TBC1D12		NUP160	LIMS1	SMARCA4	EDEM2	CDKN1C	ASH1L	BACH1		WAC	FZD6	EPHA3	PSMD2	LRRC8D	FKBP1A	NRBF2	COL9A3	MAP3K1
MTCH2	OGFOD1	GATAD2B	MAP4	ZNF189	GPATCH2		NA	RPL23	B4GALT5	TPR	KHSRP	SSRP1	TMEM63A		GAN	GPR180	ASPM	TBX3	EFTUD2	CHD4	PCTP	GLI4	MTCH2
NHLRC2	AVL9	RNASET2	SF3B4	MTHFD1	PBX1		RCOR1	USP19	SEL1L	FAT3	CCDC142	RBBP6	EFTUD2		ASXL1	ZNF24	SKP2	TAOK2	HUWE1	SMARCD1	NOP10	SLC7A5	NHLRC2
TLR4	EIF4EBP2	RAD54L2	FRS2	MTX2	B4GALT6		MTFMT	PANK3	RBBP9	ANKRD52	CASP3	VARS	HUWE1		MTHFD1L	RDX	ZNF264	PPIL1	SF3B4	ZBTB41	BCL9L	EP400	TLR4
XBP1	SESN3	AP3S2	GLMN	PHF10	ZFYVE26		EPN2	SURF6	CPEB4	PRRC2B	ZNF227	EDEM1	SF3B4		WNK1	SAMD9	AXL	TSPAN3	FRS2	MTMR12	STX3	OLR1	XBP1
EIF3B	COPA	BAG6	NRBF2	FBL	KIAA1671		WRB	PURB	NPAT	PIK3IP1	ZNF711	RERE	FRS2		NME6	HIST1H4C	NUFIP2	RABGAP1	GLMN	ERP44	HAND1	WDR6	EIF3B
RHOA	C17orf51	CDKN1A	CTC1	SLC35A5	TMEM41A		LSM14A	HIF1AN	UBIAD1	WDR41	PPP1R15B	SURF6	GLMN		GSE1	HDHD3	SLC19A2	SATB2	NRBF2	SRSF2	SERINC5	MAP3K9	RHOA
MIEF1	HNRNPA2B1	BCLAF1	PCTP	TCP1	SETD1B		DDX17	PRDM1	EXTL3	SPATA2	CCT3	FADD	NRBF2		CDC5L	ZNF117	TMEM243	PXN	PCTP	MORF4L2	ALG8	SPTAN1	MIEF1
CHD7	STAT1	ZNF92	NOP10	CALM2	ARID1B		DDRGK1	PROX1	TIMP4	MTUS1	FBXO28	HUS1B	PCTP		MEST	CTBP2	LRRC58	MARS	NOP10	WDR26	RAD54B	WBP2	CHD7
TJP1	HIPK1	UHMK1	STX3	PRKCE	PREPL		DCUN1D2	GSR	NA	REST	PTPRE	USP45	NOP10		SEMA3C	UBE2E2	SLC4A7	HOXA9	BCL9L	CCDC132	KIF2A	PTOV1	TJP1
C18orf25	YTHDF3	EDARADD	HAND1	CXCL2	IRGQ		EGFR	ZNF207	SPTLC2	UAP1	RNF4	AMMECR1	BCL9L		ZFYVE26	IQGAP1	LRIG3	TM9SF3	STX3	CCDC71L	ZNF566	IGF2BP1	C18orf25
NARS	PRKDC	HIAT1	ALG8	BUB3	SERPINB9		GMPPA	HNRNPK	MCM6	PPP2CA	TXLNA	TAF12	STX3		TMEM41A	UNC45A	HIF1A	DBT	HAND1	PRPF8	NBEAL2	MDH2	NARS
PRSS23	RHBDD1	AAK1	RAD54B	SNIP1	MGA		PSME4	GRN	MED21	PITHD1	HMGXB4	TAS2R30	HAND1		CA12	PSME1	HELZ	RC3H2	SERINC5	KLF5	ZNF121	COPB1	PRSS23
PDP1	ZNF367	TNRC6A	RBFOX2	SRSF2	WNK2		PRAF2	AZIN1	FKTN	TPP2	BAG3	ARIH1	SERINC5		ARID1B	TRIP11	KPNA5	NUP210	ALG8	MAT2B	DIP2B	RER1	PDP1
ATG16L1	IFITM2	SRSF11	KIF2A	SLC35C2	SMAD3		SRPK2	AMD1	TCF7L2	XK	CCND1	IARS2	ALG8		SNAI2	ASXL1	TMLHE	SLC25A32	RAD54B	TAOK1	LCOR	FSTL1	ATG16L1
EIF1AX	ZBTB32	OGFOD1	GTF3C1	ZNF107	PALD1		TSHZ3	DYRK2	PLAGL2	INTS1	HIST1H3I	HIST1H4E	RAD54B		MARK2	WNK1	RQCD1	SNX30	KIF2A	SH3BGRL3	CDCA8	CORO1C	EIF1AX
TAB2	ADD1	AVL9	ZNF566	DEK	FRK		EEF1A2	FBRSL1	ZBTB7B	SMARCA4	LHFPL2	UROD	KIF2A		ZNF562	PLEKHF2	PRELID2	STK38	ZNF566	CDR2	GLRX3	PHF10	TAB2
MRPS14	NUPL2	CCDC80	NBEAL2	ADD3	BPTF		RDH13	RBMS1	EXPH5	OXNAD1	WDR82	SLC25A38	ZNF566		HSPA5	HOXB5	HERC2	HNRNPF	NBEAL2	VASN	SLC25A25	SMARCD1	MRPS14
ABCC8	ULK1	PPA1	ZNF121	PRPF8	FBXO45		AGO4	HSPA1A	DIDO1	GNPDA1	RBM3	BCAT1	NBEAL2		MGA	VPS29	CREBRF	U2SURP	ZNF121	F3	LMO7	FZD3	ABCC8
RAB31	ALDOA	EIF4EBP2	DIP2B	SRSF7	BACH2		WWC1	CCNT1	MTX3	SEL1L	FNDC3B	DHRS7	ZNF121		DCST1	PHF20	TRMT1L	PMEPA1	DIP2B	NKX6-1	SLC6A8	PPIA	RAB31
VLDLR	PTAR1	SESN3	LCOR	SLC9A6	TMEM138		TMOD3	PSMA2	NF2	RBBP9	SEPHS1	FAM20C	DIP2B		ADO	SEMA3C	DPY30	ARPP19	LCOR	ADIPOR2	RDX	FOXRED2	VLDLR
ZBTB6	MOB1A	COPA	CDCA8	CKAP5	LIPH		LY75	PRR14L	NIRF(hsa)	RBMXL1	CTNNB1	AZIN1	LCOR		CDCA4	CTAGE1	LNPEP	ZNF551	CDCA8	RFX7	IFT122	TPM3	ZBTB6
GXYLT1	HSPA1B	C17orf51	GLRX3	TAOK1	TMEM43		DCLRE1C	CHPF2	NDOR1	CPEB4	AP3B1	H2AFV	CDCA8		C14orf169	SETD1B	DESI2	RECQL5	GLRX3	HK2	ZFP36	WDR26	GXYLT1
WDR6	MX2	HNRNPA2B1	SLC25A25	SIK2	NHLRC3		RAB23	HDDC2	USP1	GAPDH	PTBP3	HSPA1A	GLRX3		FRK	SPATA13	MTRNR2L1	TALDO1	SLC25A25	VPS13A	KIAA1549	POLR3E	WDR6
IFNGR1	FAM111A	GORASP2	ACLY	ERGIC2	MAP4K3		CLTC	CRAMP1L	ACVR1B	NPAT	TUBA1C	EZH1	SLC25A25		CLCC1	RAF1	MYC	ZNF148	SLC6A8	ABI2	INPP5F	TRAM2	IFNGR1
GID8	SAMD9L	STAT1	ZNF24	DST	SMARCAD1		VAMP1	MAPK1IP1L	RBM28	MCM6	MSH6	HECTD1	SLC6A8		BPTF	GPSM1	HOXA5	GDF1	RDX	AGPAT5	WAC	ACTA2	GID8
SPRYD7	SLC2A12	HIPK1	RDX	RBAK	GMNN		NOTCH2	LAPTM4A	TSC22D1	MED21	SLAMF6	MAPK1IP1L	RDX		FBXO45	MGA	TATDN2	OTUD6B	IFT122	ANK2	GAN	NCOA5	SPRYD7
CDK6	VEGFA	YTHDF3	SAMD9	FOXK2	ATPAF1		CARS	ACVR2B	LRRC8A	FKTN	PABPC3	LAPTM4A	IFT122		BACH2	FAM229B	NR2C2	DYNC1H1	ZFP36	TMEM145	RUFY3	CELF1	CDK6
IGDCC3	IRF7	PRKDC	IFT122	PDS5A	OCLN		PTMS	FAM46A	UBQLN1	TCF7L2	METTL17	EDEM3	ZFP36		TMEM138	SMAD3	SON	ZNF45	KIAA1549	CBWD1	TBC1D12	FADS1	IGDCC3
RHEB	GOPC	KCTD15	ZFP36	CLPTM1L	PTBP1		CSNK1A1L	ABCD3	NR6A1	PLAGL2	MYLIP	FAM46A	KIAA1549		LSS	PRKRIR	HCFC1	SYPL1	INPP5F	ATP2B1	PBX1	DST	RHEB
COL3A1	TRAM1	RHBDD1	KIAA1549	ABI3BP	ERLIN2		AHRR	AGPAT1	XRCC1	TUBA1B	RBM17	ACAA1	INPP5F		PLCL2	S1PR5	RMDN1	ZFC3H1	WAC	FAM96A	B4GALT6	AMMECR1L	COL3A1
IPO7	DNAJB4	ZNF367	WAC	ZBTB20	KIAA0895L		PSKH1	ATP6V1B2	CSNK1G3	ZBTB7B	QARS	GRAMD4	WAC		CHUK	CHUK	TMEM178B	PKM	GAN	RCN2	RCSD1	PLAGL1	IPO7
IGF2BP1	ERRFI1	ADD1	GAN	HK2	ARID3B		DHX40	PCGF5	PURA	DIDO1	H3F3AP6	MTR	GAN		NHLRC3	TMEM64	RGL2	LINS	NME6	NCL	ZFYVE26	CANX	IGF2BP1
PARS2	HNRNPUL1	ZNF3	WNK1	NCOA3	LDB1		LOX	RBM8A	MYO5B	MTX3	CDV3	AKT2	NME6		ATP8A1	ZNF546	FBXO3	EFTUD2	RUFY3	PROCR	KIAA1671	TRMT2A	PARS2
SNRPD1	LATS1	NUPL2	NME6	NFX1	DBF4		LUC7L3	SLC7A1	IST1	NDOR1	PGBD4	GET4	RUFY3		TMEM64	RPL7L1	ASB6	MAP4	TBC1D12	Bim(hsa)	SETD1B	SIKE1	SNRPD1
COPB1	PPP1R1C	ULK1	FAM21A	HIST1H4A	TNFRSF11A		MAP3K4	SERP1	SEPT11	USP1	GCN1L1	DPY19L4	TBC1D12		NBN	KCNMA1	VCAN	CBX4	PBX1	KLF10	TAP1	TTYH1	COPB1
FSTL1	PLEKHM1	ALDOA	TBC1D12	ZNF622	SELT		PARP14	SLC2A3	PAFAH1B1	ACVR1B	TMEM19	ZNF721	PBX1		EYA4	MAP4K4	ELMSAN1	CASP1	B4GALT6	SNPH	ARID1B	ADIPOR2	FSTL1
NDFIP1	IRAK1	PTAR1	RAI2	TMEM123	RPUSD2		TXNDC11	IDI1	OGT	RBM28	NUFIP2	SERP1	B4GALT6		MAP4K3	SYT4	MLH3	SNRK	RCSD1	MPP5	IRGQ	MICB	NDFIP1
CNNM2	DCAF16	MOB1A	PPRC1	GIGYF1	TMED5		CCBL2	FOXP1	RPS15A	ANTXR1	TPD52L2	VPS4B	RCSD1		RRM2B	KLHL2	SRP9	CTC1	ZFYVE26	INSIG1	MARK2	NCOA3	CNNM2
SHMT2	MAP3K7	HSPA1B	CDC5L	ATP2B1	RNF111		ARFGEF2	SCAP	IFITM10	TSC22D1	C1orf198	NA	ZFYVE26		ZNF664	ECH1	TMBIM4	ITCH	KIAA1671	ZNF571	SRCAP	WDR5	SHMT2
EYA3	SDCBP	FAM111A	PBX1	GPR183	PHB		ASPH	TES	LANCL1	LRRC8A	NDUFS1	NPM1	KIAA1671		MAP4K4	C18orf32	CHERP	BCL9L	SETD1B	TNRC6B	SLC17A5	LPP	EYA3
PHF10	NUPL1	ATP1A1	B4GALT6	NSD1	NDST2		RHOA	EIF2AK2	MAZ	UBQLN1	E2F3	NLK	SETD1B		CHL1	PTDSS1	PSMD11	TOM1L1	TAP1	NLE1	MGA	DPM2	PHF10
FBL	RAD54L	SLC2A12	RCSD1	RCN2	OSTF1		Cebpb	ETNK1	NAP1L1	UTP6	SMARCA5	SOGA1	TAP1		BCL2	NT5E	ITPRIPL2	STX3	ARID1B	FYTTD1	CDCA4	DUS2	FBL
VDAC2	METTL7A	CARD11	ZFYVE26	TMEM184C	CEP120		FEM1C	ZNF397	BLOC1S1	UCK1	POGZ	XPO7	ARID1B		AFAP1	ERLIN2	PPP2R1A	HAND1	IRGQ	ZNF540	PALD1	SLC41A1	VDAC2
C11orf57	CD84	KMT2E	KIAA1671	CCT6A	ZNF516		CDKN2A	POLR2D	BMPR1B	NR6A1	PAIP2	TRAFD1	IRGQ		CPSF6	ZNF507	FAM126A	GOLGA8B	MARK2	B3GALNT1	LONP2	IFNAR2	C11orf57
RRAS2	ITGB2	GOPC	TMEM41A	PIP4K2A	MED13		ANXA2	CCDC127	PVR	NOMO1	RGMB	PTGES2	MARK2		CDKN1B	GFOD1	TBC1D14	KLF12	SRCAP	LITAF	C14orf169	GIGYF1	RRAS2
CPD	SESTD1	DNAJB4	SETD1B	ATP5B	TUBB		FDFT1	ZNF217	HTT	EEF1E1	SMCHD1	TES	SRCAP		SLCO2A1	C7orf60	MSH2	SERINC5	MGA	DDX21	c-MYC(hsa)	NSD1	CPD
ZNF770	TMPPE	ERRFI1	SPATA13	PRCC	MACF1		TJP1	GOLGA7	ARL2BP	RNF103	DPYSL2	ZNF217	SLC17A5		FOXK1	BCL2	SLC16A1	ALG8	CDCA4	RASD1	BPTF	C12orf10	ZNF770
HOX-C8(hsa)	ZHX1	HNRNPUL1	IRGQ	C8orf59	BCAR1		PMP22	GGA3	ZNF200	XRCC1	ANP32B	DCAF6	MGA		CEP120	APPBP2	PLAT	RAD54B	PALD1	PRRC2C	FBXO45	ATP5B	HOX-C8(hsa)
NDUFC2	KMT2C	LATS1	MARK2	NAB1	CCNF		UBE2J1	LARP1	SZRD1	PURA	ATL2	KLHL42	CDCA4		SERTM1	ARSB	E2F6	RBFOX2	LONP2	LPAR4	TMEM138	PHTF1	NDUFC2
PRPF8	ATP5G2	CENPU	SRCAP	MYCBP2	TMTC3		FAM91A1	DMWD	TRAF7	IST1	RQCD1	TAF1	PALD1		NDUFAB1	SLC1A1	TFRC	MKRN2	C14orf169	EGR3	LIPH	FAM222B	PRPF8
MUC6	CPNE8	TMEM216	MGA	ZDHHC3	DDX6		CDC40	MAL2	YTHDF1	PAFAH1B1	ZC3H7B	ABCF2	LONP2		MED13	HIST2H4B	BIRC6	GTF3C1	BPTF	PANK3	PKD1	MYCBP2	MUC6
HPS3	SLC25A33	PLEKHM1	ADO	TMEM181	NUP98		SLC30A7	DMD	LMBR1L	OGT	HERC2	RPS4X	C14orf169		BIRC5	TMED5	VIM	CC2D2A	FBXO45	CEP19	CHUK	RBM38	HPS3
CELF1	FNBP4	IRAK1	WNK2	FOXB1	SLC16A10		NARS	CNIH1	NEDD4L	IFITM10	UQCR10	KIF3B	BPTF		TUBB	FOXK1	DAPK1	PTPRD	TMEM138	RBBP6	NHLRC3	NOXA1	CELF1
TRAP1	HSPA1B	DCAF16	CDCA4	INSIG1	KIF13A		AKR1C3	POP7	YWHAG	LANCL1	PPP2R2A	CCAR1	FBXO45		SLC31A1	HLA-C	NKIRAS1	LRRCC1	LIPH	SRSF1	HOXD11	MPP5	TRAP1
NUDCD1	TFF3	ATP13A3	PALD1	MFHAS1	APH1A		KIAA0196	YIPF4	PDZD2	MAZ	RNF24	C4orf29	TMEM138		SNX9	MYH9	ATAD2B	ZNF566	PKD1	MYNN	MAP4K3	C15orf39	NUDCD1
KLF5	RAB20	NSFL1C	FOXD4L6	BAG4	PAPOLA		HEBP1	CDH1	P2RX5	NAP1L1	YPEL3	CNIH1	LIPH		ADNP2	SERTM1	SETD8	PLEKHH3	CHUK	AMMECR1	VPS36	PAK1	KLF5
APP	SPP1	MAP3K7	PRKRIR	RNF187	NR4A2		COPS2	KIAA1432	PTPN4	BLOC1S1	LNPEP	PHTF2	PKD1		DDX6	ZC3H8	MTMR14	ZNF121	NHLRC3	DACT1	SMARCAD1	TRUB2	APP
SLC9A6	RSAD2	NUPL1	LONP2	LRIG2	CAND1		GOLM1	FECH	DUSP6	PVR	FAM134C	HIST1H2BF	CHUK		RALBP1	CUL1	ZNF525	LCOR	HOXD11	HDHD1	KIFAP3	KIAA1456	SLC9A6
MARCH7	SNTG2	DDX26B	C14orf169	FYTTD1	FAM127B		QSER1	DDIT4	CD83	HTT	CXorf38	RNF145	NHLRC3		ANKIB1	MACF1	CCDC47	SAP30	MAP4K3	ZMIZ2	GMNN	TBC1D16	MARCH7
LBR	STK40	TLN1	GNB1L	ZNF543	DCUN1D4		TAB2	SFXN1	CPS1	DUSP12	ACTR2	KEAP1	HOXD11		PPTC7	SCG5	CEP350	HIST2H3D	VPS36	MTRNR2L4	ATPAF1	RNF187	LBR
CKAP5	BRWD1	CD84	BPTF	LEMD3	KLHL5		HSDL1	NFAT5	LRRC20	ARL2BP	SUPT16H	KIAA1432	MAP4K3		ERG	SNTB2	BRAP	DYNLL1	SMARCAD1	ZFP82	PIGM	EPB41L1	CKAP5
SIK2	RAD9A	PHKB	FBXO45	GLTSCR1L	LIN28B		PNPLA8	CHMP2B	POMT2	ZNF200	PPP1R15A	DDIT4	VPS36		HIPK3	WIPF1	PRKACA	ACLY	KIFAP3	SLC35F5	SF3B1	TNFRSF10D	SIK2
HIST1H2BD	IL-12p40(hsa)	SESTD1	BACH2	DDX21	IMP4		ARHGEF6	PPP1R12A	CDK2	SZRD1	QKI	SFXN1	SMARCAD1		CCR6	HLA-B	HOXB6	SLC6A8	GMNN	ITSN2	ZSCAN22	PDE4D	HIST1H2BD
ALG9	ZNF410	TMPPE	PSMC2	ZXDC	KIAA2018		NA	TET3	CCND2	YTHDF1	p27(hsa)	PPP1R12A	KIFAP3		PPP6C	ATP11B	ZNF614	FZD6	ATPAF1	TRIP12	ARID3B	DDX21	ALG9
DST	HYOU1	USP33	CHUK	ZNF197	STAG2		OLR1	ADAM20	ADAT1	LMBR1L	ASXL3	MBTD1	GMNN		NR4A2	DDX6	CNNM4	GPR180	PIGM	CHGB	LDB1	ZXDC	DST
S100A9	IREB2	ZHX1	NHLRC3	UBB	ZHX1-C8orf76		KRAS	SPAG1	TYK2	NEDD4L	EPM2A	DROSHA	ATPAF1		CCDC14	NUP98	FAM20B	ZNF24	SF3B1	DCAF7	TNFRSF11A	C14orf119	S100A9
CANX	SLC1A5	SART3	HOXD11	RICTOR	PRKAR1B		GXYLT1	SLC5A3	FAM35A	YWHAG	BMF	KLHDC10	PIGM		CAND1	NRGN	NDUFV3	HIST1H4C	ZSCAN22	CDH10	ECHDC1	MTURN	CANX
FAM160A1	TFG	KMT2C	MAP4K3	MBD3	HNRNPA0		IER3IP1	ZBED6	BMP5	PEX6	CTDSPL	APOLD1	SF3B1		TAAR6	RPL38	MYO5A	E4F1	ARID3B	CCSAP	TMED5	RICTOR	FAM160A1
CDR2	MAML1	ATP5G2	VPS36	ADAMTS2	GRHL2		ATP6V1G1	RIF1	DNAJB11	PDZD2	FBXO3	ATP5G3	ZSCAN22		KLHL5	DCBLD2	EIF4G1	TOB1	LDB1	PRPF3	RNF111	ASH1L	CDR2
DPP9	ZC3H10	SERBP1	SMARCAD1	ZSWIM6	CSDE1		RHEB	TEX10	COL27A1	P2RX5	FAM83D	CDKN1C	ARID3B		LIN28B	APH1A	NIPA2	KIAA1549	TNFRSF11A	HECTD1	FOXK1	RERE	DPP9
NKX6-1	TNFAIP8	CPNE8	KIFAP3	IMPA1	TTC17		DCAF10	NECAP1	UHRF2	PTPN4	PRELID1	NECAP1	LDB1		TMX1	PAPOLA	PPP4R1	WAC	ECHDC1	KIAA1524	NDST2	HSPG2	NKX6-1
EPHA7	PRRC2A	SLC25A33	GMNN	MYNN	LPAR2		SLC25A40	SLIT2	ACTG1	DUSP6	RPS24	GNB2	TNFRSF11A		AFF4	UBL3	MED31	IQGAP1	TMED5	MAPK1IP1L	CEP120	PURB	EPHA7
NA	RAPH1	SETD1A	ATPAF1	PURB	SLC38A7		S100A11	EEF2	TSPAN3	CD83	PALB2	BTG2	ECHDC1		IBTK	ELTD1	VASH1	GAN	RNF111	ACVR2B	MYH9	FADD	NA
SIKE1	MDM2	FNBP4	PIGM	ZDHHC12	MIB1		FSTL1	AR	CD74	CPS1	VCAN	DNAL1	TMED5		STAG2	MRPL37	XYLT2	ZWINT	FOXK1	MTR	HBP1	SNX8	SIKE1
CWC27	RAPGEF5	COL5A2	PTBP1	HDHD1	PRDM11		ATP6V1H	KCTD13	FOXM1	LRRC20	ELMSAN1	FBN1	RNF111		UBE4A	AGO2	SNX16	PLA2G4F	NDST2	ZBED1	ZNF516	SREBF2	CWC27
TMEM38B	ABL1	HSPA1B	ZSCAN22	HIF1AN	MEF2D		SLC35A5	POLR2M	FBXL14	POMT2	HIST1H3D	TCP11L1	FOXK1		UTP20	OTUB1	PDE12	FTSJ1	CEP120	PCGF5	MED13	FAM188B	TMEM38B
MTRF1L	ERBB4	RAB20	ARID3B	RPS8	HAUS1		CPD	RPAP2	ETS2	PGM1	LIFR	RRP1	NDST2		AGAP1	IL21R	ATP11A	PARK7	MYH9	FIS1	IMMT	ZDHHC12	MTRF1L
KLHL29	TMBIM6	RBM4	APPBP2	ADAM17	ALDH1L2		SLC38A5	DNAL1	RALGAPA2	CDK2	SPRYD3	JUN	CEP120		STT3A	ZSCAN29	SNRPF	PPRC1	HBP1	SERP1	SLC31A1	ZXDB	KLHL29
MRPS17	EIF4G2	STK40	ECHDC1	UBA2	GOLT1B		RING1	PDLIM1	ZNF260	CCND2	ATXN1	PPP1R15B	MYH9		PRKCD	NT5DC3	CDYL	NBR1	ZNF516	C9orf41	CUL1	SIRT2	MRPS17
PQLC2	MAP3K5	BRWD1	NRSN2	ZNF432	ADRB2		ITGB5	ARFGAP2	ATP6V1F	ADAT1	ARID1A	HIST1H4B	HBP1		N4BP2L2	ANKRD17	MEPCE	RPL37	MED13	PRRT3	MACF1	PRDM1	PQLC2
FJX1	CARHSP1	KLF4	TMED5	MED1	RNF217		Hif1a	B4GALT1	EEA1	SECISBP2	CLDND1	RBMS2	NUDT5		DGCR2	ADH1B	PXK	ZFYVE26	IMMT	STK38L	CCNF	FAM53C	FJX1
NUPR1	DNPH1	RAD9A	RNF111	HIST1H4E	ZNF292		SRSF2	ALG10B	PXN	TYK2	AGPS	FBXO28	ZNF516		MCFD2	ATPIF1	SKI	KIAA1671	SLC31A1	EIF2AK2	XPOT	PNKD	NUPR1
HIST1H4A	TRIM26	ZNF410	FOXK1	ZNF266	THRA		RPS20	ZNF711	MARS	BAX	PPP2R1A	FBN2	MED13		MIB1	STK11IP	CSNK2A1	SETD1B	CUL1	MLEC	TMTC3	BRMS1	HIST1H4A
AGPAT5	SYT12	HYOU1	NDST2	TRIP12	ZNF587		DEK	CCT3	HOXA9	FAM35A	GALNT3	RNF4	IMMT		WDR20	CSDE1	LRRC57	ARID1B	MACF1	FAH	PAPPA	BCAT1	AGPAT5
LPP	NACC2	IREB2	CEP120	SIPA1L1	NOD1		ZNF770	FBXO28	TOMM20	BMP5	ZNF460	FANCM	SLC31A1		SLC7A11	IRF2BP2	KDM5A	IRGQ	CCNF	DIP2C	DDX6	FAM20C	LPP
ZXDA	CDC25A	LYPLA1	HLA-C	AZIN1	ABCC10		ABCC4	NCS1	RC3H2	DNAJB11	TFRC	TXLNA	CUL1		C9orf16	DGCR2	TXNDC12	HLA-DRA	XPOT	LARP4B	NUP98	GRN	ZXDA
NSD1	OCN(hsa)	SLC1A5	MYH9	C17orf100	WEE1		SPECC1	CCND1	ORC1	MRM1	BIRC6	GOLGA8A	MACF1		SUDS3	RBM22	CD97	ITGA5	TMTC3	SH3BP4	PHACTR4	PTTG1	NSD1
PLEKHA8	KIAA1586	TFG	HBP1	POSTN	PCNXL3		MAT2B	IMPAD1	GLI2	ACTG1	CNRIP1	NCAPD2	CCNF		TMEM257	CEACAM1	IDH1	ADO	PAPPA	HNRNPUL2	SLC16A10	FAAH	PLEKHA8
RNF220	ABRACL	MAML1	NUDT5	DYRK2	INPP4B		CKAP5	PFN2	SLC25A32	ELMOD2	HIST1H3C	ILF3	XPOT		MTMR9	MCFD2	B4GALT4	SLC36A4	DDX6	MAL2	HIPK3	TEX2	RNF220
PREB	KDM5B	ZC3H10	MED13	ZNF317	NUP160		MYO6	LHFPL2	SNX30	HSP90AA1	KPNA1	N4BP2	TMTC3		HMGB2	LMNB1	NAA30	PRKRIR	NUP98	PHTF2	APH1A	G6PC3	PREB
NCL	ZDHHC13	TNFAIP8	TUBB	ZNF253	SHCBP1		TFPI	SMAD4	PSMB7	TSPAN3	CEP350	WDR82	PAPPA		SP3	CDKN2B	PSMB2	CCDC28A	PHACTR4	CCDC43	PAPOLA	DCAF7	NCL
POC1A	TXNIP	PRRC2A	CUL1	CREB1	ZBTB26		FADS1	FNDC3B	IFNLR1	CD74	BRAP	FNDC3B	DDX6		TOMM70A	HMGB2	TMPO	MRPL2	SLC16A10	OSTC	NR4A2	CREB1	POC1A
NRXN1	HIST1H4B	ZBTB47	MACF1	TSG101	EPN2		MLH1	EFR3A	EHD4	FOXM1	ARNTL2	NRXN3	NUP98		MOB1B	ALDH1L2	PTPRG	FBXO45	HIPK3	ELAVL4	LIN28B	PRPF3	NRXN1
RFC2	CPNE1	RAPH1	XPOT	RBMS1	EIF4EBP1		HIST1H2BA	PUM1	MAPKAP1	RALGAPA2	VCP	CTNNB1	PHACTR4		CHRM3	CXCL12	KLHL15	BACH2	APH1A	KIAA0286(hsa)	IMP4	TRIM41	RFC2
MYCBP2	RASSF5	MDM2	PAPPA	ZMYM6	IGF1R		RBAK	IZUMO2	HNRNPF	IPCEF1	CHD3	PLA2G12A	SLC16A10		ATP1B1	TOMM70A	FXR1	SMEK1	PAPOLA	FZD4	AFF4	ARL4C	MYCBP2
PSMD13		RAPGEF5	DDX6	GRIA2	ASB13		EXOC3	MSH6	TACC3	ZNF260	APLP2	EFR3A	HIPK3		URI1	MACROD2	DDX5	ITGA3	NR4A2	SFXN1	FBXO6	PRR14L	PSMD13
RASSF7		ABL1	NUP98	SLFN11	PIK3C2B		PIO(hsa)	ASNS	TRIM35	IFNB1	CNNM4	ZNF678	APH1A		C19orf12	ZNF761	ASCC3	APPL2	LIN28B	CUL5	MBTPS2	WDR93	RASSF7
CSRNP2		FAM98B	PHACTR4	TRANK1	KARS		XAF1	CCNE2	HIF3A	ATP6V1F	NDUFV3	PTBP3	PAPOLA		CTSD	TJP2	LARP4	LIMCH1	IMP4	AEBP2	FOXRED1	NUTM1	CSRNP2
TMEM181		TMBIM6	SQLE	CHPF2	GMPPA		SIKE1	NR3C1	GMFB	EEA1	HES4	PMM2	NR4A2		YWHAB	NEB	XRN1	TIAM2	AFF4	RPL35A	ZHX1-C8orf76	RNF10	TMEM181
FAM104A		EIF4G2	SLC16A10	ARL8B	TLE1		PFDN4	TAPBP	U2SURP	MARS	ZBTB5	PLEKHB2	CAND1		RNF217	ZNF292	RAC1	CIT	FBXO6	ZBED6	AGAP1	FAM217B	FAM104A
ZNF354B		MAP3K5	PTPN1	PRTG	PSME4		MICB	PHLDB2	MYOF	HOXA9	RPLP0	SMARCC2	LIN28B		PSMD3	TNFAIP3	MAPRE1	EYA4	EPG5	MIRH1(hsa)	CSDE1	KIF1A	ZNF354B
DFFA		CARHSP1	HIPK3	APAF1	KPNA2		DDX10	LYRM2	ARPP19	TOMM20	NHSL1	NR3C1	IMP4		WEE1	SLC25A5	ANKFY1	CCT5	MBTPS2	TYMS	DHX30	CD81	DFFA
MAML3		DNPH1	DCBLD2	MRPS5	TMEM41B		SLC25A43	PIGC	BDKRB2	LSG1	MIA3	SSFA2	AFF4		SETD5	IPPK	PTP4A1	NUDCD3	FOXRED1	AGO1	TTC17	OXA1L	MAML3
CUL4A		PLS3	PAPOLA	KIAA1524	ZFHX3		TYSND1	MYLIP	ZNF551	RC3H2	ERC2	PHLDB2	FBXO6		SFT2D2	PI4KB	NOLC1	SF3B1	ZHX1-C8orf76	IFT46	SLC38A7	ZBED1	CUL4A
TNRC6B		CD44	NR4A2	GREB1L	ARF1		HK2	ASPM	GDF11	GLI2	KIT	STRBP	HMOX2		DGUOK	RAB21	SHOC2	BCL11A	AGAP1	SGMS2	VCAM1	MLLT4	TNRC6B
LRIG2		ATR	CAND1	ACVR2B	FAM174A		ATP2B1	PRRG1	TALDO1	SLC25A32	PLIN3	GIGYF2	EPG5		PHF3	WEE1	KMT2D	PTBP1	CSDE1	DLG4	MIB1	FAM69B	LRIG2
TNFRSF10D		MAP1B	AGO2	RAB5A	SERPINH1		CRAT	DOCK1	ANPEP	SNX30	TIMP3	KCTD2	MBTPS2		ZNF736	CRB1	FSCN1	URB2	DHX30	RAB3IP	LMNB1	RANBP3	TNFRSF10D
LEMD3		COL4A1	OTUB1	MTR	SPCS3		C12orf10	C2orf44	NKTR	STK38	TLE4	MYLIP	FOXRED1		RCOR1	CEP85	LDHB	ZNF507	TTC17	POLR2A	MEF2D	PCGF5	LEMD3
DDX21		TRIM26	LIN28B	UBQLN2	GLS		RCN2	NUFIP2	CMAS	IFNLR1	FLNA	NONO	ZHX1-C8orf76		IVD	RCOR1	BCL2L2	PEX5	SLC38A7	HuD(hsa)	MTMR9	SCAMP1	DDX21
RPL23		NACC2	AFF4	ZNF721	VCL		ATP5B	POGK	STIM2	EHD4	TRIM33	ASPM	AGAP1		EPN2	MLLT6	ANKRD46	AFAP1	MIB1	DNAJB1	ALDH1L2	SLAMF7	RPL23
HDAC4		CDC25A	FBXO6	KRIT1	CTSC		HADHB	ALPI	PTPN14	MAPKAP1	CREBZF	IFIT3	HNRNPA0		BLMH	BLMH	STX12	CPSF6	LMNB1	CASP3	CHRND	SLC9A3R1	HDAC4
RICTOR		ASAP2	STAG2	ZNF136	GNB1		ZNF680	RAPGEF2	EIF2AK4	HNRNPF	DENR	AXL	CSDE1		IGF1R	CPED1	SESN2	PDXK	MEF2D	TMTC4	CLN8	C7orf26	RICTOR
DCTN4		KIAA1586	EPG5	MME	AMOT		MPP5	TSR1	DYNC1H1	TACC3	ARIH2	NUFIP2	DHX30		SH3D19	CD164	SDE2	DBF4	MTMR9	JUN	TNKS2	DUSP10	DCTN4
USP19		ABRACL	ZHX1-C8orf76	ARHGAP35	VAPA		CSRNP2	ADPGK	HS2ST1	PCYT1A	RNF20	CLTA	TTC17		LONRF1	WRB	HSPA4L	SMC3	ALDH1L2	ZNF711	SP3	MAVS	USP19
RBBP6		KDM5B	AGAP1	SERP1	GNL1		AT1R(hsa)	LRRC58	LSM8	GMFB	PABPC1	NCK2	SLC38A7		CD164	RPS27A	MTHFR	U2AF2	CHRND	DCP2	SRM	PTGES2	RBBP6
VPS13B		PDGFA	CHST9	PTK2	ERCC6		USP12	HIF1A	SYPL1	U2SURP	MAP3K10	NFATC2IP	VCAM1		OSBPL3	DDX17	RDH10	SELT	CLN8	SLC24A3	MOB1B	FURIN	VPS13B
MRPL35		TXNIP	HNRNPA0	SLC2A3	TXNDC11		ATXN10	SACS	BACH1	MYOF	DHX8	LRRC58	MIB1		MINK1	ZNF627	CHD2	CDKN1B	TNKS2	FAM208B	GOLT1B	CEBPB	MRPL35
ZDHHC12		HIST1H4B	CSDE1	ST3GAL5	MAP3K1		ARFIP2	VPS37A	TMEM63A	ARPP19	NOL11	SLC4A7	LMNB1		DDX17	DNAJC5	RAD1	ZNHIT6	SP3	TOP2A	ANKRA2	TICRR	ZDHHC12
SENP6		MT-CO1	DOLPP1	FBXO34	CXCL5		2002-03-01	TMEM97	NPC1	BDKRB2	BAZ2A	ADM	MEF2D		ZNF627	EGFR	PDCL	HIST2H4B	GOLT1B	TIMM17A	SERINC3	PKN1	SENP6
PNKD		OR8U1	IRF2BP2	C9orf41	MFNG		DFFA	STAT2	EFTUD2	ZNF551	SATB1	POGZ	MTMR9		BTBD3	ZNF480	IGF2BP3	TMED5	ANKRA2	PBXIP1	ADRB2	PEG10	PNKD
IFIH1		CCL3	TTC17	SLC9A3R1	TLR4		RPS6KA5	PDE8A	HUWE1	GDF11	SKI	SACS	ALDH1L2		EGFR	ASPHD2	P2RY1	OSER1	SERINC3	JAK2	PPP2R5D	CUEDC1	IFIH1
MED1		CPNE1	SLC38A7	LCMT1	ABHD14B		CBFB	PAG1	MAP4	MPND	CSNK2A1	GDAP2	CHRND		C6orf211	HIST4H4	ELAVL1	SYNJ1	ADRB2	GRPEL2	RNF217	ZFPL1	MED1
HIST1H4E		RASSF5	VCAM1	FOXP1	XBP1		PACSIN3	FOSB	SF3B4	TALDO1	JAK3	HIST1H2AG	CLN8		HERC3	MTHFS	COPG1	HSD17B10	PPP2R5D	LHFPL2	THRA	MED16	HIST1H4E
C4orf32			MIB1	NLK	EIF3B		PLEKHA5	CSNK1A1	FRS2	ZNF148	TMCC1	DMXL1	TNKS2		SRPK2	HERC3	KIAA0247	RHPN2	RNF217	PPARA	ZNF587	NCEH1	C4orf32
RPAP3			LMNB1	SOGA1	FIZ1		ALDH5A1	DNAJC13	GLMN	PAPSS1	PTPN11	AKAP8	SP3		ANKRD1	TSHZ3	SSX2IP	MYH9	THRA	EPHB4	PI4KB	AGBL5	RPAP3
TRIP12			QSOX1	DKC1	B3GALNT2		MITF	SLC29A1	NRBF2	CMAS	HSP90B1	DNAJB9	SRM		PIBF1	UGP2	BCL2L12	HBP1	ZNF587	PNMAL1	RAB21	GGA3	TRIP12
GLTP			MEF2D	SCAP	PARG		LEMD3	AP5B1	PCTP	STIM2	PHC2	TRIP13	MOB1B		AGO4	NTS	CALD1	DSTYK	PI4KB	PUM1	WEE1	HLA-DMB	GLTP
RALGPS2			MTMR9	TES	PRDM5		PHF6	SUPT16H	NOP10	EIF2AK4	HDAC2	DNAJC13	GOLT1B		CD96	ZNF195	LCLAT1	STYX	WEE1	ACTR3	RFK	LPCAT4	RALGPS2
DYRK2			CHRND	HECTD2	ZNF768		NA	FOXN3	BCL9L	DYNC1H1	NRP1	DPY30	ANKRA2		GNAI3	HSPD1	NF1	TRAF4	RFK	ANXA7	NUP160	MCM2	DYRK2
TXNDC16			CLN8	CEBPB	MGLL		F5	IRS4	PHF1	HS2ST1	SLC25A36	LNPEP	SERINC3		COX7A2L	SULF2	SP100	RFX1	NUP160	SPEN	SLC37A4	SMG6	TXNDC16
RAB29			TNKS2	TICRR	CACUL1		MRPL18	MYC	STX3	ARHGAP17	UBE2N	FOXN3	ADRB2		TMOD3	LTBP3	YAF2	IFT172	SLC37A4	RAE1	CLUH	ZNF385A	RAB29
SBF1			SP3	ZBTB37	ZNF526		C9orf69	OTUD5	HAND1	BACH1	CLIC1	IRS4	PPP2R5D		MSANTD4	LY75	RANBP2	MED13	CLUH	CTNNA1	ZBTB26	SH3BP4	SBF1
STUB1			SRM	CD48	GTF2B		RICTOR	HOXA5	SERINC5	TMEM63A	KLHL15	MYC	RNF217		RAB23	PTGR2	SUV420H1	TUBB	ZBTB26	FAM89A	MSL2	LARP1	STUB1
TMEM66			GOLT1B	MLEC	MIEF1		PANK3	HCFC1	ALG8	PSME3	PFDN6	QKI	TITF1(hsa)		PRR5L	NACC1	CASC5	SNX9	MSL2	SEC24C	EIF4EBP1	ABCF2	TMEM66
ETV5			ANKRA2	ARHGAP18	CHD7		SAAL1	AHCTF1	RAD54B	EFTUD2	RCHY1	UQCRC2	SF3A1		NACC1	TARDBP	SP1	MACF1	EIF4EBP1	PHLDB2	PLXNA1	RPS4X	ETV5
SRP9P1			SERINC3	ZNF232	H6PD		EDEM1	CTDSPL	RBFOX2	HUWE1	EEF1A1	UBE3C	THRA		TARDBP	SERPINE2	DAB2IP	XPOT	PLXNA1	STRBP	IGF1R	PLCB1	SRP9P1
FBRSL1			CDCA5	GDA	TJP1		HIVEP2	ANKRD12	KIF2A	MAP4	TBK1	IKZF5	ZNF587		CLTC	CLTC	ARID5B	TP63	IGF1R	XRCC6BP1	CD164	MAPKBP1	FBRSL1
FAM43A			ADRB2	BRCA1	KDM2A		OSBPL9	MTCH1	GTF3C1	SF3B4	ENTPD1	HIST1H2AK	PI4KB		KPNA4	KPNA4	COL1A2	DDX6	CD164	NCOA6	ASB13	DMWD	FAM43A
CSGALNACT2			PPP2R5D	EML5	PGM3		SLC35F5	TP53INP1	ZNF566	FRS2	LARP4	HNRNPC	WEE1		DNAJC7	MAD2L1BP	RBPJ	PHACTR4	ASB13	NONO	PIK3C2B	DDX24	CSGALNACT2
ANKRD40			POLD1	ZNF217	PMP22		UBA2	POLR1B	MESDC1	GLMN	PTPRJ	IQGAP2	RFK		NOTCH2	NOTCH2	ARHGAP21	DTX2	PIK3C2B	ASPM	TNFSF10	FUBP3	ANKRD40
ATP6V0B			TNFAIP3	LARP4B	UBE2J1		SMARCE1	DIAPH1	NBEAL2	NRBF2	LDHA	CSTF1	NUP160		ZNF519	MT2A	BLOC1S2	ANKIB1	TNFSF10	CBWD3	ACBD5	TRAK2	ATP6V0B
C7orf73			DTNB	ZNF844	DDX28		ICAM1	PTP4A2	ZNF121	PCTP	SPRY4	PLK2	SLC37A4		CARS	GLS	FNIP1	PPTC7	ACBD5	CDV3	DDX17	CRTC2	C7orf73
HECTD1			THRA	PSD3	ZEB1		ZNF207	C21orf91	DIP2B	NOP10	TCEAL1	BCKDK	CLUH		ZNF800	IMPDH2	FUT11	HIPK3	DDX17	MXI1	DCUN1D2	KANSL1	HECTD1
PRTG			ZNF587	NAA50	SLC30A7		BCAT1	EIF3A	LCOR	STX3	IFRD1	VEZT	ZBTB26		GLS	CTSC	SMIM13	FPGT-TNNI3K	DCUN1D2	AXL	KARS	NDE1	PRTG
APAF1			PI4KB	LIF	GALK1		VAV2	THOC5	CDCA8	HAND1	CYBB	MTMR1	MSL2		C1QTNF9	LUC7L3	C19orf10	DCBLD2	KARS	SAMD4A	C6orf211	TSKU	APAF1
ASAP1			WEE1	ZNF268	STT3B		DCAF7	RBM19	GLRX3	KLF12	CTPS2	DEPDC1	EIF4EBP1		ID4	NOP56	AKIRIN1	COL19A1	TLE1	NUFIP2	KPNA2	CERS2	ASAP1
GALNT6			SETD5	KIF3B	TAB2		GYG1	ZFP36L1	RPL30	SERINC5	MESDC2	INSIG2	PLXNA1		VCL	PARP14	MAT2A	PAPOLA	C6orf211	GCC2	AGO4	PLXNA3	GALNT6
ADORA1			PCNXL3	DMWD	RPS6		TEX19	GOLGA4	SLC25A25	ALG8	FGF2	C21orf91	IGF1R		PSKH1	MAP3K1	TLE3	DLG5	KPNA2	WBP1L	ZFHX3	SLC9A1	ADORA1
RNF10			PHF3	PRCP	HSDL1		YME1L1	GPBP1L1	ACLY	RAD54B	DNMT3A	TMEM9B	CD164		C6orf48	ZNF224	NRARP	PPP6C	AGO4	CRABP2	ZNF195	REPIN1	RNF10
MAPK1IP1L			RFK	DERL2	PPP1R18		TM6SF1	BLOC1S5-TXNDC5	SLC6A8	RBFOX2	FSCN1	EIF3A	ASB13		CTSC	HAS2	RASSF3	AAGAB	ZFHX3	PAICS	ARF1	TGFB1I1	MAPK1IP1L
ACVR2B			NUP160	NDE1	SPRED2		RIOK2	UMPS	ZNF24	KIF2A	RNF219	PRKCSH	PIK3C2B		GNB1	ARFGEF2	BLOC1S5	CAND1	ZNF195	HIF1A	SERPINH1	KIAA1432	ACVR2B
CHP1			CLUH	RNF145	PNPLA8		FAM76B	STK35	PGPEP1	MKRN2	LDHB	COL5A1	TNFSF10		AMOT	TIMP2	ARRDC3	NOC2L	SERPINH1	PPP1R10	SPCS3	HDGF	CHP1
ELF4			SPCS2	ANP32A	EP400		BTN2A2	LLGL1	RDX	GTF3C1	IQCE	GPBP1L1	ACBD5		ZNF625	ETF1	SLC20A1	MRPL37	CLTC	MT1X	SLC25A10	DDIT4	ELF4
OXA1L			IVD	MRPS18B	VEPH1		ANKRD40	TBCEL	IFT122	ZNF566	BCL2L2	KLF3	DDX17		MTCH2	PPP2R5C	KCNJ2	AFF4	SPCS3	ANP32B	GLS	SCAMP5	OXA1L
ZBED1			ST3GAL1	DDIT4	GXYLT1		ARL8B	PCBP1	HIST1H4C	MESDC1	SESN2	CCDC22	DCUN1D2		HAS2	CRISPLD1	FOXJ3	IBTK	SLC25A10	UBE3A	USP47	NFAT5	ZBED1
LAMTOR5			MSL2	CHMP2B	WDR6		HECTD1	MSH2	ZFP36	NBEAL2	C6orf89	AP2A2	KARS		TIMP2	RNF138	MKI67	NT5DC3	GLS	KTN1	CTSC	RBM39	LAMTOR5
ATP6V1B2			EIF4EBP1	RBM39	SPRYD7		ATG14	SLC16A1	KIAA1549	ZNF121	CS	CPNE3	C6orf211		ETF1	PCDH10	TSPAN14	EPG5	USP47	RIT1	KLF11	C5orf55	ATP6V1B2
SCAMP1			PLXNA1	DROSHA	PLOD2		APAF1	EIF4A2	INPP5F	DIP2B	MXD1	CTSZ	KPNA2		PPP2R5C	SEC61A1	RRP1B	CHST9	CTSC	CGGBP1	AMOT	TET3	SCAMP1
FIS1			IGF1R	KLHDC10	IGDCC3		ASAP1	MTPN	WAC	LCOR	C16orf72	SKIL	AGO4		POLR1D	LRIG1	FADS2	CSDE1	GNB1	ZFHX2	VAPA	KLHDC10	FIS1
RBM8A			TRIOBP	ZNF655	COL3A1		GREB1L	ZNF460	GAN	CDCA8	TSC22D2	FLNB	ZFHX3		HNRNPH3	CACUL1	PAXBP1	DHX30	KLF11	MKRN1	ERCC6	ZNF655	RBM8A
ICE1			LONRF1	RIF1	HOMER2		EDEM3	ABHD4	NME6	MCM4	TXLNG	ZAK	ZNF195		MAP3K13	MIEF1	TGFBR3	AXIN1	AMOT	STAU1	TXNDC11	MMP2	ICE1
DCDC2			CD164	NECAP1	FOXN2		ARMC2	TMED10	RUFY3	GLRX3	DHX15	IFI16	ARF1		HN1L	TRAF5	CSNK1E	NA	VAPA	DLC1	MAP3K1	DDX54	DCDC2
CKAP2L			PPP1R10	EPT1	FYN		CD81	COG8	TBC1D12	HIST2H3D	BUB1B	CCDC47	SERPINH1		FAM175B	ANXA2	POU2F2	NDUFA5	ERCC6	KCTD10	CTD-2368P22.1	THRAP3	CKAP2L
ARHGAP35			TNFSF10	SGMS2	DDX3X		PCGF5	SRPR	PBX1	PTGES3L-AARSD1	PSMD12	SRPR	SPCS3		CHD7	CHD7	ARL5B	2009-03-01	TXNDC11	PDE11A	TLR4	EPN1	ARHGAP35
SERP1			ACBD5	CRYBG3	NAA40		UBQLN2	FRMD6	B4GALT6	SLC25A25	AP2A1	ARNTL2	SLC25A10		SH3GLB1	NGFRAP1	ZCCHC14	HIST2H3C	MAP3K1	MYC	CHTF18	SF3B3	SERP1
C9orf41			DDX17	ARNT2	PARP9		SCAMP1	KIAA1462	RCSD1	VWA8	CLASP1	ATRX	GLS		TJP1	TJP1	SAMD10	HELQ	TLR4	QKI	ARFGEF2	ATF5	C9orf41
NPM1			DCUN1D2	TTC37	IGF2BP1		SLC7A1	GLO1	ZFYVE26	SLC6A8	ZC3H11A	GLO1	USP47		UBE2J1	ZNF765	CKB	USP13	CHTF18	LIMK2	KCTD5	NECAP1	NPM1
ZSWIM1			KARS	KHSRP	MDH2		HCFC2	VCP	KIAA1671	SOAT1	ERCC4	PRPSAP1	IMPDH2		FAM91A1	DDX28	S100PBP	MYO1C	KCTD5	PAQR8	ASPH	S1PR3	ZSWIM1
RPLP2			TLE1	AR	FLAD1		MAN1A2	TTC3	SETD1B	RDX	HMG20A	FOPNL	CTSC		ZNF510	CDC40	ATXN7L3B	WDR20	ASPH	NPPB	PRDM5	DLX5	RPLP2
XPO7			C6orf211	GANAB	PARS2		MYO1D	VANGL2	TAP1	IFT122	RANBP2	BTK	GNB1		TMEM164	SPG20	AHR	SLC7A11	PRDM5	CENPF	ZNF768	PODXL2	XPO7
TES			SLC2A11	POLR2A	SLC35A4		ARID2	AARS	ARID1B	ZFP36	SUV420H1	SUPT5H	KLF11		CD2AP	CD2AP	REV3L	MAP3K6	ZNF768	RAB6C	SPTBN2	VGLL3	TES
EIF2S3			PSME4	IGFBP7	COPB1		VPS4B	CR1	IRGQ	KIAA1549	ULK3	SYT1	AMOT		RAB1A	CCM2	PLSCR4	MEF2D	SPTBN2	COX20	CDKN2A	SLIT2	EIF2S3
ZBTB37			AGO4	FBN1	OXSR1		NOVA1	TSPAN6	MARK2	INPP5F	YY1	MAFK	VAPA		PDCD6	HEBP1	ATF7IP	HAUS1	GTF2B	TMEM178B	GTF2B	KHSRP	ZBTB37
ETNK1			ZFHX3	ENO1	SERINC1		DUSP10	COMMD8	ZNF562	ENTPD6	HIVEP1	AARS	ERCC6		CFI	PRSS23	WDR3	TPRN	MIEF1	FAM83D	MIEF1	EEF2	ETNK1
PEG10			ZNF195	B4GALT1	FSTL1		MAVS	ARHGDIA	SRCAP	CTBP2	WDR61	SMURF1	TXNDC11		PSAP	PSAP	BMPR1A	MTMR9	CHD7	PLK2	CHD7	POLR2A	PEG10
PISD			SERPINH1	ZNF227	MARK3		CEBPB	RPLP0	MED11	WAC	DAB2IP	APLP2	MAP3K1		COPS2	GOLM1	CDK12	TNKS2	PMP22	VEZT	SH3GLB1	ARHGEF2	PISD
CNTNAP1			CLTC	ZNF711	HERC1		PNPT1	C11orf58	SERPINB9	MIEN1	NDUFA1	GIPC1	CTD-2368P22.1		IRF8	ENDOV	ZNF281	SP3	UBE2J1	TBX19	PMP22	BTG2	CNTNAP1
SF3B5			SPCS3	PIK3R3	SHMT2		ETNK1	MUC5B	MGA	GAN	CLP1	CNNM4	CHTF18		EIF1AX	MTMR2	UBE2E1	STAG1	ZNF510	PAFAH2	UBE2J1	PHC3	SF3B5
POLR2D			SLC25A10	RPS12	CORO1C		PISD	AHCYL1	CDH11	WNK1	RBPJ	SLC11A2	KCTD5		STT3B	ZNF85	TSPYL1	ANKRA2	C18orf25	RPGRIP1L	ZNF510	ARFGAP2	POLR2D
ITGAV			GLS	THSD7A	SLC16A9		LCORL	NSA2	CDCA4	NME6	SSR3	RPLP0	ASPH		HNRNPU	QSER1	SCAF11	MAN2A1	SLC30A7	KHK	SLC30A7	ENO1	ITGAV
GGA3			PSKH1	PPP1R15B	TWIST2		ZNF217	XYLT2	PALD1	RUFY3	OSTM1	SLC38A2	HSBP1		TAB2	STT3B	GBE1	C19orf12	FAM13A	USP46	FAM13A	NCOR2	GGA3
NAA50			USP47	HIST1H4B	FBL		SH3BP4	KDM3B	LONP2	TBC1D12	SLC39A6	IGSF8	PRDM5		MRPS14	HNRNPU	H3F3B	TECPR2	HIC2	DNAH11	HIC2	USP6	NAA50
KLHL42			IMPDH2	DCP2	MID1		OBSCN	HNRNPM	C14orf169	PPRC1	FAM168B	MIA3	ZNF768		HSDL1	TAB2	VPS33A	TRMT61A	ATG16L1	INSIG2	ATG16L1	GPC4	KLHL42
STK17B			CTSC	ATP6AP2	AP1M1		NAA50	RNMT	BPTF	PMF1	PSMD4	RBBP5	SPTBN2		ZKSCAN8	THAP6	ARCN1	YWHAB	QSER1	SRSF6	QSER1	B4GALT1	STK17B
ABCF2			KLF11	ZNF530	FKBP1A		LARP1	GLUL	FBXO45	PBX1	PLXND1	NIPA2	GTF2B		UBE2I	SPRED2	P4HTM	RNF217	HNRNPU	SLC39A11	HNRNPU	NOL6	ABCF2
NCAM2			VAPA	XPO6	PREP		KLHL42	CHTOP	TMEM138	B4GALT6	AKIRIN1	CERK	MIEF1		MAGED1	KCNK3	RC3H1	SETDB2	TAB2	C12orf29	TAB2	ALG10B	NCAM2
PRCP			PA2G4	FAM208B	SMARCD1		CPT1A	SNX16	LIPH	RCSD1	NPTN	XYLT2	CHD7		KRAS	VLDLR	AKAP13	PSMD3	COQ9	HOXA3	COQ9	RPL13A	PRCP
C4orf29			ERCC6	SLC20A2	C11orf57		LDLRAP1	PDE12	PKD1	ZFYVE26	MARK1	JMJD1C	SH3GLB1		GXYLT1	MAGED1	IGFBP3	PRDX5	ABCC8	SUB1	ABCC8	CCT3	C4orf29
PTCHD1			TXNDC11	IMPAD1	FZD3		PPL	AAMP	CHUK	KIAA1671	TLE3	NOL4L	PMP22		WIZ	GXYLT1	GNB2L1	RAB21	HSPH1	PTP4A2	HSPH1	TDRKH	PTCHD1
DERL2			MAP3K1	N4BP2	CPD		FUBP3	C5orf51	NHLRC3	SETD1B	TSPAN17	GSTP1	UBE2J1		SPRYD7	CD9	SEC23IP	WEE1	UBE2I	EIF3A	UBE2I	TMEM173	DERL2
BCS1L			MTCH2	LHFPL2	BUB3		LRRC59	FER	TMEM64	CA12	PEAR1	SMAD5	ZNF510		RSL1D1	DDX60L	BAHD1	CDK1	EP400	POC1B	GPX7	APBB3	BCS1L
CNIH1			HAS2	URM1	MSN		DOCK10	TRIM33	HOXD11	TAP1	UHRF1	CLK1	SLC30A7		EPDR1	CNOT8	ZBTB33	POLR2I	GXYLT1	C4orf3	EP400	NCAPD2	CNIH1
PHTF2			ABHD14B	RBMX	ZCCHC2		DMD	PSMC4	MAP4K3	ORC4	NMT1	FLNA	FAM13A		HEG1	EZH2	SPG21	USF2	WDR6	PLEKHA3	KRAS	BAG3	PHTF2
DDX18			ARFGEF2	PPARA	ACTA2		CSE1L	GTF3A	VPS36	ARID1B	SLC20A1	TRIM33	NARS		HEY2	CDK6	C5orf24	SETD5	CDK6	SMAP1	GXYLT1	CCND1	DDX18
TSKU			TIMP2	C2CD5	CCDC71L		CNIH1	SFPQ	SMARCAD1	MRPS33	PRKAB2	MMD	HIC2		IPO7	EPDR1	PPP1R3B	POLR2L	PLOD2	GOLGA4	WDR6	PBXIP1	TSKU
CERS2			KCTD5	MEAF6	TANK		KANSL1	ITPR1	KIFAP3	IRGQ	LAMC1	SFPQ	ATG16L1		WBP2	HEG1	SCD	ZNF41	IGDCC3	GPBP1L1	CDK6	EPHB4	CERS2
SP4			ASPH	MMADHC	NAA15		MYD88	EI24	GMNN	MARK2	ERC1	HIST1H4H	QSER1		DDX3X	HRG	LAPTM4B	CEP85	ATP6V1G1	CDCA7L	C10orf2	ICMT	SP4
CDH1			HSBP1	ZNF678	PRPF8		RNF145	RPS18	ATPAF1	SRCAP	MKI67	ITPR1	HNRNPU		PDIA6	MAP3K9	MIS12	RCOR1	TFAP2A	MNS1	PLOD2	GIT1	CDH1
REPIN1			PRDM5	PUM1	CELF1		MAP3K14	NEO1	PIGM	RBM34	METTL2B	MCMBP	TAB2		IGF2BP1	NISCH	SREK1IP1	MTFMT	COL3A1	CLDND1	IGDCC3	ALG14	REPIN1
TGFB1I1			ZNF768	LPAR1	FBXL7		RAB11FIP2	TCF20	SF3B1	PYCRL	TRPC3	CFL2	COQ9		MDH2	KALRN	ZNF644	PPCS	VPS37B	PRDX1	ATP6V1G1	PUM1	TGFB1I1
KIAA1432			TMEM199	THOC3	APP		MRPS34	BAZ2A	NDUFAF3	MGA	MIDN	MEPCE	ABCC8		COPB1	FYN	ZNF512B	BLMH	HOMER2	STK35	TFAP2A	TBC1D24	KIAA1432
MAU2			SPTBN2	PTBP3	HS6ST3		DDIT4	NA	ZSCAN22	PALD1	BBC3	HYPK	HSPH1		GOLGA6L4	STAT5B	ZNF462	IGF1R	C1orf21	DOK7	COL3A1	SPEN	MAU2
KCTD1			ZKSCAN7	CTNNA1	2007-03-01		SLC12A4	CSNK2A1	C7orf60	LONP2	HDLBP	AP1S3	UBE2I		FSTL1	WBP2	BAMBI	SH3D19	KAZN	CYP2U1	VPS37B	SNX27	KCTD1
PIKFYVE			ENSA	GFPT1	XPNPEP1		SFXN1	USO1	BCL2	NSUN2	DDAH1	BAZ2A	EP400		INIP	DDX3X	TAF5L	SNRPE	DDX3X	FBXO8	HOMER2	RAE1	PIKFYVE
SLC5A6			GTF2B	BRINP2	DHX57		CARS2	PLEKHG5	ARID3B	BPTF	ZNF35	SKI	KRAS		EYA3	PDIA6	RTF1	LSM14A	IGF2BP1	MTPN	C1orf21	INPP4A	SLC5A6
MRPL40			MIEF1	NR3C1	LBR		TET3	CPEB2	LDB1	FBXO45	TMEM245	GSS	GXYLT1		TCEB1	SETD2	MTRNR2L3	MINK1	PARS2	CPM	KAZN	FASTK	MRPL40
CSNK1D			CHD7	E2F5	TUBG1		RIF1	PTPN11	DBF4	TMEM138	ZCCHC14	PRDM15	WDR6		ZNF189	KIF13B	ACSM3	LLPH	OXSR1	SLC35A3	DDX3X	SMARCC2	CSNK1D
ATP5G3			SH3GLB1	SEC24C	TAOK1		RAB30	CDAN1	TNFRSF11A	LIPH	SLC44A1	CPEB2	WIZ		MTX2	SERINC1	FUT10	MFN2	FSTL1	SKIL	IGF2BP1	NR3C1	ATP5G3
AGO1			UBE2J1	NRD1	SLC35A2		KDELC1	YKT6	SELT	PKD1	DCUN1D1	TMCC1	CNOT8		ARPC1B	CNNM2	SEC22C	DDX17	FBXL16	TFRC	PARS2	CD276	AGO1
TBC1D4			SF3A3	SBNO1	ERGIC2		DPH1	ERICH1	ECHDC1	CHUK	CHSY1	RORA	CDK6		PHF10	RPIA	DHX9	RAB12	MARK3	BIRC6	OXSR1	HECTD3	TBC1D4
SGMS2			ZNF510	BHLHE40	FADS1		AP1S2	SLC25A36	HIST2H4B	NHLRC3	TAX1BP1	RNF181	C10orf2		FBL	ZNF189	PCYOX1L	DDRGK1	INIP	FLNB	FSTL1	POLR2H	SGMS2
PAN2			WNT5B	ARL6IP1	C4orf46		EPSTI1	NAA30	TMED5	TOR4A	PPP2CB	ERICH1	IGDCC3		SLC35A5	CORO1C	NDC1	DSE	HERC1	VIM	FBXL16	KCTD2	PAN2
PKP4			APPL1	IFFO2	DST		PCNX	VTI1A	RNF111	HOXD11	ZBTB7A	GLCCI1	ATP6V1G1		TCP1	MAP3K11	TULP4	SSR2	SHMT2	BMP2K	MARK3	MAN1B1	PKP4
EEF2			SLC30A7	C1orf131	AMMECR1L		TTC37	MBD6	FOXK1	MAP4K3	REV3L	PRKAR2A	TFAP2A		ACOT12	MCM7	IPO8	HIST4H4	GBF1	ABHD4	INIP	BHLHE40	EEF2
IFT140			NARS	POGK	HES1		CLIP1	MTA2	NDST2	VPS36	RASEF	IPMK	COL3A1		AP1M1	SLC16A9	MYO1E	P4HB	SLC16A9	SPAG9	HERC1	ARL6IP1	IFT140
RAB3IP			PSAP	RPL18A	PLAGL1		EEF2	TUT1	OSTF1	KIFAP3	2015-09-01	NAA30	VPS37B		FKBP1A	PHF10	BASP1	UGP2	PHF10	SUPT6H	SHMT2	C16orf71	RAB3IP
TMEM161B			HOXC11	ST8SIA4	CDR2		ERMP1	ZC3HAV1	CEP120	GMNN	HOXC10	REXO2	HOMER2		CALM2	TCP1	SPTSSA	KPNA2	FBL	FOXA1	GBF1	AQP3	TMEM161B
CASP3			HIC2	BLOC1S6	RALY		FMNL2	KAT2A	MYH9	ATPAF1	CNOT1	METTL10	FOXN2		PRKCE	HACL1	PSMG2	AGO4	MID1	SETD8	PHF10	AXL	CASP3
PHC3			ATG16L1	SLC19A2	KBTBD6		GANAB	AGPAT6	HBP1	PIGM	COX15	RPAP1	KAZN		SMARCD1	CALM2	TMEM30A	GADD45A	AP1M1	REL	FBL	NUFIP2	PHC3
IGFBP7			HNRNPU	EAPP	DPP9		DNAJB1	KLHL15	NUDT5	SF3B1	PHF12	KLHL15	DDX3X		CPD	CHD4	PPAN-P2RY11	EVI5	GSTO1	CEP350	MID1	ALPI	IGFBP7
FBN1			TAB2	LRRC58	ZNF746		NA	NUAK2	ZNF516	RBFOX1	TOPORS	FXR1	IGF2BP1		ZBTB41	RRAS2	PYGO1	ZFHX3	FKBP1A	MBD2	AP1M1	UFL1	FBN1
ENO1			PTRHD1	SLC4A7	PDS5A		ZNF37A	GNL3	MED13	PIGU	H3F3B	METTL21A	PARS2		BUB3	MTMR12	UHMK1	GNAI3	PREP	BRAP	GSTO1	WBP1L	ENO1
RGS3			ZNF284	ADM	INTS12		FBN1	SENP1	IMMT	PTBP1	SEC24B	METTL6	OXSR1		MTMR12	ASF1B	BIRC3	HSPD1	SMARCD1	ARNTL2	FKBP1A	RPL36	RGS3
CLCF1			SLC16A13	MTA1	MICB		ARL15	DNM1L	TUBB	ZSCAN22	BRD1	HIST1H2AL	FSTL1		ZCCHC2	ZCCHC2	CCNJ	ARF1	TMEM106A	ATRX	PREP	PRMT6	CLCF1
TSC2			HSPH1	DYNC1LI2	IL13		B4GALT1	LARP4	SLC31A1	ZNF507	STAMBP	LYST	MARK3		SNIP1	ZNF107	MRPL50	TMOD3	FZD3	EIF2S3L	SMARCD1	RPL18A	TSC2
B4GALT1			SLC7A5	CISH	NCOA3		GPD1L	SEC31A	CUL1	ARID3B	UBE2D1	EIF5B	INIP		SRSF2	ADD3	TNRC6A	RAB23	CPD	CBX6	TMEM106A	RNPS1	B4GALT1
STX16			UBE2I	GATC	NUPR1		PDCD10	MIF	MACF1	LDB1	RBBP7	CUX1	HERC1		SLC35C2	ABCC4	MAP3K2	CLTC	ZBTB41	TXNDC4(hsa)	FZD3	BLOC1S6	STX16
PNN			GPX7	C2CD2	LIMD1		HOMEZ	PTPRJ	CCNF	CD151	LYRM4	PTPRJ	SHMT2		MORF4L2	TANK	MBNL1	SPCS3	MTMR12	TTC3	CPD	MSL1	PNN
JUN			EP400	SMCHD1	MTUS2		DCP2	ZNF74	XPOT	TNFRSF11A	MFF	XRN1	GBF1		WDR26	PRPF8	ZFHX4	NOTCH2	ZCCHC2	XPR1	ZBTB41	IGFBP4	JUN
MCM3AP			OLR1	KRI1	DPM2		CLINT1	RAC1	TMTC3	ECHDC1	KIAA0040	FAM3C	EYA3		ZNF107	CELF1	SRSF11	HEATR1	ZNF107	LRAT	MTMR12	DPYSL5	MCM3AP
PPP1R15B			GXYLT1	ATP5A1	EIF3K		SHIP1(hsa)	KLHL23	PAPPA	AATF	PDGFD	H3F3C	SLC16A9		EPC1	POU5F1B	ATP2B4	CARS	ACTA2	HOXB6	ZCCHC2	LRRC58	PPP1R15B
HIST1H4B			WDR6	CEP41	SLC41A1		NCAPD2	OTUD4	DDX6	NRSN2	RC3H1	C6orf62	PHF10		DEK	SRSF7	NOL10	HIST1H3E	EPC1	ZNF614	ZNF107	COL4A2	HIST1H4B
FBXO28			RSL1D1	ICE2	GIGYF1		CCND1	STC2	NUP98	TMED5	CDC27	SRC	FBL		ADD3	VHL	ATG9A	DAZAP1	CCDC71L	DUT	ACTA2	ATP5J2	FBXO28
DCP2			PES1	CCDC25	LRRC42		IMPAD1	MSL3	PHACTR4	RNF111	KPNA6	TCOF1	MID1		PRPF8	EPAS1	DGCR8	ZNF800	PRPF8	SNRPA1	EPC1	C1orf198	DCP2
DNPEP			CDK6	UBE3A	ATP2B1		TNFAIP2	FGF2	SLC16A10	FOXK1	GNAI2	ANKRD13C	AP1M1		CELF1	SLC9A6	MBNL3	VCL	HPS3	TMEM131	API5	MTA1	DNPEP
MARS2			IGDCC3	ATL2	PLEKHA8		LHFPL2	SHOC2	HIPK3	NDST2	RACGAP1	STC2	GSTO1		PHPT1	2007-03-01	RCOR3	AHRR	SPECC1	SET	CCDC71L	PAICS	MARS2
HMGXB4			ATP6V1G1	ZNF101	TSPAN11		SMAD4	KMT2D	APH1A	CEP120	WDR34	ABR	FKBP1A		PDS5B	XPNPEP1	DCAF12	KLF11	RABEP1	TTC1	PRPF8	PTPLA	HMGXB4
FAM208B			TFAP2A	RQCD1	RPS6KB2		ST6GAL1	HSPA9	PAPOLA	ENG	MYO10	NOLC1	PREP		SRSF7	DHX57	DONSON	ARHGEF10	SLC9A6	SMURF1	HPS3	PPP1R10	FAM208B
CCND1			COL3A1	PPAP2B	ATP5B		FMNL3	SKIV2L	NR4A2	MYH9	ZBTB33	FGF2	SMARCD1		FBXL7	LBR	ZNF473	PA2G4	HS6ST3	WASF2	SPECC1	ESRP2	CCND1
IMPAD1			HOMER2	RIT1	FAM222B		FNDC3B	IPO4	RAVER2	HBP1	SLC6A9	KMT2D	TMEM106A		PTPN22	CKAP5	GCAT	CYP7A1	2007-03-01	GDE1	RABEP1	NDUFS1	IMPAD1
PFN2			C1orf21	MGMT	TMEM147		JUNB	SERTAD4	AGO2	NUDT5	PDE7B	ORAOV1	FZD3		SLC9A6	ADAM19	TMEM230	SNN	XPNPEP1	N-cadherin(hsa)	SLC9A6	E2F3	PFN2
RBMX			KAZN	CREBRF	CHEK1		CTNNB1	EIF2B1	LIN28B	TPBG	CYP1B1	POP1	CPD		LBR	TAOK1	TRIM44	LUC7L3	LBR	HSP90AB1	HS6ST3	POGZ	RBMX
WDR82			DDX3X	RNF24	MYCBP2		SPCS1	SESN2	IMP4	ZNF516	SCD	TMEM222	ZBTB41		CKAP5	TAB3	DKK1	MAP3K4	TUBG1	ARHGDIA	XPNPEP1	RGMB	WDR82
SMAD4			PARP9	LNPEP	ALCAM		EFR3A	WDR53	AFF4	MED13	SEH1L	ZNF672	MTMR12		TAOK1	ABHD2	TTI1	ZNF224	TAOK1	C11orf58	LBR	SARM1	SMAD4
LRP2			IGF2BP1	CEBPA	SLC16A3		IL13RA1	ABCG1	SH3RF3	IMMT	PDIK1L	MCUR1	ZCCHC2		SIK2	HES1	BCOR	ARFGEF2	ALAS1	BAZ1A	TUBG1	AP1S1	LRP2
COL8A2			PARS2	MED26	KLF10		PTBP3	CS	FBXO6	BIRC5	VPS53	SNAPC1	ZNF107		TFPI	CANX	WDR91	KCTD5	ERGIC2	NCOR1	TAOK1	ATL2	COL8A2
JUNB			CTXN1	MNDA	ARHGEF1		BET1	TNFRSF10B	ANKRD17	TUBB	SDC2	PGAM1	ACTA2		ERGIC2	TIPARP	TUB	XBP1	MLH1	AHCYL1	ALAS1	PKMYT1	JUNB
NRXN3			SLC35A4	QKI	CPSF1		CRY2	TSNAX	HMOX2	CUL1	NUF2	LUM	EPC1		DST	ADIPOR2	HOXC6	PSMA7	TAB3	EIF4G1	ERGIC2	FOSB	NRXN3
CNOT7			OXSR1	TMC5	ACP1		MSH6	CHD2	EPG5	MACF1	NGRN	PIK3C2A	API5		KIAA2026	CLPTM1L	OPA1	EIF3B	DST	CEP44	MLH1	CSNK1A1	CNOT7
LPAR1			FSTL1	UBE3C	ZNF57		CTNNA1	NLGN1	MBTPS2	CCNF	PCDHGA4	RDH10	CCDC71L		SUMF1	CAPRIN1	RUFY2	OTUD6A	KIAA2026	BATF2	TAB3	NKD2	LPAR1
ANXA7			MARK3	NR2C2	C15orf39		ASNS	PLXNB1	FOXRED1	TAF9	NUP43	DSTN	PRPF8		RBAK	KIAA1109	MAP1A	ASPH	PLAGL1	PDK1	DST	ZFHX2	ANXA7
SPEN			INIP	SON	ALOX5		LOX1(hsa)	EEF1G	ZHX1-C8orf76	XPOT	KIAA0368	PUS7	HPS3		KIAA0101	RFX7	ATP2A2	NAPRT1	FAM160A1	RNMT	KIAA2026	MKRN1	SPEN
S1PR1			HERC1	IQGAP2	FAM104A		RAB27B	GEMIN7	PRKAR1B	TMTC3	VEZF1	FAM199X	SPECC1		FOXK2	ABI2	AHNAK	FEM1C	SYNM	CHTOP	PLAGL1	RAVER1	S1PR1
CCNE2			SHMT2	CD46	ZNF354B		WDR76	ELAVL1	AGAP1	DDX6	TRIM5	TXLNG	RABEP1		ADIPOR2	NCOA3	PAFAH1B2	GRAMD3	RALY	GBAS	FAM160A1	LNPEP	CCNE2
KDM4A			EYA3	AHCTF1	DFFA		S1PR1	BTAF1	CRNKL1	NUP98	APOL2	TMEM2	SLC9A6		ABI3BP	PKNOX1	UBE2W	LRIG1	EPHA7	FOSL2	SYNM	IRS4	KDM4A
ATP1B3			COX16	CTDSPL	RALGAPB		GFPT1	ZBTB21	CHST9	SLC16A10	FOXO3	ADCK3	HS6ST3		KIAA1109	REXO4	PLK1	CACUL1	SIKE1	CMTM4	RALY	PSMB10	ATP1B3
TRIM65			SLC16A9	MKLN1	MAML3		PLEKHB2	KDELC2	HNRNPA0	HIPK3	p27kip1(hsa)	SSX2IP	2007-03-01		HK2	HIST1H4A	ZNF223	SF1	OSGEPL1	SFPQ	EPHA7	MYC	TRIM65
RASGRP1			PHF10	PPM1A	TP53		NR3C1	CCDC50	CSDE1	APH1A	ANKRD28	PSMD12	XPNPEP1		NCOA3	ZNF622	USP11	CHD7	PDS5A	RMDN3	SIKE1	CCDC91	RASGRP1
LYRM2			FBL	PRELID1	TNRC6B		HAL	ARSG	DHX30	PAPOLA	UBN2	PPP1R12C	LBR		C3orf14	LPP	MAGT1	ST6GAL2	ADIPOR2	NCOA2	OSGEPL1	TMEM209	LYRM2
METTL17			GSTO1	RAD23A	SPTY2D1		STRBP	ZC3H11A	TTC17	NR4A2	GATAD2B	CALD1	TUBG1		PKNOX1	IFNAR2	MOAP1	GBP4	CNTRL	PABPC1	PDS5A	ZDHHC6	METTL17
SBNO1			FKBP1A	WSB1	LRIG2		TECPR1	ADNP	AXIN1	RAB38	SGTA	ZC3H11A	TAOK1		ZNF622	RGS8	TUBB	CDK5R1	RFX7	MR1	ADIPOR2	NFKB2	SBNO1
TRAPPC9			CHD4	TP53INP1	ADAMTS12		PRRG1	C6orf120	DGCR2	CAND1	ABHD3	LCLAT1	ALAS1		LPP	YWHAQ	ALDOA	ZNF330	PQLC2	CFL2	CAPRIN1	RPS2	TRAPPC9
BHLHE40			PREP	SRSF6	GPR4		CIAPIN1	PSEN1	SLC38A7	GALNT11	CTCF	CDK13	ERGIC2		TMEM123	NSD1	BCAR3	PMP22	IL13	DHX8	CNTRL	TATDN2	BHLHE40
ARL6IP1			SMARCD1	ELMSAN1	NUAK1		SOX9	HMGN5	VCAM1	MRPL37	SPTSSA	SUV420H1	MLH1		GIGYF1	RASSF2	EXOC8	SF3A3	NCOA3	KLHL7	RFX7	VOPP1	ARL6IP1
EPHA3			FZD3	LIFR	PPP1R11		FAR1	NAA11	MIB1	AGO2	GJA1	SLCO4A1	TAB3		ATP2B1	PIP4K2A	IGDCC4	FAM91A1	ZNF622	RNPEPL1	PQLC2	PIM3	EPHA3
ASPM			FNBP1	LMCD1	PRRC2C		H2AFY	USP8	LMNB1	DDX20	EIF4G3	HIVEP1	DST		GPR183	QSOX2	JAGN1	ASCL2	LIMD1	ERP29	IL13	HSPB7	ASPM
USP5			ZBTB41	TMEM9B	C9orf69		AXL	LSM11	MEF2D	OTUB1	STMN1	COL1A2	KIAA2026		NSD1	FAM222B	G2E3	APPL1	MTUS2	CHIC1	NCOA3	HCFC1	USP5
PNP			MTMR12	ZFP36L1	ZSWIM6		UFL1	SMARCD2	MTMR9	LIN28B	BIRC3	RBPJ	PLAGL1		TMEM184C	SNX14	CLSTN1	CD2AP	EIF3K	SKI	ZNF622	HNRNPC	PNP
SKP2			MSN	COL5A1	GAA		WBP1L	SLC50A1	ALDH1L2	IMP4	POFUT1	LARS	FAM160A1		CCT6A	USP28	CPEB3	SELP	GIGYF1	DHX38	LIMD1	TRIM3	SKP2
C2orf44			PACS2	PLEKHA3	RBBP6		RAPGEF2	ABCB7	CHRND	AFF4	NAPEPLD	ACTN4	SYNM		PLEKHA8	KLF10	NFATC3	COPS2	LRRC42	RBBP8	MTUS2	SF3B2	C2orf44
ZNF264			ZCCHC2	GPBP1L1	ACSS2		RING1	JAG1	CLN8	FBXO6	CCNJ	FNIP1	RALY		RNF220	SLC25A1	MTF2	GOLM1	ATP2B1	ARPC1A	EIF3K	COPS3	ZNF264
AQP3			SRSF2	KLF3	FADD		CLTA	RBPJ	TNKS2	ANKRD17	HIAT1	PLXND1	EPHA7		PIP4K2A	ZNF680	PMPCA	ATG16L1	SP2	GAS8	GIGYF1	CRBN	AQP3
AXL			ZNF107	ARID1A	GMFG		NFATC2IP	FAM13B	SP3	TIMM8A	MBNL1	UNC5B	PDS5A		ATP5B	MPP5	PALLD	QSER1	ANLN	YWHAZ	LRRC42	PCDHAC2	AXL
NUFIP2			ACTA2	CCDC82	ZDHHC12		BLOC1S6	ARHGAP21	SRM	EPG5	TMEM201	NPTN	ADIPOR2		PRCC	KIF21B	DNAJB4	HNRNPU	FAM96A	YLPM1	ATP2B1	SRSF6	NUFIP2
SLC19A2			EPC1	DENND5B	HIF1AN		COL4A2	LARS	MOB1B	FOXRED1	HIST2H2AC	RASSF3	CAPRIN1		NAB1	TMEM181	CD8A	TAB2	PLEKHA8	AKAP7	SP2	ELMSAN1	SLC19A2
TMEM243			ZNF770	STK35	PRDM1		TRAK1	IDH2	ZNF384	ZHX1-C8orf76	OXR1	ARRDC3	MICB		RPLP1	NHP2L1	NA	TCF19	PREB	NXT2	ANLN	EMC8	TMEM243
LRRC58			SREBF1	PCBP1	SLC35F5		SOCS1	RNF146	GOLT1B	AGAP1	SEMA6D	IKZF2	ATL1		RFC2	INSIG1	LATS1	HSPH1	RPS6KB2	PRKX	PLEKHA8	WDR11	LRRC58
SLC4A7			CCDC71L	YARS	DNAH1		PAICS	FNIP1	ANKRA2	FAM203A	CORO1A	LAMC1	CNTRL		FAM222B	ATXN10	HDHD2	VLDLR	RPLP1	SLC25A36	PREB	DERL3	SLC4A7
LRIG3			MTMR10	BEND4	ARIH1		CNNM3	UCHL3	SERINC3	CRNKL1	ZBTB18	FOXJ3	RFX7		MYCBP2	SOCS6	NFIC	RPL24	FAM222B	MOSPD3	RPS6KB2	BCL7B	LRIG3
HIF1A			PRPF8	CPNE3	SDHAF2		E2F3	TNRC18	ADRB2	CHST9	TDRP	HIST1H4J	PQLC2		ZDHHC3	CUL4A	C14orf2	KRAS	PNMA2	ZC3HAV1	RPLP1	DIAPH1	HIF1A
SYDE2			HPS3	EIF4A2	ZNF432		CTNNBL1	ZNF451	PPP2R5D	HNRNPA0	CSTF2T	FAM160B1	IL13		USP28	TNRC6B	TRIB1	GXYLT1	ZNF852	PPP2R3C	FAM222B	IGF2	SYDE2
HELZ			SLCO3A1	MTPN	DPF2		ZNF254	CNOT2	RNF217	RRP7A	VGLL4	POM121	NCOA3		RBM38	SIX1	MAPK1	WDR6	MYCBP2	FIGNL1	PNMA2	RNASEK	HELZ
POGZ			SPECC1	SOCS5	GSR		GDAP2	BBS10	SF3A1	CSDE1	CAD	SLC25A4	CHM		SLC16A3	SPTY2D1	YPEL5	CISD1	ZDHHC3	RAP2C	ZNF852	CCDC85A	POGZ
HOXD8			LZTR1	BIRC6	C4orf32		CEP41	GFM1	THRA	DHX30	SESN3	ARL5B	ZNF622		POLR2K	RBPMS2	NUP205	CDK6	UNG	SRRM2	MYCBP2	ZFP36L1	HOXD8
HIST1H2AG			MARCH7	ADAM12	ITSN2		SLC35F2	MBNL2	ZNF587	IRF2BP2	COPA	ZCCHC14	LIMD1		MPP5	ALDH5A1	STPG1	STMN3	SLC16A3	TMEM74B	ZDHHC3	ATXN1	HIST1H2AG
KPNA5			XPNPEP1	TMED10	TMEM132B		ATL2	ILF2	ERF	TTC17	HNRNPA2B1	ZBTB7A	MTUS2		FOXB1	RTCB	ZNF561	IER3IP1	KLF10	ZNF404	UNG	ARID1A	KPNA5
CCDC25			DHX57	KPNA1	SLC16A11		RQCD1	SLC20A1	PI4KB	RBM22	POLG	ZNF780A	EIF3K		INSIG1	LEMD3	ZNF146	RHEB	ZNF57	PEX11B	SLC16A3	UBA1	CCDC25
TMLHE			LBR	ZBTB9	VAV2		ZNF493	ARID4B	NOD1	SLC38A7	PER2	REV3L	GIGYF1		RALGAPB	NUAK1	GNG5	SPTAN1	RHOV	SENP1	KLF10	FAM49B	TMLHE
POR			TUBG1	CEP350	POSTN		MRPS18C	NFE2L1	ABCC10	HIST2H3C	ZIK1	ARL6IP4	LRRC42		MFHAS1	DDX21	RPL27A	VPS37B	CSRNP2	JAZF1	ZNF57	DEGS1	POR
RQCD1			MLH1	ZC3H12C	DYRK2		DNAJB9	ERC1	WEE1	MIB1	BNIP3L	MDK	ATP2B1		ZNF571	UBB	HECTD4	BRF1	SMARCB1	DDX5	RHOV	NMD3	RQCD1
PRELID2			DST	ANKRD44	H2AFV		CSNK1A1	CDK19	PCNXL3	MYO1C	NR2C2AP	CELSR3	SP2		TP53	CEP104	SERPINE1	KALRN	NHP2L1	STAP2	CSRNP2	STK35	PRELID2
CREBRF			KIAA2026	ZNF773	TEX2		MGMT	LAMP2	RFK	LMNB1	BCOR	FBXW2	ANLN		TNRC6B	ZBTB49	HMMR	FOXN2	G6PD	RIMKLB	SMARCB1	TULP3	CREBRF
CCR5			PLAGL1	ZMYM1	SBF1		Cux1	PRKAR1A	NUP160	MEF2D	EIF5A2	GOLGA1	YWHAQ		RNF187	DCTN4	AP3M1	FYN	C15orf39	XRN1	NHP2L1	PCBP1	CCR5
TRMT1L			KBTBD6	KCTD3	GYG1		TRIP13	FAM160B1	SLC37A4	TIAM1	TUB	TMEM50B	FAM96A		SPTY2D1	ASH1L	DNAJC27	IPO7	ALOX5	IRS1	G6PD	YARS	TRMT1L
DPY30			SIKE1	ZMYM2	TBC1D9B		TRMT1L	POLR3G	CLUH	MTMR9	CUL3	TMEM115	PLEKHA8		LRIG2	TOP2B	CDK16	GATA2	USP12	FAM3C	C15orf39	UBAP1	DPY30
LNPEP			OSGEPL1	LRP1	ZNF436		PPP2R2A	AMOTL2	ZBTB26	CHRND	MMRN1	YIPF5	PREB		ZNF543	IMPA1	HELLS	DDX3X	PPP2R5A	NIF3L1	ALOX5	SLC16A1	LNPEP
DESI2			ADIPOR2	RPLP0	TSG101		MKRN1	NA	IVD	CLN8	FAM214A	BMPR1A	RPS6KB2		LITAF	HIST1H4F	BTG1	FLAD1	FAM104A	TMEM170(hsa)	USP12	MTPN	DESI2
MTRNR2L1			CAPRIN1	NCOR1	FBRSL1		CDK5	PGRMC2	MSL2	SP3	ATP2A2	EFNB1	ATP5B		LEMD3	PANK3	SERTAD2	SETD2	RPS6KA5	PEBP1	PPP2R5A	FLNB	MTRNR2L1
MYC			CNTRL	AK3	ZNF589		MARCKS	TMEM245	EIF4EBP1	SRM	HIPK1	ADCK4	RPLP1		GLTSCR1L	SSRP1	TIMM10B	ELAC2	CERCAM	NOLC1	FAM104A	WDR73	MYC
HOXA5			RFX7	RNF19A	RBMS1		ACTR2	ST13	PLXNA1	PRPF19	AHNAK	CEP135	FAM222B		DDX21	MTMR7	BAP1	COPB1	MFHAS1	SHOC2	RPS6KA5	SETD8	HOXA5
TMEM209			PQLC2	ZNF180	UTY		TNFRSF10A	HARS	IGF1R	MOB1B	YES1	OSGIN2	PNMA2		ZNF197	VARS	RAB10	RIOK1	MAML3	CDC42	CERCAM	KPNA1	TMEM209
RPS2			NUDT15	ULK4	YME1L1		RABGGTA	GTF2H3	IFT57	CENPV	AP1G1	CREB3L2	ZNF852		RICTOR	SRSF1	MRPL39	SHC3	TP53	PMPCB	MFHAS1	TIAL1	RPS2
UQCRC2			CDCA2	SVIP	SZT2		DNMT1	NCAPH	CD164	GOLT1B	PAFAH1B2	ATXN7	MYCBP2		ASH1L	SPECC1L	REEP5	SERINC1	TNRC6B	KMT2D	MAML3	AAR2	UQCRC2
TATDN2			NUPR1	BTBD9	DAP3		THOC7	PLAG1	ASB13	ANKRA2	EHD2	TSPYL1	ZDHHC3		MBD3	PURB	PARD6B	KIAA1468	SPTY2D1	ADAMTS1	TP53	FAM101A	TATDN2
NR2C2			CHM	ZNF812	TRIM41		MRPL16	ZNF780A	PIK3C2B	SERINC3	TMEM127	VPS41	ALCAM		ADAMTS2	KLHL11	ENTPD4	HERC1	EXOC4	TMEM106B	TNRC6B	CEP350	NR2C2
SON			ZNF622	C8orf33	SLCO5A1		HAX1	REV3L	TNFSF10	ADRB2	ZNF367	RABGEF1	SLC16A3		ZSWIM6	SNX8	SLC23A2	SHMT2	LRIG2	CCDC152	SPTY2D1	ZNF692	SON
HCFC1			LIMD1	TMEM87B	EZH1		PBRM1	SHISA2	ACBD5	PPP2R5D	ADD1	H3F3B	KLF10		EGR3	HIF1AN	ING5	CORO1C	ADAMTS12	LDHB	EXOC4	CLEC5A	HCFC1
RMDN1			EIF3K	JMJD1C	PRR14L		JKAMP	PSMD7	DDX17	RNF217	MTOR	C11orf24	ZNF57		PANK3	MT1G	CCDC126	MCM7	B3GALNT1	SESN1	LRIG2	APOBEC3C	RMDN1
TMEM178B			GIGYF1	TIMP3	C7orf73		NR2C2	BRD3	DCUN1D2	THRA	TSN	G3BP2	RHOV		MYNN	DCBLD1	STK40	HIP1R	MOCS3	IQCE	ADAMTS12	COL1A1	TMEM178B
CSTF1			LRRC42	RBM26	CHPF2		RAB6C	PDGFC	KARS	ZNF587	ZFP36L2	PABPN1	CSRNP2		PURB	SDHAF2	BEST3	PHF10	LEMD3	SNAPC1	MOCS3	PRKACA	CSTF1
RGL2			ANLN	ZNF382	ARL8B		LPL	ZNF281	BTBD3	PI4KB	OSBPL8	ANO10	SMARCB1		KLHL11	EEF1D	CBX5	FKBP1A	NUAK1	GSC	LEMD3	POLR2E	RGL2
PRKAG1			YWHAQ	FOSL2	HECTD1		NOS3	COX15	EGFR	WEE1	NDUFB5	ZNF730	NHP2L1		ACSS2	HIST1H4E	SLAIN1	PRKCE	PRRC2C	ANKRD46	NUAK1	CBX6	PRKAG1
TXNRD1			FAM96A	TRIM33	PRTG		CD68	PHF12	TLE1	SETD5	RAB5C	CCDC88C	G6PD		AMMECR1	HNRNPK	TBL1XR1	DLX6	CDC34	RHOQ	PRRC2C	SH3GLB2	TXNRD1
COPS3			PLEKHA8	ATP11A	PNO1		TMEM14C	EIF4E2	ACE	POLR2L	ZNF106	DDX19A	C15orf39		LCP1	COX19	PIGO	C11orf57	RICTOR	ZRF1(hsa)	CDC34	SET	COPS3
ASB6			PREB	AGGF1	APAF1		ZNF701	CREB3L2	C6orf211	ANKZF1	NFYC	SNX13	ALOX5		SREBF2	BCAT1	GATA6	GPR89A	ASH1L	EBAG9	RICTOR	ZBED6CL	ASB6
VEZT			RPS6KB2	HECA	ASAP1		TXNRD1	GAPVD1	HIST4H4	RFK	ABCC5	CDC27	USP12		ZDHHC12	SIPA1L1	IREB2	ASF1B	ZSWIM6	TMED4	ASH1L	HMOX1	VEZT
VCAN			RPLP1	ZNF331	CRAMP1L		SACM1L	SOD2	PSME4	NUP160	NKRF	GNAI2	PPP2R5A		HDHD1	AKAP8L	ARHGAP28	ZCCHC2	SRSF1	TSNAX	ZSWIM6	C19orf48	VCAN
MTCH1			FAM222B	NCOA2	RNF10		HLA-DPA1	BRPF1	KPNA2	SLC37A4	DYRK1A	CAPN15	FAM104A		RPS8	AZIN1	GPS1	TPM3	HSPG2	KIAA1212(hsa)	SRSF1	CD3EAP	MTCH1
ELMSAN1			PNMA2	HIST1H4H	GREB1L		PPM1A	KIAA0040	AGO4	CLUH	FUT8	SYNGAP1	RPS6KA5		PRDM1	ACYP2	MGAT4B	WDR26	HIVEP2	TSC22D2	HSPG2	RABAC1	ELMSAN1
MLH3			ZNF852	PABPC1	EDEM3		PSAT1	TRAPPC10	KLF7	ZBTB26	KLHL24	LONRF2	CERCAM		ARIH1	SBF1	MDC1	TRAM2	ZDHHC12	ELAVL1	HIVEP2	SLC11A2	MLH3
LIFR			MYCBP2	ITGA2	OAS1		ABHD16A	GSTK1	ZFHX3	MSL2	CTDSPL2	FBXO31	MFHAS1		PROX1	ZNF253	ESF1	ATOX1	HIF1AN	CCDC88A	ZDHHC12	WASF2	LIFR
SRP9			ZDHHC3	MAP3K10	ELF4		COPS3	FKBP15	ZNF195	PLXNA1	LEPROT	SLC6A9	MAML3		ADAM17	TMEM66	AKAP11	ZNF770	PRDM1	DYNLL2	HIF1AN	GMPS	SRP9
TMBIM4			UNG	ZFP62	OXA1L		ASB6	SNX13	SERPINH1	IGF1R	DPH2	PDIK1L	TP53		UBA2	COL6A1	PSMB6	PRPF8	PNKD	AP2A1	PRDM1	HES4	TMBIM4
CHERP			ALCAM	MEPCE	FAM69B		ANKRD12	DGAT1	SPCS3	SNRPE	UBXN2B	ACSL4	SPTY2D1		ZNF432	FLII	MDM2	CELF1	DNAH1	HSPA8	PNKD	ATRAID	CHERP
PSMD11			SLC16A3	ZNF426	UBA6		TP53INP1	CDC27	LEFTY1	CD164	HSPA1B	GRHPR	EXOC4		TMEM132B	FRAT2	SLC35E2B	PDS5B	ARIH1	USP8	DNAH1	ARHGDIA	PSMD11
ITPRIPL2			KLF10	KLHL7	SLC7A1		GPAM	KPNA6	SLC25A10	ASB13	ACIN1	SDC2	LRIG2		PDE8B	MED4	EIF4A1	TRAP1	DPF2	KDSR	ARIH1	LRP1	ITPRIPL2
UBA1			ZNF57	NEO1	HMGXB3		CECR5	VASP	GLS	LLPH	ATP1A1	PAPD7	ADAMTS12		TRIP12	CCSAP	GNB5	NUDCD1	ITSN2	EIF2S1	DPF2	STARD10	UBA1
PANK2			MRFAP1	RB1	SLC2A3		WDR11	GNB2L1	VCL	PIK3C2B	SUN2	SREK1IP1	B3GALNT1		BCAT1	SLFN11	MCM3	ALKBH5	TMEM132B	CASC5	MED1	EIF4G1	PANK2
EPS15			KIF21B	PNRC2	C9orf41		POLR1B	SLC16A7	RPS13	TNFSF10	ARHGEF18	PCMTD1	LEMD3		DHRS7	FAM122B	BMPR2	CSPG5	SOCS3	ZFP1	ITSN2	ARRB2	EPS15
PPP2R1A			CSRNP2	AP1S3	SLC9A3R1		IGF2	SLC1A4	USP47	ACBD5	NAPA	AURKA	NUAK1		SIPA1L1	PRR14L	RPS29	RABEP1	AMD1	RARS	TMEM132B	UCHL1	PPP2R1A
LLGL1			SMARCB1	AEN	MRPS7		EIF3A	RALGDS	CTSC	DDX17	TRIM71	LEPREL2	PRRC2C		AZIN1	CHPF2	TMBIM6	2007-03-01	VAV2	ARID5B	SOCS3	CEP44	LLGL1
FAM126A			TERF1	BAZ2A	C8orf58		MECP2	MYO10	GNB1	MIPEP	C9orf156	DNAJB12	CDC34		ATP9A	HECTD1	GC	LBR	ZNF343	EMC2	AMD1	RAB18	FAM126A
TBC1D14			G6PD	LDLRAD4	FOXP1		GTPBP3	C5orf24	KLF11	DCUN1D2	UNC13B	NUP43	RICTOR		AMD1	PRTG	ATF4	RHOT2	POSTN	CLDN1	VAV2	VASH1	TBC1D14
MSH2			C15orf39	CDKN2AIP	NLK		C4orf3	ABAT	AMOT	KARS	TMEM168	KMT2A	ASH1L		POSTN	SORCS2	DOC2A	TUBGCP2	DYRK2	PIGB	ZNF343	COPZ1	MSH2
SLC16A1			NECAP2	TXNDC12	SOGA1		CCDC82	NTN4	VAPA	DCTPP1	PTEN	SCAF1	ZSWIM6		DYRK2	NCK1	TMEM154	TAOK1	H2AFV	KLHDC8B	POSTN	GLUL	SLC16A1
FBXO8			USP12	CPEB2	XPO7		DEGS1	PDIK1L	PA2G4	MRPS11	RBM33	HPS6	RBBP6		NFYB	HDDC2	KIF5B	SIK2	TEX2	JAG1	DYRK2	RAB11FIP5	FBXO8
MTPN			RPS6KA5	TMCC1	CEBPB		NMD3	LAPTM4B	ERCC6	TLE1	ZNF652	NSF	SRSF1		ZNF317	APAF1	EBF2	HIST1H2BD	SBF1	FAM98A	H2AFV	TIMP3	MTPN
PLAT			TP53	RORA	EIF2S3		LDOC1	38412	TXNDC11	C6orf211	NFATC3	UBAP2L	HSPG2		ZNF253	PAPD5	HOXC8	MYO6	TMEM66	RBPJ	TEX2	ZNF175	PLAT
E2F6			TNRC6B	SLC22A23	ZBTB37		IGF2R	MVD	BMP6	NR2E1	TRAM1	MED19	USP45		CREB1	ASAP1	AJUBA	TFPI	PLCB3	C11orf54	SBF1	TSPAN7	E2F6
SKIL			EXOC4	HSP90B1	IL15		ACOT7	C14orf28	MAP3K1	KPNA2	FERMT3	ZBTB48	HIVEP2		TSG101	ZDHHC16	PAX3	ERGIC2	ZNF589	WDR89	TMEM66	UBE2Q1	SKIL
TFRC			LRIG2	CDC42SE2	LYPD3		YARS	SREK1IP1	CTD-2368P22.1	AGO4	PHF21A	PRMT5	ZDHHC12		SORBS3	MAPK1IP1L	MIER3	UCHL5	RBMS1	UCHL3	PLCB3	TRIM33	TFRC
BIRC6			ADAMTS12	ZFAND6	PEG10		BEND4	PCMTD1	TLR4	ZFHX3	ISCA1	GLOD4	HIF1AN		RBMS1	ACVR2B	C17orf80	ABHD2	SEC63	EXOC6	ZNF589	TGOLN2	BIRC6
VIM			B3GALNT1	FARP2	PPP1R16B		TBC1D14	MKKS	CHTF18	ZNF195	SLC35F6	ALDH9A1	PRDM1		ZMYM6	PKDCC	PFKFB3	EFNA5	FLII	ZNF451	RBMS1	TIMM13	VIM
DAPK1			MOCS3	NPNT	ARHGAP18		MSH2	THOC2	HAS2	NBPF14	CLIC1	CTTNBP2NL	PNKD		PPP4R2	AKT2	LHX2	HES1	UTY	DDEF2(hsa)	SEC63	HECA	DAPK1
DYRK3			TNFRSF10D	GLCCI1	PISD		CYP2U1	ACTR1A	KCTD5	SERPINH1	ALDH1A1	RLF	DNAH1		CCSAP	DPY19L4	SLC30A1	CANX	YME1L1	YBX1	FLII	CDC42BPA	DYRK3
NKIRAS1			LEMD3	SLC25A36	SRRD		CPNE3	PLEKHA1	ETF1	SPCS3	PPFIA1	MECOM	ARIH1		DSCR8	SLC7A1	TNFRSF8	CENPL	HEATR3	BBS10	UTY	ARIH2	NKIRAS1
KRT5			THAP10	MBD6	SF3B5		MPLKIP	KIAA0368	ITM2B	VAMP1	FNDC3A	ZNRF2	ZNF207		SLFN11	ZNF721	CACNB3	BAG6	FAM43A	STX6	YME1L1	PATZ1	KRT5
ATAD2B			PDE4D	GDI1	CADM1		MTPN	LRRC1	ASPH	SLC25A10	SDCBP	TULP4	ITSN2		FAM122B	KRIT1	KDELR2	SV2A	SZT2	ILF2	RIOK2	DAG1	ATAD2B
SETD8			PPP1R11	SRRM2	POLR2D		CPM	NSF	HSBP1	HIST1H3E	NUPL1	GATAD2B	TMEM132B		C7orf73	ZNF136	DSEL	KBTBD6	TRIM41	D15Wsu75e(hsa)	HEATR3	ASNA1	SETD8
REL			PRRC2C	RNFT1	YARS2		INTS7	BZW1	PARG	CHMP2A	SUCLG1	CTCF	NIS(hsa)		CHPF2	ARHGAP35	HIST1H3A	EPHA7	PSMA2	PEX13	FAM43A	SF3A2	REL
MTMR14			CDC34	KLHL15	MN1		RRAGA	APOL2	PRDM5	GLS	NUP205	COG3	SOCS3		ARL8B	ST3GAL5	MT-ATP6	SIKE1	SLCO5A1	USP24	SZT2	PABPC1	MTMR14
ZNF525			ACBD3	DCUN1D3	ITGAV		SOCS5	ANKRD28	ZNF768	SFMBT1	HIST1H2AC	RNF182	AMD1		HECTD1	SLC9A3R1	MT-CO3	PFDN2	PRR14L	C15orf57	TRIM41	MEPCE	ZNF525
CCDC47			ASH1L	NUAK2	LARP4B		MCTP1	AUH	SPTBN2	ARHGAP26	TET2	BAG6	VAV2		PRTG	C8orf58	MT-ND5	CAPRIN1	CHPF2	FOXJ3	PSMA2	CDCA7	CCDC47
CEP350			ZSWIM6	RCHY1	FAF2		FLNB	RAB22A	GTF2B	USP47	HIST1H2AB	POFUT1	ZNF343		APAF1	LMLN	C5orf22	SLC3A2	HECTD1	ERC1	SLCO5A1	TBKBP1	CEP350
HAUS6			PANK3	TBK1	GGA3		REL	NHSL2	MIEF1	PRPS1	USP18	KIAA0232	DYRK2		PAPD5	NPM1	PCGF2	B4GALT2	PRTG	LMAN1	PRR14L	TEAD1	HAUS6
BRAP			RBBP6	JAZF1	SALL3		CORO1B	AKAP12	CHD7	IMPDH2	SLC40A1	SYNE2	H2AFV		MRPS5	CNN2	MYO19	ABI3BP	APAF1	TGFB2	CHPF2	AEN	BRAP
MRPL22			VARS	GALNT10	NUP214		IL17RB	RBM12B	H6PD	CTSC	SCARB2	CLSPN	TEX2		MAPK1IP1L	SOGA1	TIMM23	KIAA1109	ASAP1	CYP20A1	HECTD1	BAZ2A	MRPL22
VCP			SRSF1	DDX5	NAA20		OXCT1	UHMK1	TJP1	GNB1	AP3M1	ITM2A	DCAF7		GREB1L	MAVS	TIGD5	DCTN2	CRAMP1L	MTRR	PRTG	SLC35E1	VCP
SLC25A17			HSPG2	EIF5B	RASA1		KIAA1462	PKD2	KDM2A	KLF11	KMT2C	DOCK9	SBF1		BPGM	FURIN		NCOA3	FAM217B	METTL2B	APAF1	GSS	SLC25A17
HOXB6			CCDC97	RIMKLB	KLHL42		IGJ	JRK	PMP22	AMOT	HELLS	MAP3K2	PLCB3		ACVR2B	TES		RNF128	JPH3	PROSER1	ASAP1	TGIF1	HOXB6
ZNF614			HIVEP2	BACE2	MLLT1		ATRX	TNRC6A	UBE2J1	VAPA	RBM6	RBM10	ZNF589		EDEM3	TICRR		HIST1H4A	GREB1L	POLR3G	CRAMP1L	STARD3NL	ZNF614
CNNM4			SREBF2	XRN1	HNRNPUL2		KCTD3	MAP3K2	ZNF510	BFSP1	HOXA10	USP9X	RBMS1		GABBR2	STK38L		ZNF622	ACVR2B	DESI1	FAM217B	SOS1	CNNM4
FAM20B			ZDHHC12	NIF3L1	KIAA1147		SUPT5H	TRO	CD2AP	PA2G4	RNF26	MBNL1	SEC63		RAB5A	ETNK1		LIMD1	EDEM3	MYT1L	JPH3	NR1H2	FAM20B
NDUFV3			HDHD1	C6orf62	DMWD		ECT2	USP9X	SLC30A7	ERCC6	NA	ZFYVE21	FLII		MTR	GPRASP1		AGPAT5	PCDH18	MGEA5	GREB1L	NAMPT	NDUFV3
WASF2			HIF1AN	ANKRD13C	PGM2L1		CDC42EP4	MBNL1	FAM13A	TXNDC11	SERBP1	NFIA	UTY		UGT3A1	IFIT2		DUS2	ELF4	CHSY1	ACVR2B	PRPF38B	WASF2
HSP90AB1			RHOC	STC2	MAL2		FLT1	NFIA	NARS	MAP3K1	DVL2	RP2	YME1L1		PCGF5	WSB2		ZXDA	OXA1L	SRL	EDEM3	UBR2	HSP90AB1
NFKBIA			RPS8	ZNF823	LRRC59		CD3EAP	MON2	HIC2	MTFP1	TAF3	HIST2H2AC	RIOK2		UBQLN2	GPR125		EIF3K	MTR	ZBTB7A	PCDH18	PRR12	NFKBIA
MYO5A			PRDM1	ZNF429	PTCHD1		SLC11A2	ZFHX4	ATG16L1	CCBL2	ARF4	PSMB3	HEATR3		KRIT1	ZNF217		SKP1	FAM69B	PLAG1	ELF4	YWHAZ	MYO5A
RNF19A			FAM53C	ANKFY1	DMD		KANK2	SRSF11	QSER1	CTD-2368P22.1	HSPA1B	ATP2B4	FAM43A		ZNF136	LARP4B		YWHAQ	ATP6V1B2	S100PBP	OXA1L	HDAC2	RNF19A
DDB1			PNKD	PTP4A1	CNIH1		GMPS	MYBBP1A	HNRNPU	TLR4	ZCCHC24	CNEP1R1	SZT2		HSD17B3	NAA50		NSD1	HMGXB3	AHR	MTR	FBXL19	DDB1
EIF4G1			DNAH1	PAK4	THG1L		ZIC3	OXR1	TAB2	CHTF18	GPR107	SLC15A1	TRIM41		GADD45G	ZNF268		C1orf174	HCFC2	PRPF4	FAM69B	NRP1	EIF4G1
NIPA2			ARIH1	SHOC2	RNF145		SMNDC1	ZRANB1	PPP1R18	KCTD5	MRPL19	MRPL44	PSMA2		EIF5	KLHL42		DDX39A	CKAP2L	RSBN1L	ATP6V1B2	PRKAR2A	NIPA2
PPP4R1			EEF1D	DNMT3A	CERS2		ZBTB5	AVL9	COQ9	NDRG1	BRWD1	ZBTB18	SLCO5A1		ARHGAP35	PRDX4		CCT6A	SERP1	SNX29	HMGXB3	MBD6	PPP4R1
MED31			DPF2	PMPCB	URB1		SLC38A2	ATG9A	ABCC8	ASPH	NOP58	USF1	PRR14L		PTK2	SDF2L1		NCL	PTK2	MRE11A	HCFC2	ZNF592	MED31
VASH1			MED1	ADAMTS1	MRPS18B		COQ10B	ABCF1	HSPH1	PRDM5	TBL1XR1	GFPT2	CHPF2		SLC2A3	KIAA1147		ATP5B	SLC9A3R1	FBXW2	CKAP2L	EMP3	VASH1
XYLT2			GSR	DNAJB14	PITPNM3		GABARAPL1	MLXIP	UBE2I	ZNF768	ERO1LB	CAD	HECTD1		ST3GAL5	SPICE1		PHTF1	C8orf58	GOLGA1	SERP1	WDR81	XYLT2
KDM3B			ITSN2	HSPA9	TGFB1I1		RNF19A	ANKEF1	EP400	SPTBN2	HIST1H3J	RPS14	PRTG		SLC25A30	TRIM59		NAB1	FOXP1	PDGFC	PTK2	MTA2	KDM3B
JMJD1C			SOCS3	MAP7	KIAA1432		FASTKD1	ZBTB1	KRAS	GTF2B	ZNF91	MBNL3	APAF1		FBXO34	PGM2L1		RPLP1	NLK	TGM2	SLC9A3R1	ZC3HAV1	JMJD1C
NOL4L			AGMAT	NUP50	HDGF		LY6K	ZIK1	GXYLT1	MIEF1	HYOU1	SESN3	ASAP1		SLC9A3R1	CCAR1		QSOX2	SOGA1	PCNP	C8orf58	LDOC1L	NOL4L
COPZ1			AMD1	SESN1	NFAT5		DIAPH3	BCL11B	WDR6	CHD7	HIST2H3A	COPA	CRAMP1L		PTPN13	ALPK1		SAFB	LAMC3	WDR3	FOXP1	SRRM2	COPZ1
RNMT			VAV2	MCUR1	TFAP4		ARRB2	PEX12	EZH2	SH3GLB1	BZW2	LDLR	FAM217B		IDI1	FUBP3		CHEK1	SHKBP1	BCL7A	NLK	RAD18	RNMT
GLUL			ZNF343	BCL2L2	PPP1R12A		NSA2	GORASP2	CDK6	TJP1	ASXL2	SLX4	JPH3		LCMT1	C4orf29		USP28	XPO7	SYTL2	SOGA1	AGPAT6	GLUL
RBM26			DYRK2	TXNDC15	TET3		PDK1	PTPN12	PLOD2	PGM3	SECISBP2L	HNRNPA2B1	GREB1L		TRUB1	DOCK10		SOX21	MAVS	PARP1	LAMC3	KLHL15	RBM26
SNX16			H2AFV	LUM	SLC5A6		CHTOP	AASDHPPT	IGDCC3	ANAPC1	EIF1	EIF1AD	ACVR2B		FOXP1	CSE1L		SLC35B3	PTGES2	TNFSF13	SHKBP1	CXorf67	SNX16
GALK2			ZNF317	TMED4	CCSER1		SMAD5	CCNI	NOTCH4	UBE2J1	C15orf40	PER2	EDEM3		ATM	ZNF676		NHP2L1	ANKS1A	TBCE	XPO7	ICOSLG	GALK2
PDE12			TEX2	PHYH	THRAP3		TLE4	HNRNPL	ATP6V1G1	DDX28	GLYR1	NUP155	PCDH18		NLK	BCS1L		INSIG1	EIF2S3	CNN3	DUSP10	MID1IP1	PDE12
FOSL2			RAB11FIP4	PIK3C2A	DNAH7		PDE12	PCBP2	TFAP2A	ZNF510	PTCD3	TPT1	ELF4		SOGA1	KANSL1		FAM104A	ZBTB37	TMEM150C	MAVS	LRFN4	FOSL2
ZNF763			DCAF7	RDH10	CRYBG3		FOSL2	AHNAK	COL3A1	APPL1	TFG	SPC24	OXA1L		DKC1	MYD88		ZNF354B	LYPD3	SOD2	PTGES2	CUX1	ZNF763
FLNA			SBF1	PAWR	ARNT2		FLNA	TRPM7	VPS37B	SLC30A7	MAML1	LRP3	MTR		FURIN	PMAIP1		SLC26A10	TTC26	CPOX	EIF2S3	SEC31A	FLNA
UBE2Q1			CREB1	INTS6	GNB2		NCAPG	LUZP1	HOMER2	FAM13A	ZFAND3	TNPO2	FAM69B		TES	MAP3K14		RALGAPB	GTF3C2	PAPD4	ZBTB37	CLDN15	UBE2Q1
ATP11A			GYG1	RAD1	PCNX		HIATL1	YTHDF3	C1orf21	NARS	MTSS1L	NDUFS5	ATP6V1B2		HECTD2	SLC9A1		CBFB	PEG10	TRAPPC6B	LYPD3	GPR137	ATP11A
HIATL1			COL6A1	LYRM1	SMG9		KRT6B	ZBTB34	FOXN2	COPS2	RPL15	TUB	UBA6		ZNF134	GPR37		CUL4A	MLEC	ZFR	TTC26	FAM219A	HIATL1
SNRPF			TRPV1	DSTN	KHSRP		TIMM13	SMAD7	FYN	HIC2	TSPAN13	PHF13	HMGXB3		TICRR	KEAP1		TNRC6B	ARHGAP18	KIAA0040	GTF3C2	SLC35B2	SNRPF
RMDN3			RBMS1	ZFP90	EEF2		DAG1	CHRNA5	IPO7	ATG16L1	ARHGAP5	FAM214A	HCFC2		ZBTB37	FZD4		NLE1	SRRD	TNS3	PEG10	LZTS2	RMDN3
NCOA2			FLII	ADCK3	AR		RNGTT	TMEM127	KAZN	QSER1	RAPH1	ATP2A2	CKAP2L		PNPT1	PDIA4		RTCB	COPB2	SUZ12	MLEC	GLCE	NCOA2
HIST1H4H			CYTH3	SSX2IP	PLCG1		MAP3K10	RAN	DDX3X	HNRNPU	RAB5B	PCBP2	SERP1		ETNK1	PPP1R12A		PDE4D	SF3B5	PLCE1	ARHGAP18	SRC	HIST1H4H
CDYL			UTY	MIOS	RAB3IP		TXN	PDE7A	IGF2BP1	TAB2	MDM2	ZBTB34	PTK2		PEG10	AEBP2		PRRC2C	POLR2D	CCDC88C	SRRD	MAPK3	CDYL
RPRD1B			YME1L1	DHX15	POLR2A		CFL2	TSN	PARS2	COQ9	PSMB5	HIST1H4L	SLC9A3R1		STX7	TET3		RPP14	ZNF217	ZNF609	COPB2	PRMT1	RPRD1B
MEPCE			RIOK2	DYNLL2	DNAJB1		RBM47	ARPC4	SLC35A4	ABCC8	PGK1	AP1G1	C8orf58		MOB3B	CMIP		ASH1L	ITGAV	IGFBP3	SF3B5	DDOST	MEPCE
RBBP4			HEATR3	CCDC50	ARHGEF2		CDCA7	ZFP36L2	OXSR1	HSPH1	ZNF629	LEPREL1	FOXP1		MLEC	MMP2		PANK3	GGA3	EIF3M	POLR2D	CTPS2	RBBP4
KLHL7			FAM43A	CLASP1	BTG2		PIK3R1	OSBPL8	FSTL1	UBE2I	UBE2J2	PAPSS2	NLK		ARHGAP18	SLC5A3		RBBP6	NXF1	LGALS8	ZNF217	NOLC1	KLHL7
TCF20			SZT2	KCNK1	CASP3		TEAD1	NASP	FBXL16	EP400	TAF6L	RAB8B	SOGA1		AP000350.10	FOXL2		VARS	SALL3	RAB3B	ITGAV	KMT2D	TCF20
PXK			DAP3	CALD1	FBN1		STRN3	KHNYN	MARK3	GXYLT1	BMPR2	UBE2W	LAMC3		ZNF232	ATP5G3		EDEM1	NUP214	ACSL4	GGA3	SEPN1	PXK
SCYL2			TRIM41	ZC3H11A	ENO1		SKI	NFYC	INIP	SPRYD7	TMBIM6	RAN	SHKBP1		CADM1	PRAP1		MYNN	NAA20	NAT10	NXF1	ADAMTS1	SCYL2
SKI			ANKRD40	LCLAT1	NCOR2		CFLAR	NKRF	HERC1	CDK6	TOR1AIP1	HERPUD2	XPO7		LARGE	AGO1		SURF6	ZNF385A	BAK1	SALL3	EIF2D	SKI
CSNK2A1			SLCO5A1	NF1	ANKRD49		LRRC57	ULK1	SHMT2	C10orf2	ATF4	DUSP5	DUSP10		BRCA1	MAPK9		PURB	LARP1	GLIPR1	NUP214	FSCN1	CSNK2A1
LRRC57			CHPF2	FIGN	HOMEZ		TXNDC12	MAGT1	GBF1	PLOD2	BCL2L11	JADE1	MAVS		ZNF217	EIF2A		KLHL11	KLHL42	CSTF2	NAA20	SS18L2	LRRC57
KDM5A			PRTG	ZNF700	ARHGEF40		NAMPT	DYRK1A	CORO1C	IGDCC3	GTF2E1	OSBPL8	PTGES2		DIP2C	IL1F10		FADD	RPS4X	CYB5B	ZNF385A	KDM6B	KDM5A
TXNDC12			APAF1	STRN	HNRNPLL		USO1	UQCRC1	MTHFD1	ATP6V1G1	DUSP19	SUFU	SPTBN5		KLRC4	PCNX		HUS1B	PGM2L1	AQP11	LARP1	BCORL1	TXNDC12
CD97			ASAP1	MADD	PPP1R15B		RORA	ABHD17C	SLC16A9	TFAP2A	MTF1	ANAPC13	ANKS1A		LARP4B	C17orf89		USP45	CENPK	ZNF644	KLHL42	RARA	CD97
RORA			CRAMP1L	KIAA0100	PTPN6		DOCK4	FUT8	PHF10	COL3A1	LIN7C	ULK1	EIF2S3		NAA20	PKP4		POLE	LRRC59	ZNF704	PGM2L1	DOLK	RORA
IDH1			GREB1L	DSG2	CCT3		FGF9	KLHL24	FBL	HOMER2	PLS3	DYRK1A	ZBTB37		PSD3	KHSRP		AMMECR1	C4orf29	NA	CENPK	BCL2L2	IDH1
H2AFY2			ACVR2B	YY1	FBN2		BUD31	ALDOA	MID1	C1orf21	PIN4	ZCCHC11	LYPD3		RASA1	NOTCH1		SREBF2	PTCHD1	RPN2	LRRC59	SESN2	H2AFY2
B4GALT4			EDEM3	SLC16A6	ATP6AP2		CDC42SE2	CMTR1	AP1M1	FOXN2	USP34	SNX25	TTC26		NAA50	EXOSC1		HIF1AN	POLR3A	LRRC1	C4orf29	VPS52	B4GALT4
IPMK			ELF4	RARS	FAM159B		PHC2	NR1D2	GSTO1	IPO7	MIER3	ALDOA	GTF3C2		LIF	GANAB		RPS8	ANKRD9	BZW1	PTCHD1	CITED4	IPMK
SLC25A36			OXA1L	USPL1	XPO6		YWHAZ	CLDN12	FKBP1A	KAZN	SLC30A1	LEPROT	PEG10		ZNF268	RAB3IP		TAS2R30	CNIH1	UBAP2L	POLR3A	RAP1GDS1	SLC25A36
NAA30			MTR	VSNL1	FBXO17		TBCA	SRSF10	PREP	DDX3X	UBR4	PTAR1	MLEC		KLHL42	POLR2A		CTTN	THG1L	RTF1	CRTC2	PPDPF	NAA30
PSMB2			FAM69B	RBPJ	TXLNA		PLS1	EXOC8	SMARCD1	NAA40	NA	HSPA1B	ARHGAP18		PTCD1	ZNF26		ARIH1	PMAIP1	RLF	ANKRD9	NLGN2	PSMB2
ZC3HAV1			HCFC2	MDM4	CATSPERB		ACVR2A	HSPA1B	C11orf57	IGF2BP1	NACC2	STEAP3	LRCH3		CPT1A	DNAJB1		PROX1	CERS2	FOXO3	CNIH1	KDELR1	ZC3HAV1
CHAC1			CKAP2L	OGFRL1	TMEM173		PRKAR2A	ZNF574	TMEM106A	FLAD1	TCTEX1D2	DLST	SRRD		LDLRAP1	CASP3		IARS2	URB1	DERL1	THG1L	SURF4	CHAC1
TMPO			PTK2	SSR3	MARS2		CUTA	G2E3	FZD3	PARS2	FNIP2	CAMK1D	COPB2		ZNF697	POLR2M		HIST1H4E	SP4	SLC7A2	PMAIP1	CHD2	TMPO
PTPRG			SLC9A3R1	BLOC1S2	TOP2A		L2HGDH	FAM111A	CPD	BCAS4	ANAPC16	ITGA6	SF3B5		DMWD	ORMDL1		RNF40	RAB11FIP2	STARD7	CERS2	ST7	PTPRG
FXR1			LMLN	BTF3L4	CCND1		VTI1A	SUCO	ZBTB41	USP54	SRP68	HIST1H4D	POLR2D		TBX4	ARFGAP2		SLC25A38	MICU1	WDFY1	URB1	KIAA0247	FXR1
NUAK2			FOXP1	SMIM13	MAN2B1		ARL5A	U2AF1	SEMA6B	OXSR1	TRIM28	MAP2K4	YARS2		PRCP	STX16		HNRNPK	PITPNM3	GATAD2B	SP4	EMP2	NUAK2
TMEM259			NLK	ONECUT2	GRPEL2		STIM1	UNC119	MTMR12	FSTL1	PEX1	SAMD9L	ZNF217		DERL2	PNN		TRIP12	DENND5A	ABHD3	RAB11FIP2	CLASP1	TMEM259
DDX5			SOGA1	NPTN	FAM19A2		NA	FAM188A	MSN	FBXL16	KDM5B	C9orf64	ITGAV		DOCK10	ZNF711		BCAT1	KIAA1432	RAB22A	MICU1	JPH1	DDX5
ASCC3			LAMC3	ZNF451	ASTE1		KAT2A	B3GNT2	ASF1B	MARK3	EFNA1	RPS6KA4	GGA3		CSRNP1	PIK3R3		SUGP1	SMC4	USP7	ELAVL4	NAA11	ASCC3
LARP4			PIGS	MARK1	RBMX		TMPO	GTF2A1	FARSA	INIP	ELF1	XRCC5	NXF1		CSE1L	ZDHHC2		DHRS7	NFAT5	ARHGAP11B	PITPNM3	CD2BP2	LARP4
BACE2			SHKBP1	ARRDC3	ST6GAL1		GEMIN5	EPHA4	ZCCHC2	RPIA	ACACA	DKK3	SALL3		FKBP7	HIST1H4B		FAM20C	PPP1R12A	EIF4G3	DENND5A	MED28	BACE2
XRN1			RPLP2	EPC2	C2CD5		RPAP1	UNC13B	SRSF2	HERC1	MLLT6	SYMPK	NUP214		NA	ABHD17B		SIPA1L1	LIPT2	CDKN1A	KIAA1432	TPI1	XRN1
RAC1			XPO7	ILF2	JUNB		EOGT	TMEM168	TRAM2	SHMT2	ZNF749	RSBN1	NAA20		CNIH1	DCP2		AZIN1	TET3	NAGPA	SMC4	FGF5	RAC1
MAK16			MAVS	ZNF788	AP3B1		MBLAC2	TMEM170A	ZNF107	GBF1		GTF2A1	ZNF385A		PHTF2	FBN2		DYRK2	DROSHA	UHMK1	NFAT5	CXXC5	MAK16
MSL3			PTGES2	SLC20A1	SOWAHA		NUAK2	PHIP	ACTA2	EYA3		TANC2	PSD3		PMAIP1	RNF4		H2AFV	SLC5A6	BIRC3	PPP1R12A	HIVEP1	MSL3
ANKFY1			EIF2S3	PEX13	ANXA7		GNPNAT1	PTEN	EPC1	MCM7		CPEB3	LARP1		ANP32A	CATSPERB		RAB29	CCSER1	WTAP	LIPT2	SP1	ANKFY1
SH3GL3			STK38L	ARID4B	SPEN		STXBP2	ZNF652	API5	SLC16A9		MTF2	KLHL42		URB1	GOLGA8A		TMEM66	AGO1	KIAA0232	TET3	ARID5B	SH3GL3
PTP4A1			ZBTB37	USP24	PTBP3		EIF5B	NUB1	CCDC71L	PHF10		FDPS	RPS4X		YIPF4	HMGXB4		SNX3	FBXL6	SYNE2	DROSHA	B4GALT3	PTP4A1
NOLC1			TTC26	NFE2L1	RAE1		PCCB	NFATC3	NAA15	FBL		SGK3	PGM2L1		MRPS18B	FAM208B		TBC1D9B	CRYBG3	GTPBP10	SLC5A6	TESK1	NOLC1
FGF2			GTF3C2	FOXJ3	CRY2		CUX1	ZC3H4	PRPF8	MID1		ATL3	CENPK		SMC4	TOP2A		FRAT2	PODXL2	DOCK9	NAV1	FAM98A	FGF2
SHOC2			ETNK1	HIST1H4J	MSH6		PTPRJ	MTF2	ACAD9	AP1M1		LIN54	LRRC59		DDIT4	TIMM17A		HSPA1A	EIF2A	TNRC6A	CCSER1	ARHGAP21	SHOC2
LHX4			PEG10	RRP1B	GPD2		DIS3L	TRAM1	HPS3	GSTO1		LATS1	C4orf29		SFXN1	CCND1		CCSAP	VGLL3	MAP3K2	AGO1	JADE2	LHX4
KMT2D			SRRD	KAT2B	RNF25		PSMG1	SGK3	SPECC1	FKBP1A		AP1B1	PTCHD1		CUL5	IMPAD1		CORO7-PAM16	ARNT2	ARF6	FBXL6	MDM4	KMT2D
FSCN1			AMPD2	VMA21	ASNS		XRN1	LATS1	FBXL7	ANXA8		NFIC	POLR3A		RBM39	ASTE1		NTHL1	SMG9	KCNH7	CRYBG3	AGK	FSCN1
KDM6A			POLR2D	CD200R1	SNRPA		ZBTB43	FOXO1	APP	CHD4		BMP7	CRTC2		TET3	TSSC1		EZH1	KHSRP	USP9X	PODXL2	SLC2A4RG	KDM6A
NUP50			ZNF217	EP300	NEDD8		WDFY3	NFIC	RABEP1	USP15		ABCA3	ANKRD9		NA	LHFPL2		PRR14L	EEF2	WDR43	EIF2A	ACTN4	NUP50
BCORL1			ITGAV	BBC3	CCNE2		FAM3C	CAB39	GALC	PREP		TRMT6	CNIH1		DROSHA	PPARA		HECTD1	PLCG1	NFIA	GGA2	PLXND1	BCORL1
IPO5			DCAF6	DDAH1	TRIM65		RAC1	PCYOX1	SLC9A6	SMARCD1		BBX	THG1L		ZBED6	MGP		ASAP1	PGS1	GFM2	VGLL3	C19orf10	IPO5
LDHB			NXF1	GHITM	SLC25A13		EIF3J	RAD17	HS6ST3	DCD		RAD17	PMAIP1		LFNG	SMAD4		KIF1A	RAB3IP	OGFOD1	ARNT2	EGLN2	LDHB
ZFP64			SALL3	BTG3	TAPBP		CHRAC1	TRIB1	MARCH7	TMEM106A		C16orf62	RNF145		RIF1	FMNL3		MAPK1IP1L	POLR2A	UBR3	SMG9	GTPBP2	ZFP64
REEP2			NUP214	PGRMC2	RFTN1		DPP7	QPCTL	XPNPEP1	FZD3		RNF141	USP2		SF3B3	FNDC3B		LAPTM4A	ARHGEF2	ZCCHC7	KHSRP	CDC73	REEP2
BCL2L2			NAA20	ARL5B	E2F5		PLAUR	MAPK1	DHX57	CPD		TRIB1	CERS2		PRAP1	ZFP37		EDEM3	BTG2	MAP3K8	EEF2	MGAT1	BCL2L2
ANKRD46			ZNF385A	ZCCHC14	CTHRC1		SOX6	NIPBL	LBR	ZBTB41		MAPK1	URB1		AGO1	ICMT		FAM46A	CASP3	PTPMT1	PLCG1	MAX	ANKRD46
STX12			PSD3	GPCPD1	SSFA2		MSL3	PAX9	TUBG1	MTMR12		MAP3K7	SP4		NECAP1	NRXN3		ACAA1	FBN1	CHAMP1	PGS1	TLE3	STX12
VIPAS39			NAA50	CDK17	SEC24C		ANKFY1	BRF2	TAOK1	FOXRED2		ELP3	RAB11FIP2		TMSB4X	CTNNB1		GRAMD4	ENO1	MRPL42	RAB3IP	NRARP	VIPAS39
SESN2			LARP1	DCAF17	PHLDB2		PEBP1	EXOG	ALAS1	MSN		YPEL5	MICU1		EPT1	PNMAL1		ELF4	NCOR2	EIF4EBP2	POLR2A	INO80E	SESN2
SDE2			KLHL42	PLAG1	SLC8B1		NOLC1	LATS2	TFPI	SLC38A5		RNF168	PITPNM3		OGDH	ZNF678		RAB5A	CCDC51	LSM12	ARHGEF2	ZNF646	SDE2
PGAM1			MED24	ZNF780A	SBNO1		FGF2	TRIT1	ERGIC2	ZCCHC2		TLN1	DENND5A		SGMS2	PUM1		MTR	RGS3	SMG7	BTG2	NFE2L2	PGAM1
HSPA4L			RPS4X	THUMPD1	UBXN8		SHOC2	ABL2	MLH1	ITGB5		LATS2	SMC4		CRYBG3	LPAR1		PKDCC	SLC16A14	VGLL4	CASP3	TERF2IP	HSPA4L
MTHFR			PGM2L1	TWISTNB	CDV3		DNAJB14	GNG5	TAB3	WDR26		CREBBP	NFAT5		PCNX	PRSS35		ABCD3	CLCF1	CKAP2	FBN1	NMT1	MTHFR
RPL28			CENPK	RSBN1L	PNP		ANKRD31	RANBP9	DST	ZNF107		GATAD2A	PPP1R12A		TTC37	B3GNT1		CES2	ANKRD49	SESN3	ENO1	DOT1L	RPL28
RDH10			LRRC59	PITPNB	CDC45		BCL7C	TET2	KIAA2026	ACTA2		CHD9	LIPT2		C1orf52	VTI1B		MLLT4	MCM3AP	OTULIN	NCOR2	RAB40C	RDH10
SURF4			C4orf29	TEF	NPEPPS		LTBP4	GAS1	AMMECR1L	EPC1		PRDX3	TET3		KHSRP	PPT1		FAM69B	ARHGEF40	TMEM25	CCDC51	NFE2L1	SURF4
RAD1			POLR3A	HPRT1	SKP2		BCORL1	HELLS	PLAGL1	ATOX1		TRAF3	DROSHA		HNRNPAB	VRK3		GET4	CRTAP	HNRNPA2B1	RGS3	TSPAN14	RAD1
FAM199X			CRTC2	CNOT1	PBX3		AIMP1	GTSE1	FAM160A1	NCOA5		USP33	SLC5A6		CLIP1	MSH6		DPY19L4	PPP1R15B	HRSP12	SLC16A14	PRKAR1A	FAM199X
PDCL			ANKRD9	ZNF281	SH2D3C		CLNS1A	USP22	SYNM	CCDC71L		ZHX1	NAV1		NOTCH1	PLEKHB2		PCGF5	PTPN6	GTPBP4	CLCF1	SUMO3	PDCL
SLC12A9			THG1L	UBE2D3	FAR1		TXNDC15	SERTAD2	VDR	NAA15		RAD21	CCSER1		GANAB	INPP4A		SLC7A1	RBMS2	ATXN3	ANKRD49	RCE1	SLC12A9
IGF2BP3			PMAIP1	HERC4	COL18A1		CD109	SERBP1	RALY	PRPF8		PCGF3	AGO1		POLR2A	SEC24C		HMGXB3	DCP2	PARD3	MCM3AP	MYADM	IGF2BP3
P2RY1			CERS2	PHF12	AXL		HSPA4L	CBX3	EPHA7	HPS3		SLC40A1	FBXL6		ZNF26	HECTD3		ZNF721	LRCH2	FIP1L1	ARHGEF40	CSNK1E	P2RY1
ELAVL1			URB1	EIF4E2	POGK		TRIO	KLF6	FOXK2	SPECC1		DNAJC27	CRYBG3		CENPI	NRD1		TTLL7	XPO6	HMGCS1	CRTAP	EP300	ELAVL1
COPG1			RAB11FIP2	TFB1M	UFL1		FAM76A	HSPA1B	ZNF746	CAPG		KMT2C	PODXL2		IGFBP7	SBNO1		RUVBL2	FANCM	PTPN12	PPP1R15B	AMOTL2	COPG1
KIAA0247			MICU1	SCAF11	TSR1		TNFRSF10B	TNPO3	SIKE1	RABEP1		HEATR2	EIF2A		FBN1	NCOA6		KRIT1	TMEM173	DDX1	PTPN6	BBC3	KIAA0247
TMEM2			PITPNM3	CKAP4	CLTA		AICDA	KIF5C	OSGEPL1	MAT2B		GRB2	GGA2		ENO1	NONO		MYO1D	MARS2	SHANK2	RBMS2	CBLL1	TMEM2
SSX2IP			DENND5A	BCL7A	TPD52L2		CARD10	WDR5B	PDS5A	SLC9A6		CCNG2	VGLL3		B4GALT1	RBM17		SERP1	HMGXB4	CCNI	DCP2	POU2F2	SSX2IP
PSMC3			KIAA1432	AKAP5	SLC19A2		POLE4	RNF139	INTS12	HS6ST3		GOLGA3	ARNT2		ZNF227	RPL17-C18orf32		VPS4B	RTKN	BTBD7	LRCH2	ARL5B	PSMC3
BCL2L12			SMC4	H3F3B	IGFBP4		CISD2	KNTC1	ADIPOR2	2007-03-01		VAT1	SMG9		AK6	MAN1B1		NA	NCAPD2	OPA1	XPO6	CASP8	BCL2L12
CALD1			SLC12A4	ZNF564	TMEM243		C16orf72	TMEM165	CAPRIN1	XPNPEP1		MPP3	KHSRP		ALG10B	USP5		PTPN13	TOP2A	SEC11C	FANCM	NOTCH3	CALD1
ADNP			NFAT5	BRD1	DPYSL5		PAWR	STK40	MICB	DHX57		SLFN5	EEF2		JUN	PNP		NPM1	CCND1	SLC25A27	TMEM173	SAMD10	ADNP
LCLAT1			PPP1R12A	CNN3	COX14		INTS6	KPNB1	MTFR1L	LBR		MRPL39	PLCG1		ZNF711	COL18A1		ATM	GRPEL2	FAM63B	MARS2	BCCIP	LCLAT1
NF1			LIPT2	CD4	SLC4A7		RAD1	RHOB	CNTRL	TUBG1		PDHB	PGS1		PIK3R3	SAMD4A		NLK	FAM19A2	TMEM189	HMGXB4	TTLL4	NF1
JPH1			AEBP2	DDX39B	TRAK1		PUS7	CBX5	RFX7	TUBGCP2		KLF6	RAB3IP		PPP1R15B	NUFIP2		RABGGTB	ASTE1	MAP1A	RTKN	ZBTB7A	JPH1
RNF152			TET3	G3BP2	CISH		FAM199X	DMKN	PQLC2	TAOK1		PFKFB4	POLR2A		RPL13A	TSR1		PIGS	URM1	SP110	NCAPD2	NFIB	RNF152
ZNF398			ZBED6	RBBP7	LRIG3		TSC22D2	GATA6	NCOA3	ALAS1		HSPA1B	ARHGEF2		WDR33	SEC23B		DUSP10	RBMX	RASSF8	TOP2A	C12orf57	ZNF398
SP100			RUNX1T1	SOD2	CNNM3		SSX2IP	HYOU1	HIST1H4A	ERGIC2		SLMO2	CASP3		CCT3	CLTA		MAVS	USP32	RIMS3	CCND1	CELSR3	SP100
YAF2			AGO1	MBD4	HIF1A		DHX15	GOLPH3	ZNF622	MLH1		KIAA1279	FBN1		FBXO28	ST8SIA4		PTGES2	FNDC3B	PRKDC	GRPEL2	KLHL3	YAF2
RANBP2			TBC1D4	ZFR	CLN3		KDELC2	LYPLA1	LIMD1	DST		RBM4	ENO1		DCP2	LRRC58		TES	MEAF6	CNBP	FAM19A2	WDR3	RANBP2
SUV420H1			NCLN	ZNF730	E2F3		TOMM34	GPRIN3	MTUS2	KIAA2026		ZNF470	NCOR2		ATP6AP2	COL4A2		ANKS1A	ICMT	DGKD	ASTE1	CAST	SUV420H1
DTNA			EIF2A	DNAH14	POGZ		RAP2A	EIF1	EIF3K	TMEM65		CBX5	CCDC51		CLINT1	SLC4A7		EIF2S3	ZNF805	IFT80	URM1	NLRC5	DTNA
CASC5			GGA2	HNRNPH1	TBL2		KCNK1	TTC6	GIGYF1	HES1		KLF4	RGS3		ZNF530	PRPF6		ZBTB37	RHNO1	RAN	RBMX	CDK12	CASC5
YY1			VGLL3	CCNE1	ITM2C		LCLAT1	RAB5B	LRRC42	PLAGL1		STARD4	SLC16A14		LRCH2	HIF1A		HADHA	CNOT7	C1GALT1	USP32	LY6G5B	YY1
SP1			ARNT2	TLL1	GDAP2		PSEN1	RNF126	ATP2B1	LSM6		TTPAL	CLCF1		XPO6	SYDE2		GTF3C2	MMADHC	PPIF	ERGIC3	CNOT1	SP1
DAB2IP			SMG9	RC3H1	CEP41		GAR1	GOLIM4	ANLN	FAM160A1		JMY	ANKRD49		NCS1	E2F3		SETDB1	ZNF678	TRRAP	FNDC3B	UBE2D3	DAB2IP
RARS			KHSRP	ZNF440	ACER2		STRN	NIN	FAM96A	SYNM		TBL1XR1	MCM3AP		FAM208B	POGZ		PKN1	ACTR3	ZFP36L2	JUNB	NDUFA13	RARS
ARID5B			EEF2	CDC27	MAPK8		KDM1A	PLCB4	PLEKHA8	BAG6		WDR37	ARHGEF40		SLC20A2	ACAD8		WSB2	LPAR1	OSBPL8	MEAF6	CREB3L2	ARID5B
COL1A2			PLCG1	SEC23IP	KPNA5		SMARCD2	YBX3	CCR7	RALY		ZNF91	CRTAP		CCND1	MT1X		POLR2D	B3GNT1	ZNF106	ICMT	SCAF11	COL1A2
RBPJ			PGS1	FASTKD5	AKAP8		DSG2	EIF4A1	PREB	NA		BAZ2B	PPP1R15B		IMPAD1	SACS		CYP4V2	RAE1	GPR157	ZNF805	EPM2AIP1	RBPJ
ARHGAP21			RAB3IP	MYO10	SLC35D2		MRPS27	PCMT1	RPS6KB2	EPHA7		DUSP1	PTPN6		ILF3	MSRA		MED16	CRY2	AGPAT3	RHNO1	DKFZP434O1614	ARHGAP21
OGFRL1			POLR2A	SPG21	NOP2		SP1	BAZ1B	ATP5B	SIKE1		PIGO	RBMS2		N4BP2	ZNF254		ZNF217	MSH6	CRCP	CNOT7	ZNF514	OGFRL1
BLOC1S2			BTG2	C5orf24	CSNK1A1		RARS	SMG1	RPLP1	OSGEPL1		GATA6	DCP2		PFN2	ATP5A1		ITGAV	GPD2	GATAD1	MMADHC	H3F3B	BLOC1S2
GOT2			CASP3	PPP1R3B	CREBRF		USPL1	PNISR	FAM222B	PDS5A		SPOPL	LRCH2		LHFPL2	BTN3A2		MLX	CTNNA1	RNF6	ZNF678	CLPTM1	GOT2
PDCD11			FBN1	SCD	CCR5		CLDN1	ARHGAP12	PNMA2	ADIPOR2		ASXL2	XPO6		URM1	HIST1H2AG		DCAF6	RNF25	FUT8	ACTR3	MPHOSPH9	PDCD11
FNIP1			TMC6	ACSL4	TRIP13		COL1A2	BCL2L11	ZNF852	CAPRIN1		SLC1A5	FANCM		PPARA	UBE3A		ARL1	SNRPA	SNX25	LPAR1	ADCK1	FNIP1
FUT11			RGS3	CDCP1	TRMT1L		PNPLA4	CLOCK	MYCBP2	MRPS17		IRF1	TMEM173		WDR82	CYP27C1		EHBP1	COL15A1	AGTPBP1	B3GNT1	STAMBP	FUT11
SMIM13			SLC16A14	UBE2G1	MDGA1		RBPJ	ZNF703	ZDHHC3	DDX10		ADRB1	MARS2		FNDC3B	ZNF493		RPAIN	S1PR1	SGOL2	RAE1	GCHFR	SMIM13
C19orf10			CLCF1	NUP54	ZFHX2		MFSD5	TBRG1	UNG	CNTRL		PRRC2A	HMGXB4		C2CD5	CDK9		RASA1	CCNE2	SLC35B4	CRY2	ICAM5	C19orf10
AKIRIN1			GPC4	C14orf28	CHCHD10		C3orf58	KIF5B	ALCAM	RFX7		SNRNP70	RTKN		JUNB	FOSB		SH3BP4	TRIM65	TMX3	MSH6	CNN3	AKIRIN1
BIN3			B4GALT1	MIS12	BLNK		LARS	HLA-A	ILKAP	PQLC2		HIST1H4K	TOP2A		ICMT	CGGBP1		LARP1	SLC25A13	DOCK7	GPD2	GAPVD1	BIN3
NRARP			ARHGEF40	IL6ST	WDR48		BCL6	CCDC6	SLC16A3	NCOA3		PSMB6	CCND1		CTNNB1	UQCR10		KLHL42	INTU	LPHN1	CTNNA1	SOD2	NRARP
RASSF3			PPP1R15B	GAS7	STAU1		PDCD11	AJUBA	KLF10	ZNF622		MDM2	GRPEL2		AP3B1	IFT52		CCDC86	TAPBP	HEY1	RNF25	CEACAM6	RASSF3
AHSA1			RBMS2	THOC2	DLC1		OSTM1	SOBP	CPSF1	LIMD1		PRR5	FAM19A2		EFR3A	SLC29A1		LDLRAP1	RFTN1	ACIN1	SNRPA	PABPN1	AHSA1
ARRDC3			CCT3	ACTR1A	KCTD10		KRT80	ABCF1	ZNF57	MTUS2		PRR11	ASTE1		HMBS	F2R		TAF1	E2F5	UBE2B	COL15A1	JUND	ARRDC3
SLC20A1			DCP2	PLEKHA1	PPP1R15A		SLC39A6	KCTD20	CSRNP2	AMPH		KIF24	URM1		ZNF678	FAM134C		ABCF2	SSFA2	MAP2K4	S1PR1	FAM149B1	SLC20A1
PEX13			CLINT1	FAM102A	MYC		PLXND1	R3HDM2	SMARCB1	EIF3K		TMC7	RBMX		SOWAHA	ACTR2		KIAA1147	ST3GAL2	DNAJA2	CCNE2	ZFR	PEX13
USP24			LRCH2	ZNF704	MFSD10		CDC73	MIER3	NHP2L1	LRRC42		ZNF282	USP32		PUM1	SUPT16H		KIF3B	SEC24C	TANC2	TRIM65	GNL2	USP24
KCNJ2			XPO6	KIAA1244	TMC5		GCSAM	VAMP2	G6PD	ATP2B1		FANCI	FNDC3B		ACTR3	MYC		NRF1	PHLDB2	PSIP1	SLC25A13	RC3H1	KCNJ2
NEDD4			FANCM	KMT2A	DEDD		TNKS1BP1	MDH1	C15orf39	ANLN		VPS54	ICMT		LPAR1	THOC7		ZFYVE16	PIGC	EPHA4	INTU	NMNAT1	NEDD4
FOXJ3			MARS2	RPN2	IFI44L		SLC20A1	MPV17L2	ALOX5	CREM		EIF2B2	ZNF805		SPEN	DEDD		CCAR1	SBNO1	UNC13B	TAPBP	AKAP13	FOXJ3
HIST1H4J			NCAPD2	HLA-DRB1	PBRM1		NDUFA8	POLH	USP12	FAM96A		CNDP2	RHNO1		PTBP3	NDUFA3		TMX4	NCOA6	TMEM170A	RFTN1	KPNA6	HIST1H4J
MKI67			CCND1	VEZF1	PARVA		RAI14	TRIM28	PPP2R5A	PLEKHA8		AMIGO1	CNOT7		S1PR1	LIMK2		MAL2	MPHOSPH6	SYT15	E2F5	NPB	MKI67
TSPAN14			FAM19A2	UBAP2L	SON		RPS6KA3	DSP	FAM104A	PREB		SMG1	MMADHC		ZNF236	UQCRC2		C4orf29	QARS	2006-03-01	SSFA2	C16orf70	TSPAN14
FXR2			LHFPL2	TAF5L	HSPB7		TSPAN14	SEC11A	RPS6KA5	RPS6KB2		PNISR	ZNF678		GFPT1	PBRM1		PTCHD1	UBXN8	SPTBN1	SEC24C	GALNT2	FXR2
FADS2			URM1	TRIM21	HCFC1		UBE2H	KDELR2	CERCAM	ATP5B		HIST2H4A	ACTR3		GGPS1	NR2C2		POLR3A	CDV3	CHD6	PHLDB2	LONRF2	FADS2
TGFBR3			RBMX	ALDH9A1	TRIM3		PAXBP1	ZFAT	MFHAS1	RPLP1		EIF4G2	LPAR1		PLEKHB2	PCDH1		CRTC2	SKP2	TMEM55A	SBNO1	TAF1C	TGFBR3
MANEAL			FNDC3B	GRPEL1	SF3B2		UBE2V2	GSPT1	MAML3	FAM222B		BCL2L11	B3GNT1		CHRFAM7A	COX20		BCS1L	PBX3	HOXB13	NCOA6	CLK3	MANEAL
PROSER1			MEAF6	RLF	RGL2		PRKAR1A	COA7	TP53	PNMA2		CLOCK	RAE1		NR3C1	SLC45A1		CNIH1	ZNF264	NFIC	MPHOSPH6	VPS39	PROSER1
CSNK1E			ICMT	ZNRF2	FBXO3		VMA21	EFNA1	SPTY2D1	SAFB		ZNF703	CRY2		E2F5	SHROOM2		NPC2	FAR1	CAB39	QARS	SLC6A9	CSNK1E
CYB561A3			ZNF805	NDC1	PLK2		SUMO3	TXNIP	EXOC4	ZNF852		KIF5B	MSH6		SEC24C	CD46		PHTF2	NUFIP2	LMAN2	UBXN8	NGLY1	CYB561A3
TRPC3			RHNO1	STARD7	PIGP		SAP30L	HIST1H4J	LRIG2	ASPSCR1		MTF1	GPD2		STRBP	ZNF626		RNF145	POGK	PSMF1	CDV3	SCD	TRPC3
MIDN			CDCA3	2002-09-01	VEZT		CNOT10	HIST1H3B	ADAMTS12	MYCBP2		HOXC8	CTNNA1		SBNO1	MKLN1		OSBPL2	RAPGEF2	TRIB1	SKP2	SEH1L	MIDN
SLC10A7			MMADHC	UBN2	TBX19		MIDN	HIST1H2BO	B3GALNT1	ZDHHC3		SOBP	RNF25		KCTD2	TXNRD1		SLC9A1	TSR1	NSFL1C	PBX3	PDIK1L	SLC10A7
ARL5B			ZNF678	CDIPT	DEPDC1		GHITM	HIST1H4E	ZNF543	UNG		HIST1H4I	SNRPA		NCOA6	GALNT1		CDH1	DUSP18	AZI2	ZNF264	GRHPR	ARL5B
ZCCHC14			ACTR3	PXDN	TP53INP1		PGRMC2	NEFL	LEMD3	ALCAM		SIN3A	COL15A1		MPHOSPH6	PPM1A		MICU1	SLC19A2	NIPBL	FAR1	LETMD1	ZCCHC14
SAMD10			LPAR1	PKN2	ELMSAN1		TMEM245	CHURC1-FNTB	NUAK1	SLC16A3		PIN4	S1PR1		BHLHE40	MYO9A		HS3ST3A1	ADPGK	NUPL1	TMEM19	EDC3	SAMD10
S100PBP			B3GNT1	MATR3	RPTOR		ARL5B	HIST1H3G	HMGN2	KLF10		KCTD20	CCNE2		ARL6IP1	STRN4		DENND5A	TMEM243	CCDC59	NUFIP2	KIF18B	S100PBP
ATXN7L3B			RAE1	AKAP12	MRPS2		ALDH1A2	MYO19	PHF6	CPSF1		NPTX1	TRIM65		IFFO2	AGAP2		KIAA1432	DPYSL5	NUS1	POGK	FAM102A	ATXN7L3B
AHR			CRY2	ENO3	GPRC5A		ARFIP1	BRD4	PRRC2C	SLC25A1		ATR	SLC25A13		CDV3	DEPDC1		PITPNM2	COX14	STPG1	RAPGEF2	LEF1	AHR
REV3L			MSH6	CALR	DIAPH1		TFCP2	RASSF5	CDC34	CCNA1		CTGF	INTU		DOCK1	VCAN		HDGF	COL4A2	SRF	TSR1	OCRL	REV3L
AKT3			PVRL4	ARHGAP11B	IGF2		CTSA		RICTOR	ZNF57		MIER3	TAPBP		ZNF264	USP46		DDIT4	SLC4A7	RRAGC	DUSP18	KIAA1244	AKT3
PLSCR4			GPD2	TMEM30A	CCT8		RPL39		ASH1L	CSRNP2		CD69	RFTN1		C1orf131	INSIG2		SLC12A4	ADM	ENOPH1	SLC19A2	KMT2A	PLSCR4
ATF7IP			CTNNA1	CBX7	TK1		BCCIP		ZSWIM6	SMARCB1		FAM58A	E2F5		FAR1	ELMSAN1		SFXN1	TRAK1	PRDX3	ADPGK	RARG	ATF7IP
WDR3			SNRPA	ZNF92	SPRYD3		PPP2CB		RBBP6	NHP2L1		DNAJC30	SSFA2		H2AFY	PAQR9		MAU2	DYNC1LI2	GREB1	TMEM243	KIAA0368	WDR3
TMEM115			COL15A1	UHMK1	ORMDL2		NKX3-1		SRSF1	G6PD		NACC2	SEC24C		TSR1	MMP9		PDIA4	SOCS1	CBWD7	DPYSL5	VEZF1	TMEM115
BMPR1A			ZNF236	PKD2	ZFP36L1		ATXN7L3B		MFSD4	C15orf39		XPO5	PHLDB2		SEC23B	MLH3		CUL5	CCDC28B	TET2	COX14	NSF	BMPR1A
CDK12			CCNE2	CCNJ	C4orf3		NFIB		HSPG2	ALOX5		NA	SBNO1		ST8SIA4	FXYD6		NFAT5	LRIG3	ZNF33A	COL4A2	UBAP2L	CDK12
ZNF281			TRIM65	ATP8B2	HPN		EXOC2		FADD	USP12		TTC9	NCOA6		BLOC1S6	LZTFL1		PSMG3	CNNM3	VPS35	SLC4A7	PXT1	ZNF281
TMX2			SLC25A13	MFSD8	CDCA7L		ECI1		HIVEP2	PPP2R5A		BSN	MPHOSPH6		SLC19A2	LIFR		PPP1R12A	PM20D2	NPHP1	TRAK1	ZNF212	TMX2
UBE2E1			INTU	NANS	ARID1A		AKT3		ZDHHC12	ARFIP2		PPP1CB	QARS		EAPP	POLR1B		AEBP2	GIT2	KMT2C	DYNC1LI2	RPS10	UBE2E1
DMPK			RFTN1	TNRC6A	PANK2		RSBN1L		HDHD1	FAM104A		FNIP2	ARL6IP1		IGFBP4	BCL7B		MBTD1	E2F3	HELLS	CCDC28B	LASP1	DMPK
TSPYL1			E2F5	MDN1	FAM49B		OSBPL10		HIF1AN	DFFA		SRP68	UBXN8		LRRC58	HOXA3		DPPA4	MAST1	INSM1	LRIG3	SLC29A4	TSPYL1
SCAF11			SSFA2	MAP3K2	MTRF1		SNX29		PRDM1	RPS6KA5		SYNCRIP	CDV3		SLC4A7	DIAPH1		MYH2	SACS	SERTAD2	CNNM3	ZNF716	SCAF11
EPM2AIP1			ST3GAL2	ARF6	DEGS1		TGM2		PNKD	RALGAPB		ASAP2	SKP2		ADM	PTP4A2		DROSHA	ACER2	SLFN5	PM20D2	DERL1	EPM2AIP1
GBE1			SEC24C	RSPRY1	DENND5B		CNOT1		DNAH1	CERCAM		RPL8	PBX3		TRAK1	CHERP		KLHDC10	SEC14L1	FKBP1B	GIT2	SLC7A2	GBE1
H3F3B			PHLDB2	C1orf109	RASGRP4		ELMO1		GABPB1	PAK1		DSEL	ZNF264		MTA1	RAB32		EDC4	MAPK8	RAB10	E2F3	FN1	H3F3B
ARMC1			SBNO1	MBNL1	PCBP1		ATG3		ARIH1	MFHAS1		MRPS21	FAR1		DYNC1LI2	PRKCSH		ME2	KPNA5	PCM1	MAST1	TSC22D4	ARMC1
G3BP2			NCOA6	WDR4	BEND4		UBE2D3		LEPRE1	TRUB2		NEFL	TMEM19		CISH	GPBP1L1		APOLD1	AKAP8	PARD6B	RGMB	UBN2	G3BP2
PGAP3			MPHOSPH6	NFIA	RRAGA		USP14		CLPB	MAML3		MT-CO1	NUFIP2		GATC	KLF3		PLEKHG3	SMAGP	TBC1D5	SACS	GATAD2B	PGAP3
ARCN1			UBXN8	TRMT1	SOCS5		HERC4		DPF2	TP53		HNF1B	POGK		HELZ	PANK2		SF3B3	SLC35D2	RRAGB	ZNF443	CDIPT	ARCN1
GSTK1			CDV3	OXR1	E2F6		EIF4E2		HIST1H4E	TNRC6B		PRRC2A	RAPGEF2		ESRP2	FAM49B		TEX10	PAG1	ATP10D	ACER2	ANXA11	GSTK1
P4HTM			PNP	CNEP1R1	SKIL		CHAF1B		HDAC5	SPTY2D1		HIST1H2AD	TSR1		POGZ	EPS15		AGO1	CCR5	SAMD11	SEC14L1	APOOL	P4HTM
RC3H1			INPP5K	AVL9	BIRC6		AMIGO2		ITSN2	EXOC4		TAF15	DUSP18		SACS	DEGS1		NECAP1	UQCR10	TAF3	MAPK8	MATR3	RC3H1
IGFBP3			SKP2	UBR3	IKBKAP		Jarid2		TMEM132B	NLE1			SLC19A2		C2CD2	PRDX1		MAPK9	DNAJC13	ZNRF3	KPNA5	COG3	IGFBP3
SEC23IP			PBX3	ELL	TMEM38A		SLC9A3R2		BCAT1	LRIG2			ADPGK		ZNF443	STK35		GGA2	TRMT1L	CCDC158	AKAP8	AKAP12	SEC23IP
KAT5			ZNF264	BHLHB9	ADAM12		PPFIBP1		SOCS3	MGME1			TMEM243		SMCHD1	GJB2		YIF1B	ZFHX2	ENAH	SMAGP	CALR	KAT5
NCBP2			FAR1	GSG2	AES		GPR160		AMD1	ADAMTS12			DPYSL5		ATP5A1	TULP3		ESR2	SLC29A1	TNPO3	SLC35D2	TMEM30A	NCBP2
TPST2			TMEM19	SSBP2	XKR7		SEC24B		VAV2	FGFRL1			COX14		CEP41	PCBP1		TTC37	WDR48	MRPL52	PAG1	CDKN1A	TPST2
BAHD1			PI4KA	PPA1	TGM1		UBXN1		ZNF343	B3GALNT1			COL4A2		ICE2	TBC1D14		PKP4	C1orf226	DNAJC2	CCR5	BCLAF1	BAHD1
ZBTB33			WWC3	MLXIP	KLHL36		CERS6		NPR1	AGFG2			SLC4A7		UBE3A	CPNE3		CHCHD5	DLC1	C14orf159	UQCR10	MED20	ZBTB33
SPG21			NUFIP2	HIGD2A	SLC25A39		CTAGE5		DYRK2	MOCS3			TRAK1		ATL2	SLC16A1		KHSRP	HSBP1L1	FAM79A(hsa)	DNAJC13	UHMK1	SPG21
ABI1			POGK	SMG7	CCDC47		GAPVD1		H2AFV	LEMD3			DYNC1LI2		ZNF101	STX17		HIST2H2AA4	MYC	NA	TRMT1L	C3orf38	ABI1
SPINT1			RAPGEF2	SLC39A10	PIM1		DDX39B		ZNF317	NUAK1			CCDC28B		PPAP2B	CPM		EEF2	DEDD	CBX5	ZFHX2	CLSPN	SPINT1
PPP1R3B			TSR1	RCOR3	SLC25A24		TRMT112		TEX2	DDX21			LRIG3		KTN1	INTS7		GANAB	ZDHHC6	KCNJ3	SLC29A1	EDARADD	PPP1R3B
SCD			DUSP18	NAA25	FCHO2		CEP170		DCAF7	FAM178A			CNNM3		RIT1	ZNF460		PLCG1	NDUFA3	SETX	BLNK	C20orf27	SCD
LAPTM4B			ADPGK	RPRD1A	PDGFB		ESRRA		SBF1	PRRC2C			GIT2		CSNK1A1	TFRC		BTG2	IFI44L	JMJD6	WDR48	TNRC6A	LAPTM4B
LETMD1			TMEM243	TPT1	APOBEC3C		MFF		PLCB3	CDC34			E2F3		CREBRF	NEK6		DNAL1	PBRM1	SPOP	C1orf226	KCNK4	LETMD1
MIS12			DPYSL5	ZNF483	COL1A1		KIAA0040		ZNF589	ASH1L			MAST1		DNAJC13	ZAK		PDLIM1	CTC-534A2.2	BAZ2B	DLC1	MAP3K2	MIS12
KIF18B			COX14	ZBTB1	PRKACA		SUZ12		RBMS1	ZSWIM6			RGMB		LRRC17	DLL1		FBN1	NR2C2	GATA6	HSBP1L1	KHDC1	KIF18B
SREK1IP1			COL4A2	ADARB1	CHD3		RBM42		SEC63	RBBP6			SACS		RNF24	SETD8		ENO1	SON	TRMT10A	MYC	SAMD5	SREK1IP1
RLIM			SLC4A7	TTI1	XPR1		FAM216A		FLII	SRSF1			SMCHD1		LNPEP	SNCA		CCDC57	SF3B2	SOX12	DEDD	HEXIM1	RLIM
ZNF644			TRAK1	ZBTB4	MOGS		NEU1		UTY	HSPG2			GDAP2		CEBPA	KPNA1		JUN	CD46	EIF1	ZDHHC6	SRSF11	ZNF644
ZNF512B			DYNC1LI2	HMGCS1	GPR56		MYO10		YME1L1	KLHL11			ACER2		F2R	REL		HNRNPLL	RGL2	RAB14	NDUFA3	ABHD12	ZNF512B
ZNF462			LRIG3	BARD1	CNNM4		CEP57		RIOK2	GMFG			SEC14L1		WDR48	SLC25A24		FAM3A	FBXO3	USP10	IFI44L	ATP2B4	ZNF462
BCDIN3D			CNNM3	CREG1	SLC11A2		C5orf24		HEATR3	HIVEP2			MAPK8		MED26	CEP350		PPP1R15B	PRKAG1	PTGES3	PBRM1	GSG2	BCDIN3D
ACTR1A			PPP1R10	PNMA1	WASF2		ABAT		FAM43A	ZDHHC12			KPNA5		MNDA	OXCT1		RPL13A	MKLN1	KLK10	CTC-534A2.2	ATG9A	ACTR1A
ZNF704			GIT2	ZNF606	EGLN3		ATP6V1C1		SZT2	HIF1AN			AKAP8		QKI	KIAA1462		HIST1H4B	SMIM15	JAK1	UBE3C	REEP1	ZNF704
CHCHD6			E2F3	RUFY2	SMNDC1		ZNF257		TRIM41	PPP1R7			SMAGP		TMC5	BRAP		RBMS2	MRPS9	EXO1	SON	MON1B	CHCHD6
BAMBI			POGZ	CACNA2D1	ZBTB5		SCD		PSMA2	PRDM1			SLC35D2		UBE3C	SLC43A2		HIST2H2AA3	PLK2	STX2	SF3B2	CARM1	BAMBI
CLK2			MAST1	FAM214A	MYO5A		UBE2D2		SLCO5A1	FAM53C			PAG1		NR2C2	GLO1		FBXO28	GALNT1	AKAP11	TMEM178B	MRPL42	CLK2
TAF5L			SGSM3	HIPK1	LRP1		EIF3CL		TRANK1	PNKD			CSNK1A1		CENPF	CBX6		DCP2	HLA-DPA1	MDM2	CD46	EIF4EBP2	TAF5L
MPP2			RGMB	ENY2	COQ10B		GLIPR1		C7orf73	DNAH1			CCR5		SON	LPIN2		FBN2	BCKDK	GALM	RGL2	MLXIP	MPP2
MTRNR2L3			SACS	AHNAK	BAZ1A		NEUROG1		CHPF2	ARIH1			UQCR10		PIM3	PINLYP		FAM159B	MYO9A	MTDH	FBXO3	FAM131A	MTRNR2L3
MALT1			ZNF443	YTHDF3	HIC1		CHAF1A		HECTD1	WDR25			DNAJC13		CD46	TTC3		RNF4	PSAT1	NIN	PRKAG1	SMG7	MALT1
ACSM3			NICN1	PRKDC	RNF19A		AURKA		PRTG	IARS2			TRMT1L		AHCTF1	MOGS		FANCM	HSPA14	PRR11	MKLN1	VGLL4	ACSM3
FUT10			SEC14L1	HIST1H4L	DDB1		IL6ST		NUMA1	DPF2			NUDT4		CTDSPL	PSMD14		TXLNA	MATN2	DNAJC8	SMIM15	RCOR3	FUT10
SEC22C			MAPK8	SMAD7	EIF4G1		ZNF644		APAF1	RNF40			ZFHX2		ZNF626	ZMYM2		GOLGA8A	ANKRD12	ABL1	MRPS9	KLHL12	SEC22C
DHX9			KPNA5	SRGN	RAB11A		LEPREL2		PEX14	GSR			SLC29A1		TMEM14C	APLP2		CCND1	VEZT	AP5M1	PLK2	PDAP1	DHX9
PCYOX1L			AKAP8	EYA1	RBBP5		RETSAT		ASAP1	ZNF207			BLNK		MKLN1	WASF2		N4BP2	VCAN	EHMT1	GALNT1	SLC29A3	PCYOX1L
FBXO22			GTPBP8	BVES	SVIP		FUBP1		CRAMP1L	ITSN2			WDR48		PPM1A	HSP90AB1		HIST1H3I	USP21	HAT1	HLA-DPA1	C17orf51	FBXO22
NDC1			DNAJB9	TCL1A	ZC3H13		RNF8		FAM217B	TRIP12			C1orf226		MYO9A	DNAJC16		TCEB2	PCDHAC2	COIL	BCKDK	HNRNPA2B1	NDC1
TULP4			PAG1	TMEM127	SHISA5		KIAA0368		JPH3	BCAT1			DLC1		HSPA14	FBXO10		LHFPL2	WSB1	CDC123	MYO9A	DCAF12	TULP4
C12orf4			UQCR10	RAN	HIST1H2BG		VEZF1		GREB1L	SOCS3			POLD3		PRELID1	SLC38A2		SMAD4	TP53INP1	BMPR2	PSAT1	PDPK1	C12orf4
IPO8			DNAJC13	ZIC5	XYLT2		UPF2		ACVR2B	PTTG1			HSBP1L1		RASSF6	GABRG1		FNDC3B	CMKLR1	KIAA1551	HSPA14	NOP9	IPO8
MYO1E			ZFHX2	ZNF367	KDM3B		TAF5L		EDEM3	AMD1			MYC		SFXN3	MAGEA8		NRXN3	CCL7	DMXL2	ASB6	COQ6	MYO1E
BASP1			SLC29A1	MTOR	JMJD1C		MPP2		PCDH18	VAV2			DEDD		WSB1	HIC1		CTNNB1	C12orf29	PNISR	MATN2	DCK	BASP1
ERI3			RAVER1	TRRAP	NOL4L		PACSIN2		ELF4	ZNF343			ZDHHC6		SRSF6	RNF19A		ZNF805	MRPS2	BCL2L11	ANKRD12	GPSM3	ERI3
SPTSSA			F2R	ZFP36L2	HNRNPM		KIF22		CD81	POSTN			NDUFA3		ELMSAN1	ZNF100		EFR3A	WDR11	MED8	VEZT	POLA1	SPTSSA
PSMG2			WDR48	OSBPL8	RNMT		ALDH9A1		OXA1L	H2AFV			IFI44L		HIST1H3D	C8orf33		ZNF678	GPRC5A	NR2F2	VCAN	ZBTB4	PSMG2
TMEM30A			DLC1	KIAA1467	SNX16		MTRNR2L3		MTR	ZNF317			UQCRC2		MLH3	TMEM87B		SPEN	ST3GAL6	KIF5B	USP21	GORASP2	TMEM30A
PPAN-P2RY11			HSBP1L1	TTC27	TLE4		GRPEL1		FAM69B	TEX2			PBRM1		FXYD6	ZNF737		PTBP3	SUB1	MTF1	PCDHAC2	TUB	PPAN-P2RY11
BAG6			IRS4	PSMA4	PDE12		TMEM69		ATP6V1B2	NOP14			CTC-534A2.2		LIFR	NOL4L		TUBA1C	IGF2	LMO4	WSB1	CCNI	BAG6
PYGO1			MYC	ULK1	CLK1		CTTNBP2NL		UBA6	DCAF7			NR2C2		TMEM9B	HNRNPM		TUBB3	CCT8	MYO1B	TP53INP1	OPA1	PYGO1
UHMK1			OTUD5	CTDSPL2	ZNF763		FOXO3		SLC7A1	SBF1			SON		ZFP36L1	RBM26		IRF2BPL	THOC5	LIN7C	CMKLR1	PIH1D1	UHMK1
DCAF15			TMC5	EXOC8	C5orf51		MAPK8IP3		HMGXB3	TMEM66			SF3B2		COL5A1	SMAD5		PMM2	RBM19	SIN3A	CCL7	RPL23A	DCAF15
BIRC3			DEDD	HSPA1B	C19orf47		SLBP		HCFC2	PLCB3			TMEM178B		DBNL	ZNF138		CCNE2	TK1	MLLT10	SLC4A2	PCBP2	BIRC3
CCNJ			ZDHHC6	IL1A	FER		NES		CKAP2L	GYG1			CD46		ARV1	FLNA		DSCC1	PSMD11	PHLDA1	C12orf29	HIPK1	CCNJ
MRPL50			NDUFA3	SPIN1	PSMC4		WDFY1		SERP1	RBMS1			RGL2		SMAP1	ELOVL5		PLEKHB2	ARPC2	HOXA13	MRPS2	AHNAK	MRPL50
TNRC6A			IFI44L	PRKRA	ELOVL5		IPO8		PTK2	SEC63			FBXO3		GOLGA4	CREBZF		NR3C1	ORMDL2	MAP1B	WDR11	HIST2H2BE	TNRC6A
NEURL1			PBRM1	HIST1H4D	TGOLN2		MYO1E		SLC9A3R1	FLII			PRKAG1		GPBP1L1	STAM2		SSFA2	PRKCSH	EPB41	GPRC5A	PRKDC	NEURL1
MAP3K2			CTC-534A2.2	UBE2B	MMD		SPTSSA		C8orf58	CYTH3			MKLN1		BLOC1S5-TXNDC5	SLC39A9		CD276	MAPRE3	APH1B	ST3GAL6	CNBP	MAP3K2
MBNL1			SON	SNX5	SLC39A9		DIMT1		FOXP1	UTY			SMIM15		KLF3	CMTM4		PHLDB2	ZFP36L1	TMF1	SUB1	ZBTB34	MBNL1
ZFHX4			HNRNPC	UQCRQ	ARIH2		PKN2		NLK	YME1L1			MRPS9		ATXN1	DENR		SAP30BP	COL5A1	CTGF	IGF2	KCTD15	ZFHX4
GRIK4			SF3B2	CLSTN1	RNF20		MATR3		SOGA1	VPS51			PLK2		FAM49B	CDC42BPA		STRBP	SMAP1	IFI6	CCT8	RGL1	GRIK4
SRSF11			CD46	KMT2E	ASNA1		LRIF1		LAMC3	HSPA1A			GALNT1		CCDC82	NCOA2		SBNO1	GOLGA4	DHX33	THOC5	SMAD7	SRSF11
MYBBP1A			FBXO3	ZNF699	SF3A2		CDKN1A		NDUFAF7	RIOK2			HLA-DPA1		DEGS1	HIST1H4H		GIGYF2	ARID1A	UBLCP1	RBM19	E2F4	MYBBP1A
ATP2B4			MKLN1	DNAJA2	GAD2		BIRC3		SHKBP1	HEATR3			MYO9A		DENND5B	ZNF263		KCTD2	PANK2	GKAP1	TK1	EHD2	ATP2B4
OGFOD1			SMIM15	CCNC	MSANTD2		NAPEPLD		XPO7	FAM43A			PSAT1		ZFAND1	UQCRH		MYLIP	MTRF1	ZKSCAN1	PSMD11	TMEM127	OGFOD1
ZRANB1			TXNRD1	TANC2	TBC1D25		SYNE2		DUSP10	SZT2			HSPA14		PCBP1	ITPR1		CAMKV	CLDND1	FKBP10	ARPC2	MKNK2	ZRANB1
NOL10			MRPS9	ZNF77	RPRD1B		SLC25A19		MAVS	TRIM41			ASB6		YARS	EI24		H3F3AP6	LLGL1	BSN	ORMDL2	MFGE8	NOL10
ANKHD1-EIF4EBP3			PLK2	XPO1	CFL2		CDC42EP3		PTGES2	SLCO5A1			MATN2		BEND4	CFL2		ASPM	DPH3	SYNCRIP	PRKCSH	GYS1	ANKHD1-EIF4EBP3
ATG9A			GALNT1	TIGD2	ACADVL		GPT2		TES	CHPF2			ANKRD12		MSH2	NOL11		CDV3	FBXO8	YY1AP1	MAPRE3	ZFP36L2	ATG9A
DGCR8			MYO9A	PTEN	DHX34		AAK1		MYO1F	HECTD1			VEZT		ZNF132	SEC24A		ZNF264	MTPN	ASAP2	ZFP36L1	SUFU	DGCR8
R3HDM4			PSAT1	MTF2	HOOK1		AKR7A2		EIF2S3	PRTG			VCAN		CPNE3	ATIC		OPHN1	RRAGA	YTHDC1	COL5A1	C16orf13	R3HDM4
SMG7			PIGP	FGFR1	KLHDC3		IKBKE		ZBTB37	APAF1			USP21		CENPO	PCMTD2		FAR1	E2F6	ZBTB8A	SMAP1	USP11	SMG7
MBNL3			HSPA14	DUSP16	GINS4		NFIA		LYPD3	ASAP1			PCDHAC2		EIF4A2	TCF20		COL18A1	SKIL	ESPNL	GOLGA4	CLCN5	MBNL3
HIST1H2BB			RPS24	2006-03-01	NIPAL1		RP2		TTC26	CRAMP1L			WSB1		MTPN	RB1		AXL	TFRC	KDM5B	ARID1A	TTC27	HIST1H2BB
RCOR3			ASB6	SNX4	ZNF362		TRMT1		GTF3C2	FAM217B			TP53INP1		SLC35A3	PNRC2		NUFIP2	PCNXL2	TXNIP	PANK2	KHNYN	RCOR3
DCAF12			MATN2	SPTBN1	ZNF426		OGFOD1		PEG10	JPH3			CMKLR1		ZNF460	BAZ2A		TUBB2B	TMEM38A	GGNBP2	MTRF1	MAFG	DCAF12
DONSON			VEZT	ATL3	TCF20		MCAM		MLEC	GREB1L			CCL7		TFRC	SLC35E1		TSR1	ADAM12	ZNF785	CLDND1	ABCC5	DONSON
ZNF473			DOK3	LIN54	PXK		HSD17B12		ARHGAP18	ACVR2B			SLC4A2		ZMIZ1	SATB1		RPL18A	XKR7	PCDHB9	LLGL1	ULK1	ZNF473
ZNF559			PAFAH2	LATS1	AEN		ZBTB18		LRCH3	EDEM3			C12orf29		MCTP1	SMARCC1		IGSF1	GPR45	RP5-850E9.3	DPH3	KLHL24	ZNF559
GCAT			USP21	THNSL1	ERP29		SNX6		SRRD	PCDH18			MRPS2		BIRC6	STRN3		CLTA	FOXA1	C5orf22	FBXO8	TUBB	GCAT
TMEM230			WSB1	ACADM	SREK1		INA		COPB2	DNAJC11			WDR11		FLNB	TGIF1		GPR89B	WDR73	NCOA4	RRAGA	PTAR1	TMEM230
NUP155			TP53INP1	CAP1	SMARCC1		SOX10		SF3B5	WDR74			GPRC5A		ADAM12	CSNK2A1		NCK2	MTMR14	ANKRD34A	E2F6	EXOC8	NUP155
ATXN3			ELMSAN1	DCAF16	NADK		RRM2		AMPD2	ELF4			ST3GAL6		DAPK1	ETV1		NFATC2IP	ANO2	GTF2I	SKIL	SALL1	ATXN3
TRIM44			CMKLR1	PCYOX1	ANKRD27		MBNL3		POLR2D	CD81			SUB1		TMEM241	MARCKSL1		RNPS1	SLC25A39	SMEK2	TFRC	DOCK7	TRIM44
TAF15			CCL7	ATP13A3	CSNK2A1		PDAP1		YARS2	OXA1L			IGF2		RNF34	SOS1		ESD	P2RX4	TMEM189-UBE2V1	BIRC6	IVNS1ABP	TAF15
DKK1			C12orf29	SPATS2	MARCKSL1		OTULIN		ZNF217	MTR			CCT8		TMED10	KDM5A		SLC19A2	FCHO2	PNLIPRP2	BLVRB	HIST2H2BF	DKK1
ZBTB1			MRPS2	MAPK1	KCTD17		NAA25		ITGAV	FAM69B			THOC5		ZAK	NXN		MSL1	PDGFB	ZFP91	PCNXL2	CDC42SE1	ZBTB1
TTI1			FAM219B	NUP188	WDTC1		GTPBP4		GGA3	ATP6V1B2			RBM19		ATAD2B	USO1		LRRC58	COL1A1	CTDSP2	TMEM38A	KIRREL	TTI1
ZBTB4			WDR11	RAD51AP1	ARL4D		RPRD1A		NXF1	SCAMP1			TK1		SETD8	ZNF71		COL4A2	KCTD3	WBP1	ADAM12	IGDCC4	ZBTB4
BCOR			GPRC5A	RAP1GAP2	PRPF38B		NUP155		SALL3	HMGXB3			PSMD11		KPNA1	POM121C		SLC4A7	XPR1		XKR7	FLOT2	BCOR
WDR91			BCL7B	ZNF561	CD97		MORC3		NUP214	HCFC2			ARPC2		TIAL1	HSP90B1		ADM	IRF3		SUPT6H	CLSTN1	WDR91
TUB			ST3GAL6	ZNF146	CNKSR3		FIP1L1		NAA20	CKAP2L			ORMDL2		TSHR	ARPC1A		ABCE1	HOXB6		GPR45	PPARGC1B	TUB
HOXC6			SUB1	PRDX3	MRPL43		PTPN12		ZNF385A	SERP1			PRKCSH		AAR2	FARP2		PITRM1	C6orf106		FOXA1	TXNL4A	HOXC6
BTBD7			DIAPH1	ZNF772	POM121C		ANTXR2		LARP1	PTK2			MAPRE3		CEP350	YLPM1		NDUFS1	GIPC1		MTMR14	LEPREL4	BTBD7
OPA1			IGF2	RFC3	BUD31		PCNT		KLHL42	NA			ZFP36L1		FRMD6	YKT6		E2F3	CNNM4		ANO2	LSM14B	OPA1
RUFY2			THOC5	USP33	CDC42SE2		AASDHPPT		ABCF2	SLC9A3R1			COL5A1		KIAA1462	SLC25A36		POGZ	SLC11A2		SLC25A39	XPO1	RUFY2
ATP2A2			RBM19	H1F0	FARP2		MTAP		RPS4X	C8orf58			SMAP1		ZC3H12C	ZNF708		SACS	NDUFV3		P2RX4	TMEM170A	ATP2A2
RASSF8			TK1	SERPINE1	B4GALT4		CCNI		MAPKBP1	IDI1			GOLGA4		COL1A1	GDI1		F8A1	WASF2		FCHO2	TUBGCP6	RASSF8
AHNAK			PRKCSH	ZNF33A	COX4I1		AIFM1		PGM2L1	FOXP1			ARID1A		ANKRD44	DHTKD1		CTNNBL1	EGLN3		PDGFB	PTEN	AHNAK
HIST1H4L			MAPRE3	FAM73B	C11orf84		BTBD7		CENPK	NLK			PANK2		ZMYM1	RAP2C		ATP5A1	GDE1		COL1A1	SLC52A2	HIST1H4L
PAFAH1B2			SMAP1	KMT2C	YIF1A		SEC11C		TARS	SOGA1			MTRF1		KCTD3	TMPO		GDAP2	ARHGDIA		GLO1	PMPCA	PAFAH1B2
EYA1			GOLGA4	CALCRL	YLPM1		GPM6B		LRRC59	NDUFAF7			CLDND1		ZNF558	SRRM2		HIST1H2AG	ZBTB5		KCTD3	PALLD	EYA1
LEPREL1			ARID1A	CCNG2	GLCCI1		ERGIC1		C4orf29	SHKBP1			LLGL1		C6orf106	TOMM22		DMXL1	MYO5A		XPR1	UBE2L3	LEPREL1
CEP55			MTRF1	HELLS	ACVR2A		NA		PTCHD1	XPO7			DPH3		ANKLE2	KLHL15		SEC14L1	LRP1		IRF3	SPTBN1	CEP55
UBE2W			DEGS1	GTSE1	NRP1		EDN1		GSN	MAVS			FBXO8		ZMYM2	TFPI2		MAPK8	SLC38A2		CNNM4	ERRFI1	UBE2W
PLK1			CLDND1	RBM6	PRKAR2A		STAT1		POLR3A	PTGES2			MTPN		APLP2	NUAK2		KPNA5	MYCBP		SLC11A2	HNRNPUL1	PLK1
ZNF223			NMD3	SERTAD2	NAA30		AHNAK		TRAK2	MRPS24			RRAGA		FLT1	RCHY1		FAF1	COQ10B		NDUFV3	NA	ZNF223
PIEZO1			PPP2R1A	TRMT10C	MBD6		LUZP1		NID2	TES			E2F6		SLC11A2	ZNF506		CBR1	BAZ1A		WASF2	NFIC	PIEZO1
USP11			DPH3	VBP1	TST		PRKDC		ATG4C	EIF2S3			SKIL		BEND3	EEF1A1		POR	NCOR1		GDE1	C14orf2	USP11
PSMD8			UBAP1	PARD6B	PHLPP1		ZBTB34		ANKRD9	ZBTB37			TFRC		SMNDC1	ARSD		FAM160B2	EIF4G1		ARHGDIA	SPATS2	PSMD8
MAGT1			FBXO8	TBC1D5	CTSL		SOX1		CNIH1	LYPD3			BLVRB		C8A	MID1IP1		CDK9	RAB11A		ZBTB5	TRIB1	MAGT1
ZCCHC11			RRAGA	ZNF567	WDR81		RGL1		PHTF2	HADHA			PCNXL2		RPLP0	LARP4		DNAJB9	RBBP5		LRP1	ZBED9	ZCCHC11
MOAP1			E2F6	MTCL1	STIM1		AP1G1		THG1L	TTC26			TMEM38A		SLC38A2	PTPRJ		PAG1	NIPA2		SLC38A2	PNRC1	MOAP1
TUBB			SKIL	DIS3	SEMA4C		LEPR		DDX18	GTF3C2			ADAM12		NCOR1	TIPRL		TRIP13	CEP44		MYCBP	NIPBL	ALDOA
ALDOA			CABLES1	ZNF766	ZC3HAV1		CEP55		PMAIP1	PEG10			XKR7		AK3	TNFRSF25		DNAJC13	LYL1		COQ10B	AMER1	PTAR1
PTAR1			BIRC6	ENAH	FIGNL1		C1GALT1		RNF145	PPP1R16B			SUPT6H		ZNF180	C6orf62		PPP2R2A	HIST1H2BG		NCOR1	MAP3K7	EXOC8
EXOC8			BLVRB	ZNF709	RAP2C		PLK1		CERS2	MLEC			MTMR14		ARRB2	SRC		NEFH	XYLT2		TBRG4	NUPL1	SYT9
SYT9			PCNXL2	KNTC1	TNK2		PAM16		ANP32A	ARHGAP18			ANO2		NIPA2	ANKRD13C		RAVER1	KDM3B		EIF4G1	MTMR3	GPR27
GPR27			TMEM38A	KPNB1	SRRM2		JADE1		URB1	SRRD			SLC25A39		UCHL1	OTUD4		DPY30	NOL4L		RAB11A	TLN1	IGDCC4
IGDCC4			VIM	RHOB	RNFT1		ZFP36L2		SLC9A1	COPB2			P2RX4		ULK4	DPP7		LNPEP	HNRNPM		RBBP5	NUP205	JAGN1
JAGN1			BMP2K	BRWD1	DLGAP5		C9orf78		OSTC	SF3B5			FCHO2		CEMIP	ZNF429		SUPT16H	RNMT		NIPA2	GPR126	G2E3
G2E3			SPAG9	TBL1XR1	GEMIN5		PPM1G		SP4	POLR2D			PDGFB		ZNF812	PRKAA1		FOXN3	SNX16		CEMIP	SRF	HIST1H4D
HIST1H4D			GPR45	ERO1LB	RPAP1		AURKB		RAB11FIP2	TMEM254			COL1A1		C8orf33	MAK16		IRS4	SMAD5		CEP44	C9orf37	ATP1A1
ATP1A1			C11orf91	WDR37	KLHL15		ZNF3		MICU1	TPM4			KCTD3		TMEM87B	uPA(hsa)		MYC	BTN2A1		LYL1	SESTD1	TTC9C
TTC9C			MTMR14	ZNF91	EOGT		NASP		PITPNM3	ZNF217			XPR1		SAV1	ANKFY1		QKI	PDE12		HIST1H2BG	TET2	CLSTN1
CLSTN1			COG8	NR2F1	PPIL4		RAB5C		DENND5A	ITGAV			IRF3		VASH1	PEBP1		THOC7	FLNA		XYLT2	AP3M1	OAT
OAT			ANO2	GATA6	NUAK2		NCKAP1		KIAA1432	TOE1			C6orf106		CTD-2228K2.5	MESDC2		HOXA5	CYP2R1		KDM3B	CDK16	TSPO
TSPO			SLC25A39	ZFP30	TMEM259		NUPL2		SMC4	GGA3			CNNM4		JMJD1C	DNMT3A		LMTK2	C5orf51		JMJD1C	GRB2	GTF2A1
GTF2A1			SLC25A24	ATRN	ICOSLG		NFYC		KCTD1	NXF1			SLC11A2		RNMT	LHX4		GPX3	TGOLN2		NOL4L	RNF26	SELK
SELK			FCHO2	IREB2	METTL9		WIPI2		NFAT5	SALL3			NDUFV3		RBM26	KMT2D		UQCRC2	PTGS2		HNRNPM	DLGAP4	CPEB3
CPEB3			CEP350	SPIDR	DNM1L		TRAPPC13		PPP1R12A	COX7B			WASF2		SMAD5	ADAMTS1		UBE3C	DENR		RNMT	TIMM10B	NFATC3
NFATC3			PDGFB	ASXL2	ASCC3		LEPROT		LIPT2	NUP214			GDE1		ZNF175	DNAJB14		IKZF5	ARIH2		SNX16	RTN4RL2	MTF2
MTF2			GLO1	LYPLA1	SYT7		TMX3		TET3	NAA20			LGMN		ZNF763	PAK6		HCFC1	RNGTT		SMAD5	TMUB1	PMPCA
PMPCA			ZMYM1	TGFBR2	LRFN4		Picalm		DROSHA	ZNF385A			ARHGDIA		C5orf51	NUP50		HIST1H2AK	UQCRH		BTN2A1	TSPYL6	EWSR1
EWSR1			KCTD3	PCBD1	CUX1		NA		SLC5A6	PSD3			ZBTB5		NCAPG	NKAIN2		HNRNPC	MRPL17		PDE12	VPS72	PALLD
PALLD			C19orf48	FERMT1	RIMKLB		UBXN2B		CMIP	NAA50			MYO5A		UBE2Q1	IPO5		IQGAP2	MSANTD2		FLNA	SLC23A2	DNAJB4
DNAJB4			GIPC1	ZFAND3	PTPRJ		MOB1A		NAV1	LARP1			LRP1		TRIM33	SIAH1		CSTF1	TBC1D25		CYP2R1	ALG3	FUCA1
FUCA1			SLC11A2	USP10	GPR137		IVNS1ABP		CCSER1	KLHL42			SLC38A2		CREBZF	STX12		2008-03-01	CFL2		C5orf51	SETD1A	ERRFI1
ERRFI1			NDUFV3	AMN1	IL-13(hsa)		CLUAP1		RPL35A	PTCD1			MYCBP		TGOLN2	SESN2		SACM1L	HOOK1		TGOLN2	KLF6	EIF3G
EIF3G			GDE1	ARHGAP5	GLCE		VCPIP1		ZBED6	MLLT1			COQ10B		PTGS2	SDE2		PLK2	GINS4		PTGS2	TMEM79	CD55
NA			TBC1D31	MBOAT2	RAC1		SLC27A2		SLC41A3	CCDC115			BAZ1A		DENR	HSPA4L		EARS2	FZD2		DENR	MYBL2	LATS1
CD55			GMPS	GCNT2	INSR		SPIN1		LFNG	RPS4X			NCOR1		AGGF1	TRIO		BTBD2	SEC24A		ARIH2	ENAH	FOXO1
LATS1			LGMN	HIST1H4K	MAPRE1		CTLA4		RUNX1T1	PGM2L1			TBRG4		HECA	TRIM10		RAB36	TCF20		RNGTT	MRPL52	HDHD2
FOXO1			ARHGDIA	CAMK2N1	OTUD4		TACSTD2		AGO1	CENPK			EIF4G1		PATZ1	CITED2		PRELID1	TEAD1		SF3A2	PSMD6	SCN11A
HDHD2			ZBTB5	SYTL5	DPP7		XPC		FBXL6	NUP35			RAB11A		NCOA2	TNFRSF10B		RPS24	RB1		UQCRH	KIF5C	NFIC
SCN11A			LRP1	NIN	XYLB		TNF		CRYBG3	LRRC59			RBBP5		ARL6IP6	TSNAX		VEZT	AEN		MRPL17	MAPKAPK2	DAAM1
NFIC			SLC38A2	TNRC6C	PRMT1		CARD11		PODXL2	C4orf29			NIPA2		PABPC1	ZNF595		CRBN	BCAP29		MSANTD2	ATF7	C14orf2
DAAM1			COQ10B	NIPA1	ANKFY1		RELA		EIF2A	PTCHD1			CEMIP		ITGA2	HILPDA		MTMR1	NEK9		TBC1D25	NA	BMP7
C14orf2			BAZ1A	FAM98B	CTPS2		CBR4		GGA2	POLR3A			CEP44		MAP3K10	PIK3C2A		DEPDC1	SREK1		CFL2	RNF139	DCAF16
BMP7			NCOR1	VKORC1L1	ABR		EIF2B5		VGLL3	ANKRD9			SHISA5		SEC24A	YEATS2		SFXN5	SMARCC1		HOOK1	TMEM165	TRIB1
DCAF16			LY6K	KIAA1551	NOLC1		PSIP1		ARNT2	SUPT20H			LYL1		PIK3R1	MXD1		TUFM	SKI		GINS4	RHOB	MAPK1
TRIB1			DDX46	DMXL2	ATP6V1A		XPO1		NAV2	CNIH1			HIST1H2BG		ZNF426	C16orf72		INSIG2	NADK		FZD2	ALDOC	DNTTIP2
MAPK1			RBBP5	FAM169A	PMPCB		GPBP1		ROBO4	THG1L			XYLT2		NEO1	ZNF518B		TMCC3	TGIF1		SEC24A	CBX5	PAX9
DNTTIP2			NIPA2	PNISR	KMT2D		FBXO33		SMG9	DDX18			KDM3B		RB1	RPL19		HIST1H3D	CSNK2A1		TCF20	STARD4	NUPL1
PAX9			CEMIP	HIST2H4A	KDM6A		ZNF652		KHSRP	PMAIP1			JMJD1C		PNRC2	ST7		SLC4A2	FAM118A		TEAD1	PODXL	YPEL5
NUPL1			SHISA5	FLVCR1	UBE2K		MUT		EEF2	RNF145			NOL4L		AP1S3	ELAVL1		PGBD2	MARCKSL1		RB1	PIAS1	LRRC41
YPEL5			KDM3B	EIF4G2	KDM6B		TUBB4B		PLCG1	CERS2			HNRNPM		LRRC8C	BTAF1		SRP9	TMEM185B		AEN	SMOX	NUP205
LRRC41			JMJD1C	BCL2L11	RARA		2006-03-01		PGS1	SYNGR2			RNMT		AEN	TMEM2		DIAPH1	PRPF31		BCAP29	SNRPC	STPG1
NUP205			NOL4L	ZMYND8	DOLK		TRAM1		RAB3IP	URB1			GLUL		BCAP29	DNAJC12		TMEM160	PRPF38B		NEK9	HYOU1	C5orf15
STPG1			HNRNPM	LMO4	ANKRD46		PALLD		POLR2A	SP4			SNX16		BAZ2A	CDC20		PTP4A2	USO1		SREK1	GOLPH3	SRF
C5orf15			RNMT	CCDC6	UBE2D4		SGK3		ARHGEF2	RAB11FIP2			SMAD5		SLC35E1	HUNK		C21orf91	CNKSR3		SMARCC1	ASXL2	PPP2R1B
SRF			GLUL	AJUBA	SESN2		CHD6		BTG2	MICU1			BTN2A1		MARCKSL1	CLASP1		TMEM9B	UBR2		SKI	LYPLA1	ZNF561
PPP2R1B			TIMP3	ZDHHC7	SDE2		EIF3G		CASP3	PITPNM3			PDE12		CDKN2AIP	ZC3H11A		PSMD11	POM121C		NADK	SLC1A5	ZNF146
ZNF561			SNX16	SOBP	EBAG9		AGL		FBN1	DENND5A			FLNA		KDM5A	ADNP		ARPC2	HSP90B1		TGIF1	EIF1	GNG5
ZNF146			SMAD5	HIST1H4I	TRIO		FERMT3		ENO1	KIAA1432			CYP2R1		TXNDC12	HSPA8		ZNF174	FARP2		CSNK2A1	SLC39A1	RPL27A
GNG5			BTN2A1	RPS6KB1	KCNC4		SLC35F6		NCOR2	SMC4			C5orf51		ARL4D	NF1		MECP2	H2AFY2		MARCKSL1	GLYR1	RANBP9
RPL27A			PDE12	KCTD20	TMED4		FOXO1		CCDC51	NFAT5			PSMC4		TMCC1	PSEN1		COL5A1	YWHAZ		TMEM185B	DRAP1	HECTD4
RANBP9			TTK	XIAP	NELFE		HDHD2		RGS3	PPP1R12A			TGOLN2		RORA	NKX2-1		WDR19	C11orf84		PRPF31	ZFAND3	SERPINE1
HECTD4			FLNA	MOSPD2	TNFRSF10B		UBA3		SLC16A14	LIPT2			PTGS2		SLC22A23	FIGN		GOLGA4	YLPM1		ARL4D	MGAT4B	HMMR
SERPINE1			CYP2R1	EGLN1	KDELR1		CSF1R		CLCF1	TET3			DENR		PTPN11	ILVBL		GPBP1L1	EIF4ENIF1		PRPF38B	MTSS1L	PCGF3
HMMR			C5orf51	MAP1B	DSC3		RNF213		B4GALT1	DROSHA			RNGTT		HSP90B1	ZNF430		KLF3	HDAC2		USO1	PRRC2A	ZNF33A
PCGF3			UBE2Q1	EPB41	GMPPB		EIF3E		ANKRD49	SLC5A6			SF3A2		CDC42SE2	KDM1A		ATXN1	FBXL19		CNKSR3	RAPH1	AP3M1
ZNF33A			TGOLN2	TMF1	RDH10		CAB39		MCM3AP	CCSER1			UQCRH		ZFAND6	CDK13		ARID1A	NRP1		UBR2	MDC1	DNAJC27
AP3M1			STAM2	CTGF	C16orf72		PCYOX1		ARHGEF40	CSNK1D			MRPL17		FARP2	ZNF329		PANK2	PRKAR2A		POM121C	RAB5B	KMT2C
DNAJC27			PTGS2	EIF3C	RPL19		C16orf62		CRTAP	TYMS			MSANTD2		EIF4ENIF1	DSG2		CLDND1	ZNF256		HSP90B1	MAP7D1	CDK16
KMT2C			RRP15	CAMTA2	NBPF3		EXOC7		PPP1R15B	AGO1			TBC1D25		GLCCI1	SUV420H1		NMD3	NAA30		FARP2	ZNF428	HELLS
CDK16			RNF20	DHX33	OBSL1		ATP13A3		PTPN6	FBXL6			CFL2		NRP1	ZFP1		STK35	NTPCR		H2AFY2	CHMP6	BTG1
HELLS			RNGTT	PPP1R3D	IGF2BP3		IL6		HIST1H4B	CRYBG3			HOOK1		SLC25A36	SLC16A6		HNRNPA1L2	GDI1		YWHAZ	ORAI3	KATNAL1
BTG1			NA	GSTCD	TXLNG		DYNC2H1		RBMS2	PODXL2			FZD2		NAA30	SP1		PPP2R1A	PHLPP1		C11orf84	GTF2F1	SERTAD2
NA			SF3A2	NUDT19	ELAVL1		QPCTL		CCT3	EIF2A			SEC24A		UBE2N	DAB2IP		TBCEL	PSMB2		YLPM1	SMG1	EIF2B4
KATNAL1			UQCRH	ZKSCAN1	PHKA1		AZI2		DCP2	VGLL3			TCF20		MBD6	B4GALT3		CPNE3	WDR81		EIF4ENIF1	TMBIM6	TIMM10B
SERTAD2			MRPL17	NACC2	TMEM2		NIPBL		CLINT1	SMG9			TEAD1		GDI1	NCSTN		MTPN	SEMA4C		HDAC2	EIF4G2	UBE4B
EIF2B4			PAFAH1B3	PPP1CB	ZBTB21		SDCBP		UPP2	AL021546.6			RB1		TMPO	DUSP3		CTSZ	ZC3HAV1		FBXL19	BCL2L11	BAP1
TIMM10B			MSANTD2	C2orf69	PSMC3		GLIPR2		LRCH2	KHSRP			AEN		SRRM2	BNC2		SKIL	DHTKD1		PRKAR2A	ZNF703	RAB10
UBE4B			CFL2	NCALD	EMP2		METTL7A		XPO6	EEF2			BCAP29		RAD18	CD93		IKBKAP	CHAC1		ZNF256	RHOG	MRPL39
BAP1			ZFP62	MEX3C	PSMD12		PPIL2		FBXO17	AR			NEK9		KLHL15	AGK		FLNB	RAP2C		NAA30	TMEM80	PATL1
RAB10			RBBP4	ATP5O	EMC4		LATS2		FANCM	PLCG1			SREK1		ATF7IP2	WDR35		VIM	KAT2A		NTPCR	HLA-A	PARD6B
MRPL39			PSG4	EIF3I	AP2A1		LNX2		DHPS	PGS1			SMARCC1		NUAK2	SEMA4B		NEK6	TMPO		GDI1	TPM2	ENTPD4
PATL1			NFS1	INO80D	HSPA8		ZNF561		TMEM173	RAB3IP			SKI		ZNF506	ACTN4		TMED10	RNFT1		PHLPP1	CCDC6	VPS72
PARD6B			FZD2	KDELR2	NF1		CHD9		MARS2	POLR2A			NADK		TBK1	SSR3		ZAK	RPAP1		WDR81	ZNF740	SETD1A
ENTPD4			SEC24A	AGPAT9	FIGN		MAFB		DSCR3	ARHGEF2			TGIF1		JAZF1	BLOC1S2		HIST1H3C	PEX11B		SEMA4C	RNH1	RAP1B
VPS72			TCF20	RMND5A	CCNY		FGF7		HMGXB4	BTG2			CSNK2A1		GNPNAT1	CSNK1G1		KPNA1	TBK1		ZC3HAV1	HCCS	OS9
SETD1A			TEAD1	HIST1H4E	TOPBP1		TRAF3		RTKN	CASP3			FAM118A		H3F3A	OSTM1		MTMR14	ICOSLG		DHTKD1	PLS3	ENAH
RAP1B			RB1	GGNBP2	FZD1		USP33		NCAPD2	FBN1			MARCKSL1		DDX5	ACVR1C		IFI16	ASCC3		CHAC1	WBP11	ING5
OS9			AEN	PIP4K2B	HMG20A		RANBP9		TOP2A	ENO1			TMEM185B		EIF5B	ATP6V0A1		KLHL36	SYT7		RAP2C	PLEKHA2	CCDC126
ENAH			BCAP29	MT-ATP6	CDK13		PSMA5		CCND1	NCOR2			PRPF31		LARP4	SMIM13		CCDC47	CUX1		KAT2A	CD44	ATF7
ING5			NEK9	MT-CO3	KIAA0100		IL10		GRPEL2	CCDC51			PRPF38B		RIMKLB	FAM168B		SRPR	PTPRJ		TMPO	NPTX1	STK40
CCDC126			SREK1	GDPGP1	MED28		HEATR2		ASTE1	RGS3			USO1		SEC31A	EGLN2		POMGNT1	SYNE1		SRRM2	MAP1B	CBX5
ATF7			BAZ2A	ZNF160	UBAP2		NA		LHFPL2	SLC16A14			CNKSR3		MIF	PRKCB		ARNTL2	IL-13(hsa)		RNFT1	EPB41	RAD9A
STK40			SMARCC1	RASL10B	GPX8		LRP1B		URM1	ARL15			UBR2		BACE2	CDC73		ATRX	RAC1		RPAP1	NOL4	SLAIN1
CBX5			SKI	ZNF587B	RANBP2		PCDH9		JPH4	ANKRD49			POM121C		XRN1	AKIRIN1		PPP1R3G	CSN1(hsa)		PEX11B	PDE6D	TBL1XR1
RAD9A			NADK	TMEM189-UBE2V1	MGRN1		PPM1D		RBMX	PDCD10			HSP90B1		NIF3L1	CCBE1		UFSP2	INSR		SENP1	RAB34	Hugl-1(hsa)
SLAIN1			CSNK2A1	SYNRG	SUV420H1		KATNAL1		B4GALNT3	AK6			FARP2		C6orf62	CDC23		GLO1	MRPL9		EEF1A1	ADH5	PIGO
TBL1XR1			STARD3NL	PRSS56	ULK3		SERTAD2		USP32	NOL6			H2AFY2		ANKRD13C	MAT2A		PRPSAP1	KLHL1		TBK1	MDH1	GATA6
Hugl-1(hsa)			FAM118A	TAF15	ZNF345		FGR		ERGIC3	ALG10B			YWHAZ		OTUD4	DAPP1		NA	STC2		ICOSLG	SMPD4	SOX12
PIGO			MARCKSL1	DDX52	YY1		UGT8		FMNL3	MCM3AP			C11orf84		STC2	ZNF451		CBX6	PRKAA1		ASCC3	LHX2	IREB2
GATA6			TMEM185B	ZNF28	RARS		CCDC137		FNDC3B	ARHGEF40			YLPM1		ZNF823	RASSF3		FOPNL	CAP2		SYT7	IRF2BP1	ARHGAP28
SOX12			PRPF31		ARID5B		GCFC2		JUNB	FAM105A			EIF4ENIF1		MAPK3	TSPYL4		SUCLA2	ANKFY1		CUX1	TRIM28	TGFBR2
IREB2			NR1H2		DUSP7		HSPB11		INS-IGF2	CRTAP			GLCCI1		AQR	TNKS1BP1		BTK	DDOST		PTPRJ	NCALD	SLC39A1
ARHGAP28			ARL4D		CLDN1		SMAD1		MEAF6	PPP1R15B			HDAC2		OR11A1	ARHGAP29		SUPT5H	CTPS2		XRN1	RPL10	MAML1
TGFBR2			PRPF38B		KLHDC8B		VBP1		ICMT	PTPN6			FBXL19		ANKFY1	ARRDC3		TLR10	FAM208A		IL-13(hsa)	FHOD1	MTRNR2L8
SLC39A1			UBR2		COL1A2		RAB10		ZNF805	RBMS2			KIAA0284		PTP4A1	KIAA1377		SYT1	PTP4A1		RAC1	LRCH4	ZNF529
MAML1			HSP90B1		CLP1		NA		UNK	WDR33			PRKAR2A		SDAD1	NFE2L2		VANGL2	NOLC1		INSR	ADCY6	EMC6
MTRNR2L8			H2AFY2		RBPJ		LRRC40		RHNO1	DCP2			ZNF256		PRR4	ZNF732		MAFK	SHOC2		MRPL9	RMND5A	MGAT4B
ZNF529			YWHAZ		MFSD5		TRIM32		CNOT7	CLINT1			NAA30		DNMT3A	NMT1		AARS	PMPCB		MAPRE1	TXNIP	ARHGAP5
EMC6			YLPM1		MDM4		FRY		MMADHC	LRCH2			NTPCR		TCF21	STX6		ZNF687	KMT2D		STC2	MT-CO1	UBE2C
MGAT4B			EIF4ENIF1		ALX1		LYSMD3		ZNF678	XPO6			GDI1		PMPCB	ILF2		ANKLE2	HOXC5		PRKAA1	MT-ATP6	GCNT2
ARHGAP5			HDAC2		CSNK1G1		RAP1B		ACTR3	FANCM			PHLPP1		KMT2D	DOT1L		GNG7	FHDC1		CAP2	MT-CO3	MDC1
UBE2C			FBXL19		ADRM1		GLB1		LPAR1	TXLNA			PSMB2		ADAMTS1	SLC20A1		SMURF1	KDM6A		ANKFY1	MT-ND5	ESF1
GCNT2			NRP1		PLXND1		GNB4		MAPKAPK5	TMEM173			WDR81		SS18L2	PPP6R1		APLP2	UBE2K		DDOST	C5orf22	HIST1H4K
MDC1			PRKAR2A		C19orf10		MGST2		B3GNT1	MARS2			SEMA4C		MAP7	NDUFA8		CD3EAP	THAP2		CTPS2	SYS1	AKAP11
ESF1			C1orf159		ONECUT2		NGDN		RAE1	NCAPD2			ZC3HAV1		NUP50	LAMC1		DNAJA3	KDM6B		FAM208A	ADM5	PSMB6
HIST1H4K			ZNF256		GTPBP2		CCDC126		CRY2	CCND1			DHTKD1		IPO5	RAI14		CNNM4	IPO4		NOLC1	PRRC2A	TJAP1
AKAP11			NAA30		MGAT1		EXOSC2		MSH6	GRPEL2			RAP2C		SESN1	TRAPPC2		SLC11A2	SESN1		SHOC2	TMEM189-UBE2V1	MDM2
PSMB6			NTPCR		HIST1H2BL		DNAJC2		GPD2	HIST1H3I			KAT2A		MCUR1	C15orf57		NDUFV3	CLNS1A		PMPCB	SYNRG	RNF126
TJAP1			MBD6		MAT2A		ATF7		CTNNA1	ASTE1			TMPO		BCL2L2	NFE2L1		KANK2	FAM122A		KMT2D	ZFP91	SLC30A6
MDM2			TST		ZNF451		ZNF248		RNF25	URM1			SRRM2		TXNDC15	NEDD4		HSP90AB1	ANKRD46		HOXC5	SHISA8	PPAP2A
RNF126			PSMB2		BIN3		BRWD1		SNRPA	RBMX			RNFT1		STX12	FOXJ3		BEND3	TSEN34		ADAMTS1	ORAI1	KIF24
SLC30A6			SEMA4C		MAX		TNKS		COL15A1	USP32			RPAP1		C6orf89	HIST1H4J		ARHGDIA	SESN2		FHDC1		SLC35E2B
PPAP2A			ERN1		TLE3		JUP		S1PR1	ERGIC3			NUAK2		TMED4	LMAN1		MYO5A	NARF		KDM6A		SYVN1
KIF24			ZC3HAV1		NRARP		PODXL		CCNE2	FNDC3B			PEX11B		ZNF14	PAXBP1		SLC38A2	RAP1GDS1		UBE2K		KIAA1715
SLC35E2B			RPSAP58		TNKS1BP1		NOP58		TRIM65	MEAF6			SENP1		CITED2	TGFBR3		MYCBP	TRIO		THAP2		SUV39H1
SYVN1			DHTKD1		UBE2O		GOLPH3		GGPS1	ICMT			TBK1		PHYH	UBE2V2		EIF4B	BMP2		KDM6B		GNB5
KIAA1715			TMPO		ARRDC3		NOB1		SLC25A13	ZNF805			ICOSLG		DSC3	APEX2		ZNF598	KCNC4		IPO4		MCM3
SUV39H1			SRRM2		USP42		SLC1A5		INTU	RHNO1			ASCC3		HILPDA	PRKAR1A		NHSL1	TMED4		SESN1		BMPR2
GNB5			RNFT1		PGRMC1		COLGALT1		TAPBP	CNOT7			SYT7		CARD10	ARHGAP20		AHCYL1	CS		CLNS1A		RPS29
MCM3			TEX261		DOT1L		MEF2A		RFTN1	UBE2A			CUX1		CHD2	FAM160B1		RAB11A	KDELR1		DOLK		TMBIM6
BMPR2			KLHL15		SLC20A1		FAM212B		E2F5	MMADHC			PTPRJ		C16orf72	SQRDL		MIA3	TIA1		FAM122A		CCNL1
RPS29			PEX11B		LAMC1		CENPN		SSFA2	ZNF678			XRN1		PAWR	PROSER1		ABHD5	PIK3C2A		ANKRD46		HIST2H4A
TMBIM6			SENP1		USP24		DRAP1		CD276	PUM1			IL-13(hsa)		INTS6	TRPC3		CSNK2B	SURF4		TSEN34		GC
CCNL1			TBK1		RAB40C		RAB14		SEC24C	ACTR3			RAC1		RAD1	EP300		UCHL1	DZIP1		SESN2		EIF4G2
HIST2H4A			JAZF1		NEDD4		DEF8		PHLDB2	LPAR1			CSN1(hsa)		LYRM1	POM121		SHISA5	C16orf72		NARF		DOC2A
GC			ICOSLG		ERC1		AKAP11		SBNO1	TOX3			INSR		OR11A1	MIDN		DENND6A	MRGBP		RAP1GDS1		TBRG1
EIF4G2			EIF5B		TSPAN14		MDM2		NCOA6	ELOVL1			C6orf62		IGF2BP3	ZNF714		RPL11	TSC22D2		TRIO		TMEM154
DOC2A			SYT7		PAXBP1		BAG5		MPHOSPH6	B3GNT1			MRPL9		P2RY1	HDLBP		CERK	PYGO2		BMP2		KIF5B
TBRG1			CERS5		KLC2		SLC39A14		QARS	RAE1			STC2		ELAVL1	DDAH1		XYLT2	IGF2BP3		KCNC4		MTF1
TMEM154			CUX1		TGFBR3		UGDH		ASPM	CRY2			PRKAA1		ADCK3	GHITM		KDM3B	COPG1		TMED4		EBF2
KIF5B			SEC31A		LAMP2		LPGAT1		USP5	TUBA1C			CAP2		SSX2IP	AHSA2		JMJD1C	BTAF1		CS		HOXC8
MTF1			BACE2		ASCC2		MCM10		UBXN8	MSH6			MSL3		MIOS	NA		NOL4L	CCER2		KDELR1		HIST1H4I
EBF2			PTPRJ		CYP20A1		YBX3		CDV3	GPD2			ANKFY1		SNRNP40	TMEM245		HNRNPM	PHKA1		TIA1		PAX3
HOXC8			XRN1		FAM160B1		UBE2J2		PNP	RNF25			DDOST		ZBTB21	ALDH1A2		GSTP1	TMEM2		SURF4		KIAA0020
HIST1H4I			SYNE1		PROSER1		KIAA1715		NPEPPS	SNRPA			CTPS2		DHX15	ARFIP1		CHTOP	LYPLA2		DZIP1		MIER3
PAX3			WDFY3		TTLL11		FAM98B		SKP2	RRP8			FAM208A		BAG2	XXbac-BPG32J3.20		SMAD5	SSX2IP		C16orf72		PDE6D
KIAA0020			RAC1		NR2C1		CAB39L		PBX3	COL15A1			PTP4A1		CCDC50	IL12B		GBAS	PSMD12		MRGBP		C17orf80
MIER3			INSR		CSNK1E		MYLK		ZNF264	S1PR1			SHOC2		CLASP1	FBXO7		KCTD7	EMC4		TSC22D2		PFKFB3
PDE6D			SNX2		SLC4A5		EIF4A1		GCN1L1	ASPA			PMPCB		CALD1	TP53BP1		CLK1	AP2A1		PYGO2		SLC30A1
C17orf80			EIF3J		CYB561A3		MEIS1		SH2D3C	CCNE2			KMT2D		ZC3H11A	FAM73A		FOSL2	CCDC50		IGF2BP3		VDAC3
PFKFB3			MRPL9		MIDN		EIF2B2		FAR1	KDM4A			HOXC5		HSPA8	CDK17		FLNA	CLASP1		COPG1		ZNF581
SLC30A1			MAPRE1		PRDM2		CNDP2		TMEM19	TRIM65			ADAMTS1		LCLAT1	S100PBP		TRIM33	CALD1		BTAF1		EBP
VDAC3			RANGAP1		DDAH1		BAZ1B		COL18A1	GGPS1			FHDC1		NF1	PUM2		ATP11A	ADNP		CCER2		KDELR2
ZNF581			STC2		SLC10A7		CYFIP1		LILRB4	SLC25A13			KDM6A		FIGN	ATXN7L3B		CREBZF	HSPA8		PHKA1		DSEL
EBP			PRKAA1		CBLL1		STK24		SLC35C1	SMARCC2			UBE2K		CCNY	NFIB		MMD	MAD2L1		TMEM2		HIST1H3A
KDELR2			PAF1		ARL5B		NT5DC1		NUFIP2	INTU			THAP2		ZNF700	AHR		DAG1	LCLAT1		LYPLA2		ZNF658
DSEL			CAP2		ZCCHC14		RTN3		POGK	TAPBP			KDM6B		STRN	SELPLG		NCOA2	C6orf120		SSX2IP		MT-ATP8
HIST1H3A			ANKFY1		PIGT		FAM169A		WBP1L	RFTN1			IPO4		MADD	BCL2L1		HIST1H4H	FIGN		PSMD12		MT-ATP6
ZNF658			DDOST		SAMD10		TMBIM6		RAPGEF2	E2F5			SESN1		SMARCD2	TXLNG2P		ITPR1	PNPO		EMC4		MT-CO3
MT-ATP8			CTPS2		FBXO7		KDM4C		TSR1	SSFA2			CLNS1A		KIAA0100	MDK		MCMBP	CDK13		AP2A1		MT-ND4
MT-ATP6			FAM208A		TP53BP1		EIF4G2		NFATC2IP	SEC24C			DOLK		EIF2S1	CHML		CFL2	RNF152		CCDC50		MT-ND5
MT-CO3			PTP4A1		PPP2CB		ZNF703		DUSP18	PHLDB2			FAM122A		RANBP2	ATF7IP		MEPCE	MED28		CLASP1		NBPF14
MT-ND4			NOLC1		TTLL4		CARHSP1		SLC19A2	PIGC			ANKRD46		DSG2	TGM2		RBM47	UBAP2		CALD1		C5orf22
MT-ND5			PMPCB		RPUSD3		LMO4		ADPGK	NRD1			TSEN34		GPR83	WDR3		HYPK	RRM1		ADNP		NR4A1
NBPF14			KMT2D		PLAG1		RNH1		TMEM243	ZADH2			SESN2		RAB9A	DDX47		DHX8	RANBP2		HSPA8		PCGF2
C5orf22			HOXC5		S100PBP		LIN7C		DPYSL5	POLR2H			NARF		YY1	POMK		SEC24A	DSG2		MAD2L1		MYO19
NR4A1			ADAMTS1		PUM2		SIN3A		COX14	TSEN15			RAP1GDS1		SRP72	ZNF281		NEO1	SUV420H1		LCLAT1		TIMM23
PCGF2			FHDC1		AHR		METAP2		COL4A2	SBNO1			TRIO		USPL1	ATG3		SCYL2	ULK3		C6orf120		BIVM-ERCC5
MYO19			KDM6A		REV3L		CDC42BPB		SLC4A7	NCOA6			BMP2		INCENP	UBE2D3		AP1S3	YY1		FIGN		TIGD5
TIMM23			UBE2K		RSBN1L		XIAP		TRAK1	MPHOSPH6			KCNC4		FAM98A	ZZEF1		BAZ2A	CXXC5		PNPO		MYO18A
BIVM-ERCC5			SKIV2L		CELSR3		MOSPD2		DYNC1LI2	QARS			TMED4		RBPJ	MIS18A		STRN3	SP1		CDK13		RASSF5
TIGD5			THAP2		ATF7IP		UQCRB		SOCS1	H3F3AP6			CS		INPP1	ZNF319		BRCC3	USPL1		RNF152		SLK
MYO18A			KDM6B		BRD3		ERI1		CCDC28B	ARL6IP1			KDELR1		MDM4	KCNK5		SKI	ARID5B		MED28		EPB41L4A
RASSF5			SLC25A6		PCNP		RAB34		LRIG3	UBXN8			TIA1		LARS	PCDHA9		NADK	B4GALT3		UBAP2		PELI1
			IPO4		CDK12		EIF3C		CNNM3	CDV3			SURF4		CD93	TPRA1		TGIF1	DUSP7		YAF2		ATF6
			SESN1		POMK		ADH5		GADD45GIP1	SKP2			DZIP1		RNF146	ILDR1		FKBP8	KLHDC8B		RANBP2		C16orf52
			DOLK		CNOT1		DHX33		PM20D2	PBX3			C16orf72		SSR3	CYB561		CCDC181	COL1A2		DSG2		BRK1
			FAM122A		ZNF281		QRICH1		GIT2	C2orf44			MRGBP		BLOC1S2	PLK1S1		PRDM15	CCDC15		SUV420H1		NCAPG2
			ANKRD46		EIF4E2		PPP1R3D		E2F3	ZNF264			TSC22D2		PHOX2A	CKAP4		NXN	RBPJ		ULK3		PTPRG(hsa)
			TSEN34		COX10		C17orf80		MAST1	GCN1L1			PYGO2		ACVR1C	POLQ		CPEB2	MFSD5		YY1		SCARF2
			SESN2		TOPORS		TCEA1		ACAD8	FAR1			IGF2BP3		SLC39A6	AKAP5		TMCC1	MDM4		CXXC5		SLC38A1
			NARF		MPL		SLC30A1		RGMB	SLC35C1			COPG1		SMIM13	H3F3B		RORA	IDH2		SP1		TLR2
			ROR1		FAM120B		UBR4		SACS	NUFIP2			BTAF1		FAM168B	FOXP2		PRR12	ACVR1C		ARID5B		NEK7
			TRIO		TSPYL1		ZKSCAN1		ZNF443	POGK			CCER2		PROSC	SEC24B		HSP90B1	ADRM1		B4GALT3		GSK3B
			BMP2		CKAP4		SNAP29		ITM2C	RAPGEF2			PHKA1		ONECUT2	TMEM150C		FARP2	SYNJ2		DUSP7		SOX4
			KCNC4		ATP8B3		PPP1CB		GDAP2	TSR1			TMEM2		GTPBP2	UBE2D1		METTL16	FUT11		KLHDC8B		FBXL3
			TMED4		AKAP5		POLH		ACER2	SEC23B			LYPLA2		AKIRIN1	RNF167		COX4I1	SMIM13		COL1A2		DAZAP2
			CS		VPS41		ANAPC16		SEC14L1	RPL18A			SSX2IP		NPTN	CTAGE5		GLCCI1	PLXND1		CCDC15		NFIX
			NLGN2		FOXP2		C2orf43		MAPK8	TPD52L2			PSMD12		MAT2A	CD99		HDAC2	EGLN2		DUSP3		APMAP
			KDELR1		ZFYVE20		MEX3C		KPNA5	DUSP18			EMC4		PTPLAD1	DDX39B		FBXL19	UNC5B		RBPJ		RPS3
			TIA1		SEC24B		ZC2HC1C		AKAP8	ESD			AP2A1		ZNF451	CPOX		PRKAR2A	ONECUT2		MFSD5		ETAA1
			RPL28		BRD1		EDIL3		SMAGP	SLC19A2			CCDC50		TRPC4AP	CEACAM6		IPMK	HIST1H2BL		MDM4		RAG1
			SURF4		CAPN1		MECR		RQCD1	ADPGK			CLASP1		MARK1	PCDH7		SLC25A36	RBPMS		IDH2		TNPO1
			DZIP1		EML2		CUL4B		SLC35D2	TMEM243			CALD1		AP3D1	KIAA0040		NAA30	AKIRIN1		ACVR1C		ARGLU1
			C16orf72		RGS16		IL6R		PARVB	DPYSL5			ADNP		TSPYL4	PYGB		NTPCR	ZNF451		ADRM1		TMTC2
			MRGBP		TARBP2		C9orf142		CDK9	COX14			HSPA8		PEAR1	CENPE		CLIC1	BIN3		SYNJ2		CAPN2
			TSC22D2		PAPD4		DSEL		PAG1	COL4A2			MAD2L1		TAF7	OAZ2		MBD6	NRARP		FUT11		NFKB1
			PYGO2		IDE		C7orf55-LUC7L2		CSNK1A1	SLC4A7			LCLAT1		ARRDC3	CCDC88C		WDR81	TSPYL4		SMIM13		IRF4
			SNRPN		FOXC2		RBM15B		CCR5	TRAK1			C6orf120		EPC2	GNL2		TUT1	MYH15		PLXND1		OAZ1
			IGF2BP3		ZFR		VAMP3		UQCR10	DYNC1LI2			NKX2-1		GFM1	RC3H1		ZC3HAV1	USP42		EGLN2		SLC4A1AP
			COPG1		VPS33A		SYNRG		CEP68	CISH			FIGN		HRAS	ZNF609		DHTKD1	IKZF2		ONECUT2		PHF20L1
			CCER2		SUZ12		ASF1A		DNAJC13	CCDC28B			PNPO		ZNF788	SNX13		RAP2C	FAS		HIST1H2BL		ARL8A
			PHKA1		FAM216A		ZNF749		TRMT1L	LRIG3			CDK13		SLC20A1	ZNF326		KAT2A	MBNL2		RBPMS		ROCK1
			TMEM2		SMIM3		ZNF28		PPP2R2A	CNNM3			RNF152		ARID4B	SMIM3		MCCD1	NMT1		AKIRIN1		PLA1A
			SSX2IP		BSG				NUDT4	HIF1A			MED28		LAMC1	GNB2L1		METTL10	PRKAB2		TNRC18		TPD52
			DHX15		CDC27				ZFHX2	GATC			UBAP2		USP24	FASTKD5		SPTLC1	PEX13		ZNF451		CDS2
			CCDC50		KPNA6				SLC29A1	PM20D2			RANBP2		RAI14	PLXNA4		KLHL15	LAMC1		NRARP		AK022044(hsa)
			ADNP		ESYT2				RAVER1	GIT2			DSG2		C15orf57	TRIM36		FXR1	USP24		TSPYL4		LTA4H
			HSPA8		GNB2L1				F2R	E2F3			SUV420H1		NFE2L1	PJA2		PFDN6	RAB40C		MYH15		L1CAM
			MAD2L1		ELOVL7				WDR48	MAST1			ULK3		CNPPD1	ZBTB33		METTL21A	LMX1B		USP42		KSR1
			LCLAT1		VWF				C1orf226	RGMB			YY1		FOXJ3	CPVL		METTL6	RPS6KA3		IKZF2		CXCL8
			C6orf120		BAHD1				DLC1	SACS			CXXC5		SLC22A15	CPSF3L		EEF1A1	KCNJ2		FAS		ZNF12
			NF1		TLCD1				POLD3	ZNF443			SP1		GSTM2	ZNF257		HIST1H2AL	NFE2L1		PGRMC1		PHB2
			PSEN1		PRUNE				DNMT1	NBPF11			ARID5B		RRP1B	GTF2I		GNPNAT1	C14orf166		MBNL2		CXCR4
			FIGN		GPSM2				HSBP1L1	ACER2			B4GALT3		KAT2B	UBE2M		LYST	ERC1		NMT1		MBOAT1
			CDK13		PHLDA3				MYC	SEC14L1			DUSP7		TGFBR3	KLHL9		DDX5	ZNF414		DOT1L		LMO2
			KIAA0100		ABI1				QKI	MAPK8			KLHDC8B		APEX2	2005-03-01		EIF5B	MKI67		PRKAB2		CD80
			RNF152		C5orf24				DEDD	KPNA5			COL1A2		VMA21	TFIP11		POP4	TSPAN14		PEX13		ELK4
			MED28		DDA1				ZDHHC6	AKAP8			CCDC15		FAM160B1	NGRN		CUX1	TGFBR3		LAMC1		CCNA2
			UBAP2		RPL22L1				NDUFA3	SMAGP			RBPJ		MTRR	RCBTB1		PTPRJ	FAM160B1		USP24		BAIAP2
			UROC1		SLC6A9				IFI44L	AKT1			MFSD5		CD200R1	GUF1		XRN1	MANEAL		RAB40C		MEA1
			YAF2		ATP6V1C1				p27(hsa)	SLC35D2			MDM4		EP300	IL6ST		GABPA	PROSER1		RPS6KA3		HNRNPA3
			RANBP2		SCD				PBRM1	PARVB			IDH2		MIDN	AARS2		H3F3C	TTLL11		KCNJ2		NUP153
			DSG2		SEH1L				CTC-534A2.2	PAG1			ACVR1C		AMOTL2	ACTR1A		C6orf62	SLC4A5		NFE2L1		AP1G2
			SUV420H1		PDIK1L				UBE3C	CCR5			SYNJ2		DDAH1	NUP43		SRC	CD200R1		C14orf166		AF086511(hsa)
			ULK3		HOMER1				NR2C2	UQCR10			FUT11		GHITM	FUBP1		TCOF1	POM121		ERC1		EML1
			SLCO4A1		SREK1IP1				PCDH1	DNAJC13			SMIM13		BTG3	KMT2A		MRPL9	PRDM2		ZNF414		ARF3
			YY1		ZNF644				SON	TRMT1L			PLXND1		ZNF35	RPN2		MAPRE1	SLC10A7		MKI67		EIF4A3
			CXXC5		ZNF512B				TRIM3	PPP2R2A			C19orf10		TMEM245	VEZF1		ANKRD13C	RNF165		TSPAN14		VANGL1
			SP1		THOC2				SF3B2	DNAJC1			EGLN2		ARL5B	LGALSL		RANGAP1	CBLL1		TGFBR3		TNF-ÃŽÂ±(hsa)
			USPL1		ACTR1A				CD46	ZFHX2			ONECUT2		ZCCHC14	UPF2		RNF180	BTG3		FAM160B1		CDC25B
			B4GALT3		PLEKHA1				RGL2	SLC29A1			HIST1H2BL		ARFIP1	MYO5C		DUSP8	PAAF1		MANEAL		HDAC7
			KLHDC8B		SGOL1				FBXO3	KIDINS220			RBPMS		GPCPD1	UBAP2L		STC2	ARL5B		TTLL11		MYL12B
			COL1A2		ZNF704				PRKAG1	WDR48			TNRC18		FAM73A	RTF1		MSL3	PIGT		SLC4A5		PWP2
			PADI2		KMT2A				MKLN1	DLC1			ZNF451		CDK17	AKAP10		RASA3	SAMD10		CD200R1		CCR9
			MDM4		RPN2				SMIM15	SPATA12			MAX		DCAF17	ZNF682		PEBP1	CTSA		POM121		CASK
			SEMA4B		SCAF1				MRPS9	SUPT16H			NRARP		PLAG1	HOXD10		NOLC1	TP53BP1		MIDN		IFITM1
			PDCD11		AKR1A1				PLK2	HSBP1L1			TSPYL4		PUM2	GPI		FGF2	PPP2CB		PRDM2		IFIT1
			ADRM1		VEZF1				GALNT1	IRS4			MYH15		ZNF780A	LASP1		SHOC2	TTLL4		RNF165		ALP(hsa)
			EHF		UPF2				HLA-DPA1	MYC			USP42		NFIB	MECOM		KMT2D	RPUSD3		CBLL1		ING3
			FUT11		BAMBI				MYO9A	QKI			IKZF2		THUMPD1	FOXO3		ADAMTS1	PLAG1		BTG3		NF2
			SMIM13		TDP1				PSAT1	DEDD			FAS		TWISTNB	ZNF585A		POP1	S100PBP		PAAF1		CDKN3
			C19orf10		NSF				PIGP	ZDHHC6			PGRMC1		AKT3	DHX9		PPIB	PUM2		ARL5B		METRNL
			EGLN2		TAF5L				HSPA14	NDUFA3			MBNL2		RSBN1L	ABLIM1		UBE2K	ATXN7L3B		ZCCHC14		GPANK1
			ONECUT2		SCAF8				COPS3	IFI44L			NMT1		SPDL1	SLC7A2		TMEM222	REV3L		PIGT		ZNF597
			ZFP3		PXT1				RPS24	PBRM1			DOT1L		ZNF511	FGD4		KDM6B	RSBN1L		GPCPD1		FLI1
			HIST1H2BL		AKAP10				ASB6	CTC-534A2.2			PRKAB2		ZNF484	AUH		ZNF672	OSBPL10		SAMD10		P2RX5
			RBPMS		TMEM8A				MATN2	NR2C2			PEX13		PITPNB	STARD7		IPO5	CELSR3		CTSA		CD83
			TNRC18		UBR7				VEZT	SON			LAMC1		PIAS2	WDFY1		IPO4	CLN6		TP53BP1		ATP11AUN
			ZNF451		CHD5				DOK3	HCFC1			USP24		ARHGEF15	DLX1		PI4K2A	FBXW2		TTLL4		HNRNPF
			NRARP		MEX3D				VCAN	LPL			RAB40C		TEF	UBN2		AIF1L	BRD3		RPUSD3		HERPUD1
			MYH15		LASP1				USP21	SF3B2			LMX1B		YIPF5	C22orf39		MCUR1	MYLK3		PLAG1		ARPP19
			SERF2		FUT10				PCDHAC2	CD46			RPS6KA3		CNOT1	ANXA11		CLNS1A	GRK6		S100PBP		CARD8
			ECD		SEC22C				WSB1	AHCTF1			KCNJ2		ZNF281	PXDN		SNAPC1	GJC1		PUM2		SKA2
			USP42		IGSF3				TP53INP1	RGL2			NFE2L1		CEP135	MATR3		CDK11A	YIPF5		ATXN7L3B		KLF9
			IKZF2		XPO4				CMKLR1	FBXO3			C14orf166		UBE2D3	GAS2L1		RAP1GDS1	CDK12		REV3L		HM13
			FAS		VPS37C				CCL7	PRKAG1			ERC1		FSIP1	GJA1		FUK	CNOT1		BCL2L1		LRRC8D
			PGRMC1		DHX9				SLC4A2	DOCK5			ZNF414		USP14	CRIPT		LUM	ZNF281		RSBN1L		ITCH
			MBNL2		DERL1				C12orf29	MKLN1			MKI67		WHSC1	AKAP12		KCNC4	UBE2D3		OSBPL10		ZNF24
			NMT1		FBXO22				MRPS2	RPP38			TSPAN14		OSGIN2	ENPP5		TNFRSF10B	CASP6		CELSR3		OLFML2A
			SLC20A1		NDC1				WDR11	MRPS9			TGFBR3		TFB1M	UFD1L		KDELR1	STARD13		CLN6		PMF1
			PRKAB2		TULP4				GPRC5A	PLK2			FAM160B1		SCAF11	MFAP5		PIK3C2A	EIF4E2		FBXW2		CD40LG
			PEX13		C12orf4				LIFR	GALNT1			MANEAL		BCL7A	AP3S2		AHCYL2	CREB3L2		BRD3		SLC17A5
			LAMC1		STARD7				ST3GAL6	HLA-DPA1			TTLL11		KBTBD3	EIF4G3		RPL28	DIABLO		MYLK3		SERPINB9
			USP24		UBN2				SUB1	MYO9A			SLC4A5		H3F3B	RBM12B		RDH10	TSPYL1		GRK6		ISG15
			RAB40C		GATAD2B				IGF2	PSAT1			BROX		PTPRZ1	BCLAF1		SURF4	CKAP4		GJC1		KLHL20
			RPS6KA3		MYO1E				PTP4A2	PIGP			HTR6		ZNF564	ERH		MRPL3	POLQ		YIPF5		IER2
			KCNJ2		SLC35E3				CCT8	HSPA14			CD200R1		BRD1	ZNF92		HSPBP1	ATP8B3		CDK12		VWCE
			NFE2L1		PXDN				THOC5	RPS24			POM121		WNT3A	UHMK1		PAWR	PARP1		CNOT1		SYNJ1
			ERC1		RAB22A				CHERP	MATN2			PRDM2		CD4	CHRNA3		MRGBP	UBE2G2		ZNF281		RHPN2
			ZNF414		NHSL2				RBM19	ANKRD12			RNF165		GAPVD1	POU3F3		FLYWCH1	FOXP2		UBE2D3		HLA-C
			MKI67		SLC31A2				TK1	VEZT			CBLL1		DDX39B	RALB		DSTN	ZFYVE20		CASP6		PHF23
			TSPAN14		TNC				PSMD11	DOK3			BTG3		G3BP2	NAPEPLD		PPP6R2	BRD1		STARD13		ZNF620
			UBE2H		AP3S2				FLRT2	VCAN			PAAF1		RBBP7	ZNF354A		PUS7	GRAMD1A		PHF12		PPP2R4
			TGFBR3		TEAD4				ARPC2	USP21			ARL5B		SEC22A	CLSPN		FAM199X	RIIAD1		EIF4E2		ATP11B
			UBE2V2		ZNF619				SPRYD3	PCDHAC2			ZCCHC14		CPOX	DOCK9		TSC22D2	STAMBP		COX10		DCUN1D4
			CNTLN		RBM12B				SMPDL3B	WSB1			PIGT		MBD4	TNRC6A		TXLNG	RGS16		CREB3L2		MDFIC
			ASCC2		CDKN1A				ORMDL2	TP53INP1			SAMD10		SMC2	TMEM255B		COPG1	RNF167		DIABLO		TOMM70A
			FAM160B1		LHFP				PRKCSH	HIST1H3D			CTSA		ZFR	MAP3K2		BTAF1	TRMT112		TSPYL1		MOB1B
			TTLL11		DCAF15				MAPRE3	CCL7			TP53BP1		ZNF730	UTP18		TMEM2	SOD2		CKAP4		BRCA2
			HTR6		BIRC3				ZFP36L1	C12orf29			TTLL4		ARCN1	USP9X		ADCK3	MBD4		POLQ		PPP2R5D
			CD200R1		RALB				SMAP1	MRPS2			RPUSD3		CCNE1	MBNL1		SSX2IP	PAPD4		ATP8B3		CCDC117
			MIDN		CCNJ				GOLGA4	WDR11			PLAG1		RC3H1	ZFP69		DHX15	IDE		PARP1		PSMD3
			PRDM2		KIAA0232				CDCA7L	GPRC5A			S100PBP		ZNF440	ZNF66		PSMC3	CYTH1		UBE2G2		PHF3
			RNF165		C3orf38				ARID1A	POLR1B			PUM2		CDC27	NDUFA2		CDC20	ZFR		FOXP2		BTBD3
			CBLL1		MFSD8				PANK2	ST3GAL6			ATXN7L3B		KPNA6	ZFHX4		PSMD12	TNS3		ZFYVE20		EGFR
			BTG3		CHTF8				FAM49B	SUB1			REV3L		GNAI2	GMCL1		TPPP	VPS33A		BRD1		TMEM41B
			PAAF1		SDC4				MTRF1	DIAPH1			RSBN1L		TUSC1	INPP5A		PPP1R12C	SMIM3		GRAMD1A		IER5L
			MGEA5		HIAT1				DEGS1	IGF2			OSBPL10		FASTKD5	ZMAT2		CALD1	NMNAT1		RIIAD1		LY75
			ARL5B		TNRC6A				CLDND1	PTP4A2			CELSR3		LRRN3	AVL9		ZC3H11A	CDC27		STAMBP		IFITM3
			ZCCHC14		MAP3K2				NMD3	CCT8			CLN6		LONRF2	UBR3		HSPA8	KPNA6		RGS16		SQSTM1
			PIGT		ARF6				LLGL1	THOC5			FBXW2		MYO10	SEMA6D		LCLAT1	SLC1A4		RNF167		PTMS
			MS4A10		KHDC1				DPH3	CCDC134			BRD3		SPG21	KIF21A		SHPRH	KAT5		PPT2		DHX40
			GPCPD1		MBNL1				FBXO8	RBM19			MYLK3		CEP57	PRKD3		ZNF430	BAHD1		TRMT112		PA2G4
			CKB		ISL1				MTPN	TK1			GRK6		C5orf24	CHAMP1		KDSR	TLCD1		SOD2		HAS2
			CTSA		NFIA				RRAGA	PSMD11			GJC1		ATP6V1C1	TDRP		SMARCD2	GALNT2		MBD4		SPATS2L
			TP53BP1		MON2				CTSZ	ARPC2			YIPF5		PPP1R3B	REEP1		CDK13	KIAA0355		PAPD4		ZNF768
			BCCIP		ZFHX4				SOCS5	ORMDL2			CDK12		CYP1B1	PPA1		CD2BP2	GPSM2		IDE		SEC61A1
			TTLL4		MYBBP1A				E2F6	PRKCSH			CNOT1		SCD	ABCF1		STK25	PHLDA3		CYTH1		SF1
			RPUSD3		INPP5A				SKIL	GTPBP3			ZNF281		LAPTM4B	EIF4EBP2		KIAA0100	PLXNC1		ZFR		EVC
			PLAG1		ZMAT2				TFRC	MAPRE3			UBE2D3		ACSL4	CSTF2T		AC068538.2	SPINT1		VPS33A		SNRNP27
			S100PBP		ARSJ				CABLES1	ZFP36L1			CASP6		UBE2G1	CKAP2		RRM1	RPL22L1		SMIM3		TMEM164
			PUM2		PLD3				BIRC6	DBNL			STARD13		C14orf28	SESN3		DDX55	SLC6A9		NMNAT1		HNRNPU
			ATXN7L3B		ATG9A				BLVRB	SMAP1			EIF4E2		RLIM	COPA		RANBP2	ATP6V1C1		CDC27		RPS6
			REV3L		SCYL1				PCNXL2	GOLGA4			COX10		ZNF644	PTX3		SUV420H1	SCD		KPNA6		HSPH1
			EXOC2		EIF4EBP2				TMEM38A	ARID1A			MPL		SEMA7A	FAT1		HIVEP1	SAMD4B		SLC1A4		STMN3
			RSBN1L		MLXIP				ADAM12	UBA1			CREB3L2		THOC2	HNRNPA2B1		DAB2IP	CREB3L1		KAT5		C1orf21
			CLDN4		LDLR				TMEM241	PANK2			DIABLO		NUP43	TEX15		RARS	VPS53		BAHD1		STAT5B
			TIMM50		FAT1				XKR7	FAM49B			TSPYL1		PLEKHA1	HRSP12		TESK1	LRGUK		TLCD1		USP54
			CLN6		EIF1AD				GPR45	MTRF1			CKAP4		FAM102A	DCAF12		COL1A2	TFIP11		GALNT2		RER1
			FBXW2		PRDX6				TMED10	CLDND1			POLQ		ZNF704	PDPK1		RBPJ	C14orf28		KIAA0355		ATP6V1H
			BRD3		RPRD1A				FOXA1	LLGL1			ATP8B3		KIAA1244	EIF1AD		SYNPR	DNA2		GPSM2		MTHFD1
			MYLK3		TPT1				KPNA1	FAM126A			PARP1		KMT2A	DONSON		KPNA3	SUV420H2		PHLDA3		MID1
			GRK6		TTI1				MTMR14	SMARCA1			UBE2G2		RPN2	ZNF473		JADE2	NGRN		PLXNC1		DBF4B
			GJC1		GORASP2				IFI16	DPH3			FOXP2		LGALSL	ZNF665		C3orf58	AURKA		SPINT1		CHMP4B
			YIPF5		HMGCS1				ANO2	KXD1			RPL37A		UBAP2L	HK1		LARS	ZNF644		RPL22L1		BCHE
			CNOT1		AASDHPPT				SLC25A39	FBXO8			ZFYVE20		ZBTB48	ZNF483		PSMB1	ZNF512B		SLC6A9		RGS13
			ZNF281		LIMA1				P2RX4	EIF4A2			BRD1		TRIM21	MEMO1		LRPAP1	GPN2		ATP6V1C1		EFNA5
			EFNB1		SLC25A27				SLC25A24	CLPX			GRAMD1A		ALDH9A1	GORASP2		BCL6	NOC3L		SCD		KBTBD6
			UBE2D3		EMD				FCHO2	MTPN			STAMBP		GRPEL1	HMGCS1		GOT2	NUP43		SAMD4B		PDS5A
			STARD13		PCBP2				PDGFB	INTS7			RGS16		RLF	BNIP3L		ADRM1	PLEKHA1		VPS53		RFX7
			EIF4E2		RASSF8				COL1A1	RRAGA			RNF167		IGSF3	NCBP1		FNIP1	ROGDI		LRGUK		DDX60
			COX10		EDN1				CHD3	E2F6			PPT2		ZNRF2	LIMA1		ACAT2	RARG		TFIP11		MTUS2
			MPL		PRKDC				KCTD3	SKIL			TRMT112		HDAC6	SHANK2		ANKH	RPN2		C14orf28		GIGYF1
			DMPK		DGKD				XPR1	TFRC			SOD2		p27kip1(hsa)	PNMA1		SMIM13	SCAF1		DNA2		NAPG
			CREB3L2		SMAD7				IRF3	NBPF12			MBD4		CMC2	ZNF615		FAM168B	AKR1A1		SUV420H2		SLC16A3
			DIABLO		SRGN				CDC42EP4	BLVRB			PAPD4		NDC1	CCNI		NPTN	VEZF1		NGRN		ZNF197
			TSPYL1		E2F4				PSMD14	PCNXL2			IDE		SLC7A2	ZNF606		PTPLAD1	PHF16		AURKA		ACBD3
			CKAP4		ENTHD2				CNNM4	TMEM38A			CYTH1		2002-09-01	CUL3		TLE3	TDP1		ZNF644		SRSF1
			POLQ		CIZ1				SLC11A2	ADAM12			ZFR		ZNF570	OPA1		AP3D1	TAF5L		ZNF512B		FADD
			PARP1		TNFSF9				NDUFV3	XKR7			VPS33A		UBN2	HNRNPL		RASSF3	MED19		GPN2		NMI
			FOXP2		RAB8B				WASF2	GPR45			SMIM3		GATAD2B	FAM63B		ARRDC3	PXT1		NOC3L		THAP5
			ZFYVE20		UBE2W				GDE1	HIST1H3C			NMNAT1		CDIPT	RUFY2		SEMA3A	GRPEL1		NUP43		STC1
			RIIAD1		SLC15A3				ARHGDIA	MTMR14			CDC27		CTCF	GPM6B		IKZF2	HOXD10		PLEKHA1		AZIN1
			RGS16		SPHK1				ZBTB5	ANO2			KPNA6		TMEM45A	PHF13		MBNL2	CHD5		ROGDI		OPN(hsa)
			RNF167		PLK1				MYO5A	SLC25A39			SLC1A4		PKN2	RPL23A		ILF2	LASP1		RARG		ZNF490
			PPT2		ST14				LRP1	P2RX4			KAT5		USP7	PCBP2		DOT1L	RLF		RPN2		SLFN11
			TRMT112		MTOR				SLC38A2	SLC25A24			CAPN15		COG3	LAMC2		SLC20A1	IGSF3		AKR1A1		PAPD5
			SOD2		PRR13				MYCBP	FCHO2			BAHD1		AKAP12	AHNAK		ARID4B	ZNF585A		VEZF1		ZDHHC16
			MBD4		VPS25				COQ10B	PDGFB			TLCD1		GSDMD	YES1		LAMC1	FBXO22		MYO5C		KIAA1524
			PAPD4		PIEZO1				BAZ1A	HAUS6			GALNT2		MCCC2	LUZP1		TRAPPC2	LMNA		PHF16		BG547557(hsa)
			CYTH1		DLAT				NCOR1	COL1A1			KIAA0355		CALR	ZBTB34		NFE2L1	NDC1		TDP1		CD81
			PLCH1		PPM1G				ZNF598	EIF2B3			GPSM2		ARHGAP11B	HIST1H4L		FOXJ3	DRG2		TAF5L		AKT2
			SUZ12		AURKB				HIC1	DUSP23			PHLDA3		TMEM30A	E2F4		HIST1H4J	FN1		MED19		SLPI
			ARCN1		ZNF3				TBRG4	GLO1			PLXNC1		TEAD4	CIZ1		MKI67	TSC22D4		PXT1		SLC2A3
			SNX13		RAB5C				DDB1	NA			SPINT1		ZNF92	CHRNA5		UBE2H	NWD1		GRPEL1		DKC1
			NMNAT1		GPR157				EIF4G1	CBX6			RPL22L1		MAP2K1	RAB8B		KAT2B	MYCN		HOXD10		CECR2
			AKAP13		ABCC5				RAB11A	CHD3			SLC6A9		STMN1	VMP1		KLC2	NECAB3		GPI		TMEM67
			KPNA6		ANAPC13				RBBP5	KCTD3			ATP6V1C1		UHMK1	NDUFV1		LAMP2	UBN2		CHD5		GART
			SLC1A4		CTDP1				NIPA2	XPR1			SCD		PKD2	ZIC5		FAM160B1	MYO1E		LASP1		BRCA1
			SEC23IP		HYAL2				CEMIP	IRF3			SAMD4B		CCNJ	PDE7A		METTL2B	SLC35E3		RLF		TRIM22
			KAT5		SRSF3				CEP44	HOXB6			VPS53		OSBPL1A	PLK1		EP300	ATP7B		IGSF3		GIMAP4
			RACGAP1		ZCCHC11				SHISA5	C6orf106			LRGUK		ATP8B2	DUSP5		DDAH1	OR2AG1		ZNF585A		ITGBL1
			MED18		ARHGEF17				DENND6A	ZNF687			TFIP11		MFSD8	PPIF		GHITM	PXDN		DERL1		TRAK2
			BAHD1		RNF6				LYL1	ZMYM2			C14orf28		NANS	ZDHHC17		SELENBP1	RAD54L2		FBXO22		DNAPTP6(hsa)
			TLCD1		SNX25				VASH1	GPR56			DNA2		JRK	OSBPL8		MGEA5	PKN2		LMNA		YTHDF2
			KIAA0355		BCAR3				CERK	2004-09-01			SUV420H2		CHTF8	KIAA1467		ARL5B	AP3S2		NDC1		TET3
			SPINT1		LEPROT				MAPK11	SLC11A2			NGRN		TNRC6A	NCKAP1		ZCCHC14	CDKN1A		DRG2		IFI44
			RPL22L1		NR1D2				HIST1H2BG	NDUFV3			AURKA		MAP3K2	KHNYN		QTRT1	PYGO1		FN1		EPSTI1
			SLC6A9		CLDN12				XYLT2	WASF2			ZNF644		ARF6	ULK1		DNAJC21	UHMK1		TSC22D4		CLIP1
			ATP6V1C1		MAN1A1				KDM3B	GDE1			ZNF512B		RSPRY1	SRSF3		CKB	LHFP		NWD1		ZNF26
			PDE7B		UHRF1BP1				JMJD1C	NFKBIA			GPN2		C1orf109	ZCCHC11		RPL39	DCAF15		MYCN		BTG2
			SCD		SRSF10				NOL4L	ARHGDIA			NOC3L		USP9X	FOSL1		NCAPH	BIRC3		NECAB3		C1RL
			SAMD4B		PTAR1				HNRNPM	ZBTB5			NUP43		MBNL1	TMEM70		GNAQ	RHOF		UBN2		ABHD17B
			GTF2I		KREMEN1				COPZ1	LRP1			PLEKHA1		WDR4	ALDOA		NKX3-1	BDP1		MYO1E		BABAM1
			MARCH5		CYB5R1				RNMT	SLC38A2			SGOL1		HEXIM1	HTR2C		ZBTB7A	CCNJ		SLC35E3		PCDHGB6
			TFIP11		MOB1A				GLUL	MYCBP			ROGDI		NFIA	LEPROT		PLAG1	C3orf38		ATP7B		ZNF678
			C14orf28		ZNF280B				SNX16	COQ10B			RARG		ZNF66	CLDN12		ZNF780A	CHTF8		OR2AG1		TBC1D24
			DNA2		DOCK7				SMAD5	BAZ1A			RPN2		DNAJA4	PTAR1		NFIB	HIAT1		PXDN		PTBP3
			SUV420H2		CDC42SE1				BTN2A1	IGSF8			SCAF1		ZFHX4	LAMP1		THUMPD1	TNRC6A		RAD54L2		AK026784(hsa)
			NGRN		CHST1				PDE12	NCOR1			AKR1A1		TRMT1	NDRG4		PIAS4	TRAPPC1		PKN2		FASTK
			TNFRSF1A		GFOD2				FLNA	NHSL1			VEZF1		CNEP1R1	MOB1A		REV3L	NEURL1		AP3S2		INTU
			AURKA		IGDCC4				CYP2R1	AHCYL1			MYO5C		AVL9	ACAT1		TWISTNB	SLC2A1		CDKN1A		OASL
			ZNF644		ATP1A1				C5orf51	TBRG4			TDP1		UBR3	CLUAP1		C12orf57	MAP3K2		PYGO1		IFIT3
			ZNF512B		LUC7L				NA	CENPB			UBAP2L		ARSJ	KIRREL		CELSR3	RBM10		UHMK1		FAM8A1
			KATNB1		SUCO				UBE2Q1	LY6K			TAF5L		BHLHB9	C11orf68		KLHL3	RSPRY1		LHFP		CNNM3
			GPN2		SNF8				PSMC4	L3MBTL4			MED19		GSG2	ITGA6		FBXW2	USP9X		DCAF15		THC2247947(hsa)
			NOC3L		UTRN				HSF2	EIF4G1			TG		MAP3K8	TADA1		ATF7IP	SAMD5		BIRC3		FAF1
			SGOL1		MAP2K4				TGOLN2	RAB11A			PXT1		ELOVL6	G2E3		GOLGA1	TMEM201		RHOF		TRAF6
			ENPP4		SAMD9L				PTGS2	RBBP5			GRPEL1		SSBP2	HIST1H4D		TMEM50B	MON2		CCNJ		ZNF493
			ROGDI		PBX2				SLC39A9	NIPA2			HOXD10		ZBTB18	ATP1A1		TEF	ZFHX4		C3orf38		SUPT16H
			RARG		SYMPK				RNF20	CEP44			CHD5		PPA1	RPL22		PLEKHB1	PAN3		CHTF8		SRPK1
			RPN2		CBR4				DAG1	BTBD9			LASP1		CARM1	SUCO		YIPF5	INPP5A		HIAT1		DEDD
			TDP1		ITPR3				RNGTT	APRT			RLF		EIF4EBP2	UQCRQ		BMPR1A	ANKHD1-EIF4EBP3		TNRC6A		LMTK2
			RHBDD2		DNAJA2				SF3A2	LYL1			IGSF3		HIGD2A	ZNF518A		CNOT1	AVL9		TRAPPC1		IFI44L
			UBAP2L		CEP290				WAF1(hsa)	NSA2			ZNF585A		SMG7	XRCC5		EFNB1	PLD3		NEURL1		FBXO3
			TAF5L		SPHK2				HIST1H4H	HIST1H2BG			DERL1		RPS14	RYBP		CEP135	TNFAIP1		SLC2A1		MKLN1
			MED19		RFWD3				UQCRH	XYLT2			FBXO22		SLC39A10	PPARGC1B		UBE2D3	RFC5		MAP3K2		HLA-DPA1
			PXT1		GTF2A1				MRPL17	NA			LMNA		TGIF2	SYMPK		WHSC1	ATG9A		RBM10		PAFAH2
			ZER1		XPO1				ARL6IP6	KDM3B			NDC1		SESN3	ITPR3		OSGIN2	POLL		RSPRY1		ACO1
			GRPEL1		TRIM71				MSANTD2	PDK1			DRG2		COPA	DNAJA2		PHF12	MON1B		USP9X		TP53INP1
			HOXD10		UNC13B				FAM171A2	NOL4L			FN1		RCOR3	NME1		DTWD2	SCYL1		SAMD5		WDR36
			CHD5		TUBGCP6				TBC1D25	RNMT			TSC22D4		KLHL12	ZNF77		ALKBH4	EIF4EBP2		TMEM201		FLJ10986(hsa)
			RLF		MTF2				CFL2	GLTSCR2			NWD1		FAT1	XPO1		SLC9A7	MLXIP		GFM2		GTPBP3
			FUT10		FGFR1				MEPCE	GYS2			MYCN		C17orf51	C9orf156		CREB3L2	SUV39H2		MON2		MAPRE3
			ZNF585A		TRAM1				HOOK1	SNX16			NECAB3		HNRNPA2B1	UNC13B		ATXN7	RRM2		ZFHX4		CPNE3
			DERL1		FUCA1				KLHDC3	SMAD5			UBN2		NAA25	TMEM170A		TSPYL1	COPA		PAN3		DHRS1
			FBXO22		SPTBN1				ID1	BTN2A1			MYO1E		PDPK1	GPBP1		SCAF11	KLHL12		INPP5A		ACTN1
			LMNA		POLR1A				GINS4	PDE12			SLC35E3		PFKFB2	PHIP		VPS41	FAT1		ANKHD1-EIF4EBP3		POLR2E
			NDC1		HNRNPUL1				APBA2	ERCC1			ATP7B		PRDX6	VEGFA		RABGEF1	C17orf51		AVL9		CBX6
			DRG2		PHF21A				FZD2	FLNA			OR2AG1		RPRD1A	CPEB3		CTSB	EIF1AD		PLD3		CD86
			FN1		THNSL1				SEC24A	CYP2R1			PXDN		PER2	PTEN		H3F3B	DONSON		INK4A(hsa)		BAZ1A
			TSC22D4		SLC35F6				PIK3R1	C5orf51			RAD54L2		HK1	PCF11		ARMC1	GTPBP4		TNFAIP1		IFI27
			STARD7		NFIC				TCF20	UBE2Q1			PKN2		ATXN3	ZNF652		ZFYVE20	ZNF473		RFC5		RAB18
			NWD1		RNF213				TEAD1	PSMC4			AP3S2		ZNF483	NFATC3		SLC4A8	PFKFB2		ATG9A		RPL11
			MYCN		CTPS1				RB1	HSF2			CDKN1A		TAF15	MTF2		GCHFR	PRDX6		POLL		RBL1
			NECAB3		INF2				WDR13	TGOLN2			PYGO1		ZBTB1	SUPT7L		TMA16	NUP155		MON1B		ZNF175
			UBN2		DCAF16				AEN	PTGS2			UHMK1		ADARB1	TUBB4B		CERS6	TPT1		SCYL1		PTGS2
			MYO1E		ATP13A3				BCAP29	DENR			LHFP		TTI1	EWSR1		GAPVD1	WDR24		EIF4EBP2		MR1
			BASP1		TRIB1				NEK9	REEP4			DCAF15		ZBTB4	2006-03-01		C11orf24	PARD3		MLXIP		DHX8
			SLC35E3		ZBED9				SREK1	RNF20			BIRC3		TRIM2	SIX4		G3BP2	TTI1		RRM2		PCMTD2
			OR2AG1		MAPK1				BAZ2A	RNGTT			RHOF		HMGCS1	SGK3		RBBP7	GORASP2		COPA		AEN
			PXDN		MFI2				SMARCC1	ASNA1			CCNJ		SUGT1	SPTBN1		PABPN1	HMGCS1		KLHL12		SREK1
			RAD54L2		PNRC1				SKI	UQCRH			CHTF8		BNIP3L	HNRNPUL1		PCDH19	MMACHC		FAT1		IFIT5
			PKN2		TTLL9				NADK	MRPL17			HIAT1		BARD1	LIN54		ANO10	BCOR		C17orf51		FBXL19
			MATR3		FNDC3A				CSNK2A1	PAFAH1B3			TNRC6A		WNT2	TRIM25		PCDH7	GAREM		EIF1AD		STIM1
			AP3S2		DNTTIP2				FAM118A	MSANTD2			TRAPPC1		TNFRSF6B	LATS1		ZNF730	HOXC6		DONSON		KLHL15
			TEAD4		POMGNT2				FKBP8	PABPC1			SLC2A1		NDUFS5	ACADM		ARCN1	NCKAP5L		GTPBP4		SLC26A2
			CDKN1A		NUPL1				MARCKSL1	TBC1D25			MAP3K2		PNMA1	IRAK1		HNRNPH1	BTBD7		PFKFB2		STXBP2
			WBSCR16		RAD54L				TMEM185B	CFL2			RBM10		CCNI	CAP1		CCNE1	HNRNPL		NUP155		ZSWIM4
			UHMK1		DDX26B				PRPF31	HOOK1			RSPRY1		MMRN1	EIF3E		CCDC88C	MAP1A		TPT1		ZNF823
			LHFP		LRRC41				ARSK	NFS1			USP9X		BTBD7	EMC1		DDX19A	ATP2A2		WDR24		PRKAA1
			DCAF15		NUP205				ARL4D	GINS4			SAMD5		FAM63B	ZNF98		SNX13	MPZL3		PARD3		LTB4R2
			NAPEPLD		FGF1				PRPF38B	FZD2			TMEM201		RUFY2	ATP13A3		CHN1	RASSF8		TTI1		IQCE
			BDP1		AMOTL1				USO1	SEC24A			GFM2		FAM214A	ZNF441		BSG	EDN1		GORASP2		ZBTB22
			CCNJ		SRF				CNKSR3	ZNF426			MON2		CKS2	SPATS2		CDC27	AHNAK		HMGCS1		CARD10
			CHTF8		MAPK6				UBR2	ATAD3B			ZFHX4		ATP2A2	TRIB1		KPNA6	YTHDF3		BCOR		C16orf72
			HIAT1		CREBBP				CAND2	TCF20			PAN3		PCBP2	ZNF550		DHX16	CNBP		GAREM		NLGN1
			TNFRSF12A		PPP2R1B				DOCK4	QRSL1			INPP5A		STAT1	AZI2		ZNF211	ZBTB34		HOXC6		TXLNG
			TNRC6A		SESTD1				IDH1	TEAD1			ANKHD1-EIF4EBP3		HIPK1	MAPK1		TMEM55B	SMAD7		NCKAP5L		DYNLL2
			TRAPPC1		RNASEH2B				POM121C	RB1			CNEP1R1		ENY2	LAMTOR1		PFKM	SRGN		BTBD7		CLASP1
			MAP3K2		POLR2G				HSP90B1	AEN			AVL9		AHNAK	NUP188		RBX1	E2F4		HNRNPL		RP11-111M22.2
			RBM10		GREB1				FARP2	BCAP29			UBR3		TRPM7	PNRC1		LONRF2	ENTHD2		MAP1A		SLC50A1
			ARF6		TMPPE				H2AFY2	NEK9			PLD3		YES1	PLOD1		ASS1	BVES		ATP2A2		PIGB
			RSPRY1		CSF1				PHC2	SREK1			TNFAIP1		YTHDF3	NUPL1		NTN4	TNFSF9		MPZL3		JADE2
			USP9X		GNG5				YWHAZ	BAZ2A			RFC5		PRKDC	GPR88		SLC6A9	GLRX5		RASSF8		CDC73
			WDR4		DHCR7				C11orf84	SMARCC1			ATG9A		SMAD7	AMOTL1		NCDN	UBE2W		EDN1		FANCF
			TMEM201		DIAPH2				YLPM1	SKI			POLL		PAFAH1B2	P2RY10		RAB3B	C1GALT1		AHNAK		CDC23
			NFIA		SLC43A3				CUEDC2	NADK			MON1B		ORC6	C5orf15		FAM24B	RBM4B		YTHDF3		FAS
			MON2		PCGF3				EIF4ENIF1	CSNK2A1			SCYL1		SRGN	ITPR2		SCD	PDE7A		PRKDC		NFE2L1
			ZFHX4		AP3M1				GLCCI1	FAM118A			EIF4EBP2		BVES	DYRK1B		PDIK1L	DUSP5		CNBP		SLC22A15
			COBLL1		KMT2C				HDAC2	IFIT5			MLXIP		ZNF717	RRAGC		ACSL4	ZBTB32		ZBTB34		PLIN2
			PAN3		WDR77				FBXL19	MARCKSL1			SUV39H2		CEP55	PARL		ZNF140	PPIF		SH2B1		PPHLN1
			KIAA0930		CBS				NRP1	TMEM185B			RRM2		RAB8B	PRDX3		2005-03-01	TRRAP		KCTD15		LINC00304
			PLD3		MGAT4A				KIAA0284	PRPF31			COPA		UBE2W	GREB1		BAK1	YIPF1		SMAD7		PLAG1
			TNFAIP1		PUS1				PRKAR2A	ARSK			KLHL12		TCL1A	FGF7		UBE2G1	VPS25		PAFAH1B2		STON2
			RFC5		ADCY9				ZNF256	PRPF38B			FAT1		OCA2	KDR		SDC2	ARHGEF7		SRGN		CFH
			ATG9A		ULK2				NAA30	NXN			C17orf51		TMEM127	RAD21		MYEF2	DLAT		E2F4		TRMT112
			CHAMP1		HELLS				NTPCR	USO1			HNRNPA2B1		RAN	TET2		CHAF1A	AURKB		ENTHD2		PABPN1
			ALG13		HOXA10				MBD6	CNKSR3			EIF1AD		MKNK2	HMMR		C14orf28	PSMA4		BVES		KIAA0040
			POLL		CCDC174				GDI1	UBR2			DONSON		RHBDD1	VPS35		PAPD7	GPR157		TNFSF9		TNIK
			CARM1		USP22				PHLPP1	RORA			GTPBP4		ZIC5	AP3M1		KIF18B	ABCC5		GLRX5		ACTL6A
			SCYL1		KATNAL1				PSMB2	POM121C			PFKFB2		ZNF367	GULP1		SREK1IP1	ANAPC13		UBE2W		GNAI2
			MRPL42		SERTAD2				WDR81	HGS			PRDX6		DUSP5	SMCO4		PCMTD1	PRKD2		C1GALT1		ZNF257
			EIF4EBP2		RNF26				SEMA4C	HSP90B1			NUP155		GDI2	PLAU		AURKA	CTDP1		PDE7A		MVD
			DGCR8		DLGAP4				ERN1	FARP2			TPT1		TRRAP	SMYD5		IL6ST	RNF6		DUSP5		AK057704(hsa)
			MLXIP		UBE4B				ZC3HAV1	H2AFY2			WDR24		ZFP36L2	KMT2C		ZNF644	FOSL1		ZBTB32		MSC
			SUV39H2		BAP1				RPSAP58	YWHAZ			PARD3		TMEM192	GGA1		ATG5	SNX25		PPIF		SCAF8
			RRM2		RAB10				DHTKD1	C11orf84			TTI1		OSBPL8	GRB7		AARS2	KLHL24		TRRAP		KIF22
			SMG7		PATL1				PPP2R3C	YLPM1			GORASP2		NMRK2	ZIC1		LEPREL2	ALDOA		YIPF1		GRPEL1
			VGLL4		PARD6B				CHAC1	EIF4ENIF1			HMGCS1		ZNF106	GTSE1		DNAJB12	CTDSPL2		VPS25		CMC2
			CAD		ZNF567				RAP2C	GLCCI1			BCOR		KIAA1467	BTG1		KATNB1	LEPROT		ARHGEF7		STARD7
			COPA		TRIM32				KAT2A	HDAC2			GAREM		NCKAP1	TRMT10C		ACTR1A	CLDN12		DLAT		UBN2
			RCOR3		MTCL1				TMPO	FBXL19			SLC5A5		TTC27	VAT1		NUP43	SRSF10		AURKB		BCL2A1
			FAT1		ALG3				SRRM2	NRP1			HOXC6		PSMD8	SLFN5		PLEKHA1	KREMEN1		PSMA4		GATAD2B
			C17orf51		SETD1A				RNFT1	PRKAR2A			NCKAP5L		PSMA4	SMAD1		KMT2A	DPH2		GPR157		RNASET2
			EIF1AD		ARF4				TEX261	ZNF256			BTBD7		GPR157	NUCB1		KIAA0368	ZNF449		ABCC5		RAD54L2
			DONSON		ZNRF3				RPAP1	NAA30			HNRNPL		ADK	REEP5		EPS8	MOB1A		ANAPC13		AP3S2
			PFKFB2		GNB4				EOGT	NUSAP1			MAP1A		NFYC	PARD6B		UPF2	DOCK7		PRKD2		CDKN1A
			PRDX6		ZNF623				METTL6	NTPCR			ATP2A2		AGPAT3	SDHD		MYO5C	PRDM4		CTDP1		ZNF92
			NUP155		CERS4				PEX11B	MBD6			MPZL3		PLXDC2	PRSS12		HPS6	VCPIP1		RNF6		IRAK2
			MOB3C		PDP2				SENP1	GDI1			RASSF8		NKRF	TRIM32		NSF	GFOD2		FOSL1		OSBPL1A
			TPT1		RNF139				TBK1	TST			EDN1		ULK1	DNMBP		UBAP2L	IGDCC4		SNX25		EDARADD
			WDR24		GPR161				JAZF1	MFSD3			AHNAK		ABHD17C	APOBEC4		MED19	SLC30A3		ALDOA		AAK1
			TRIM44		STK40				ICOSLG	PHLPP1			YTHDF3		SKA3	MTCL1		GLOD4	JAGN1		CTDSPL2		AVL9
			TTI1		RHOB				EPHA2	PSMB2			PRKDC		CTDSPL2	HMGB1		SCAF8	CARF		LEPROT		EIF4EBP2
			THADA		SIM2				ASCC3	WDR81			CNBP		ATG10	LYSMD3		AKAP10	LUC7L		CLDN12		SESN3
			GORASP2		BRWD1				SYT7	STIM1			ZBTB34		SLC35B4	DIS3		ALDH9A1	PFKL		UHRF1BP1		COPA
			HMGCS1		CBX5				CUX1	SEMA4C			SH2B1		EXOC8	ZNF623		CTTNBP2NL	SUCO		SRSF10		C17orf51
			CCRN4L		STARD4				SEC31A	TUT1			KCTD15		MOB1A	KIAA1279		RPS10	UTRN		KREMEN1		HNRNPA2B1
			BCOR		SOX13				XRN1	ZC3HAV1			SMAD7		HSPA1B	MYL12A		RLF	MAP2K4		DPH2		STAT1
			NCBP1		RAD9A				ZNF74	RPSAP58			PAFAH1B2		CLUAP1	TOP1		MECOM	PBX2		ZNF449		HIPK1
			NDUFS5		JMY				RAC1	DHTKD1			SRGN		VCPIP1	ZBTB25		ZNRF2	EXD3		MOB1A		YTHDF3
			GAREM		DMKN				INSR	CHAC1			E2F4		IL1A	PDP2		ZNF585A	KMT2E		DOCK7		PRKDC
			CCNI		TBL1XR1				HOXA6	RAP2C			ENTHD2		SPIN1	NOC4L		NDC1	CHKA		PRDM4		RHBDD1
			HOXC6		WDR37				SNX2	KAT2A			BVES		SUCO	ZNF675		FGD4	VAV3		VCPIP1		ZNF367
			NCKAP5L		DNASE1				SRC	RNFT1			TNFSF9		UBE2B	KPNB1		TULP4	DNAJA2		GFOD2		IFITM2
			BTBD7		SNRPC				TCOF1	GEMIN5			GLRX5		CNOT6L	RHOB		FAM136A	CEP290		IGDCC4		ZBTB32
			SLC25A27		LETM1				MAPRE1	RPAP1			UBE2W		TACSTD2	ZNF30		STARD7	RFWD3		SLC30A3		ADD1
			GPM6B		ZNF410				ZSWIM4	PRIM1			C1GALT1		UQCRQ	CBX5		AMACR	ATP8B1		TADA1		NUPL2
			TMEM189		GATA6				STC2	PEX11B			PDE7A		CLSTN1	TNKS		FMN2	XPO1		JAGN1		ULK1
			PPIG		TIMM17B				PRKAA1	EEF1A1			DUSP5		ZNF22	MXRA7		CACFD1	EPHA4		LUC7L		MOB1A
			ATP2A2		SOX12				PRMT1	TBK1			ZBTB32		HOXA11	SNRPC		GATAD2B	TRIM71		PFKL		HSPA1B
			TAF8		ARHGAP28				CAP2	ICOSLG			PPIF		TMCO3	JMJD6		PLRG1	FBXO33		SUCO		MX2
			PCBP2		BZW2				ANKFY1	ASCC3			TRRAP		ZNF699	ZNF91		ANXA11	AP2S1		UTRN		FAM111A
			MPZL3		TIE1				DDOST	SUMO2			YIPF1		DNAJA2	RAB3C		ATP7B	NFATC3		MAP2K4		SAMD9L
			RASSF8		TGFBR2				CTPS2	PCCB			VPS25		B3GNT2	AMER2		CTCF	MTF2		PBX2		SLC2A12
			EDN1		EIF1				FAM208A	SYT7			ARHGEF7		CCNC	SORBS2		PTPLAD2	FGFR1		C9orf64		VEGFA
			HIPK1		C3orf52				PTP4A1	CUX1			DLAT		ZNF618	DYNC1I2		COG3	DUSP16		EXD3		IRF7
			AHNAK		BICC1				PEBP1	SEC31A			AURKB		ATP8B1	SPOPL		RNF182	SBK1		KMT2E		GOPC
			LUZP1		RAB14				NOLC1	PTPRJ			PSMA4		GTF2A1	IREB2		ELOF1	FUCA1		CHKA		TRAM1
			CNBP		MAML1				SHOC2	XRN1			GPR157		ZNF77	BZW2		BAG6	HNRNPUL1		VAV3		HNRNPUL1
			ZBTB34		ZFAND3				PMPCB	SYNE1			ABCC5		XPO1	ASXL2		PPIP5K2	LIN54		DNAJA2		PPP1R1C
			KCTD15		USP10				KMT2D	RAC1			ANAPC13		TRIM71	TGFBR2		BRD2	TRIM25		CEP290		PLEKHM1
			SMAD7		PPARD				HOXC5	INSR			PRKD2		FAM171A1	GLYR1		ERH	PHF21A		ATP8B1		IRAK1
			PAFAH1B2		SNRNP200				ADAMTS1	SNX2			CTDP1		FBXO33	FERMT1		BDP1	LATS1		XPO1		MAP3K7
			SRGN		COPS6				FHDC1	CHRAC1			RNF6		SELK	RAB14		CCNJ	SLC35F6		EPHA4		SDCBP
			E2F4		PUF60				FSCN1	C6orf62			FOSL1		TIGD2	MAML1		KIAA0232	CSN6(hsa)		TRIM71		RAD54L
			ENTHD2		2003-03-01				LDLRAD3	TCOF1			SNX25		PTEN	ZNF529		SYNE2	FOXO1		AP2S1		METTL7A
			BVES		RAPH1				KDM6A	MRPL9			MOAP1		ZNF652	SNRNP200		CLSPN	AP1B1		NFATC3		CD84
			TNFSF9		FADS3				UBE2K	MAPRE1			KLHL24		NUB1	SGK1		ITM2A	SALL4		MTF2		ITGB2
			GLRX5		JAK1				THAP2	STC2			ALDOA		MTF2	NAA38		RCN3	ZSWIM8		FGFR1		SESTD1
			CENPP		EXO1				KDM6B	PRKAA1			CTDSPL2		EWSR1	RAPH1		DOCK9	BLOC1S4		DUSP16		TMPPE
			PDE7A		RAB5B				IPO4	IFRD1			LEPROT		2006-03-01	SYNPO2		MDN1	EMC1		SBK1		ZHX1
			DUSP5		MAP7D1				SESN1	CAP2			CYP19A1		SNX4	CTSK		RBM10	CTPS1		FUCA1		ATP5G2
			ZBTB32		ZNF142				DOLK	ANKFY1			CLDN12		GPR78	JAK1		RSPRY1	BBX		ERRFI1		CPNE8
			PPIF		MDM2				CASP9	CTPS2			UHRF1BP1		SIL1	RAB5B		USP9X	INF2		HNRNPUL1		SLC25A33
			TRRAP		ELOVL4				FAM122A	SDAD1			TMX3		SPTBN1	ITFG1		MBNL1	ATP13A3		LIN54		FNBP4
			YIPF1		SH3TC1				ANKRD46	NOLC1			SRSF10		ATL3	HIST1H4K		PRC1	TRIB1		TRIM25		TFF3
			ARPC4		WNT9A				TSEN34	PMPCB			KREMEN1		LIN54	MAF1		PCYT1B	MAPK1		PHF21A		RAB20
			ZNF223		SLC30A6				SESN2	KMT2D			DPH2		ISCA1	AKAP11		ZFYVE21	MFI2		LATS1		SPP1
			ARHGEF7		MTDH				NARF	ADAMTS1			ZNF449		LATS1	GLYCTK		ACADS	MVK		SLC35F6		RSAD2
			DLAT		NIN				CDC7	FHDC1			MOB1A		FAM160A2	MDM2		NFIA	TTLL9		FOXO1		SNTG2
			PPM1G		PRR11				RAP1GDS1	POP1			ZNF280B		S100A13	ICT1		RP2	MAP3K7		AP1B1		BRWD1
			AURKB		SCML1				TRIO	KDM6A			DOCK7		C9orf91	NIN		ZFHX4	FNDC3A		SALL4		IL-12p40(hsa)
			KIAA1161		RNF216				BMP2	MAP7			PRDM4		CAP1	ZNF669		RPS5	TMEM229B		ZSWIM8		ZNF410
			PSMA4		ING1				KCNC4	UBE2K			VCPIP1		ALDH1A1	TNRC6C		MYBBP1A	NUPL1		BLOC1S4		HYOU1
			GPR157		AP5M1				TMED4	THAP2			GFOD2		ADAMTS9	N4BP1		ATP2B4	RAD54L		EMC1		SLC1A5
			ABCC5		NIPA1				CS	KDM6B			IGDCC4		DCAF16	PLCB4		LTBP1	DDX26B		CTPS1		TFG
			ANAPC13		AUP1				TNFRSF10B	MANSC1			SLC30A3		PCYOX1	ICA1L		RNF121	KANK3		BBX		ZC3H10
			CWC15		STK36				NLGN2	BCORL1			TADA1		MAPK1	FAM98B		CNEP1R1	LRRC41		INF2		TNFAIP8
			PRKD2		VPS54				KDELR1	IPO4			JAGN1		NUP188	CAB39L		KIAA1919	TLN1		ATP13A3		PRRC2A
			CTDP1		MRPS31				C2CD4A	ERAP2			LUC7L		NIPBL	EIF4A1		RASAL2	ITPR2		TRIB1		RAPH1
			RNF6		EHMT1				DSC3	SESN1			PFKL		FNDC3A	BMP4		ELOVL6	MAPK6		MAPK1		RAPGEF5
			FOSL1		COIL				TIA1	DOLK			SUCO		SLAIN2	ERBB4		MRPL44	MED6		MFI2		ABL1
			SNX25		SMG1				SURF4	FAM122A			UTRN		NUPL1	MEIS1		ZBTB18	C22orf29		MVK		ERBB4
			SKA3		MCM3				DZIP1	ANKRD46			MAP2K4		MTMR3	VKORC1L1		GPR89C	GATAD2A		TTLL9		MAP3K5
			WIPI2		RPS29				C16orf72	TSEN34			PBX2		MICAL3	SNX24		CARM1	CHD9		MAP3K7		CARHSP1
			KLHL24		TMBIM6				MRGBP	SESN2			C9orf64		MAPK6	BAZ1B		GFPT2	SESTD1		FNDC3A		DNPH1
			ALDOA		PGAM5				KRTAP19-1	NARF			EXD3		MMP14	CCZ1		CSTF2T	ZNF146		TMEM229B		TRIM26
			CTDSPL2		MVP				TSC22D2	RNMTL1			KMT2E		PTGFRN	MCM3		R3HDM4	RNASEH2B		NUPL1		SYT12
			CLDN12		H1FX				PYGO2	RAP1GDS1			CHKA		ZNF561	STK24		CAD	POLR2G		DDX26B		NACC2
			UHRF1BP1		NNT				SLC12A9	TRIO			VAV3		ZNF146	BMPR2		RPS14	C9orf114		KANK3		CDC25A
			SRSF10		EIF4G2				IGF2BP3	BMP2			DNAJA2		PRDX3	DMTN		MBNL3	ABL2		LRRC41		OCN(hsa)
			KREMEN1		RHOG				ELAVL1	TIMM23			CEP290		ABL2	CCNL1		SESN3	TMPPE		TLN1		KIAA1586
			CYP2B6		GTF2E1				COPG1	KCNC4			RFWD3		ZNF772	HIST2H4A		LDLR	GNG5		ITPR2		ABRACL
			ZNF449		SYT16				CCER2	TMED4			ATP8B1		RFC3	FLVCR1		SLX4	TET2		SRF		KDM5B
			MOB1A		NR2F2				PHKA1	CS			XPO1		USP33	TOR1AIP1		PDAP1	SLC43A3		MAPK6		ZDHHC13
			GPR27		ZMYND8				TMEM2	KDELR1			EPHA4		H1F0	ATF4		OTULIN	PCGF3		DYRK1B		TXNIP
			SALL1		NCOA1				LYPLA2	TIA1			TRIM71		RTEL1	NNT		HNRNPA2B1	ZNF33A		IMP-1(hsa)		CPNE1
			DOCK7		SLC27A4				SSX2IP	RDH10			AP2S1		SERPINE1	N4BP2L1		NAA25	ESRP1		MED6		ARPC5
			PRDM4		ZNF740				NA	YEATS2			NFATC3		USP18	ZNF141		DCAF12	AP3M1		C22orf29		KIAA0754
			VCPIP1		ZDHHC7				EMC4	PSMD9			MTF2		FAM73B	EIF4G2		EIF1AD	DNAJC27		GATAD2A		CAMTA1
			HIST2H2BF		RNH1				AP2A1	DZIP1			FGFR1		PLAU	KIF5B		GDPD5	TBPL1		CHD9		ZBTB40
			IL1A		ANKMY2				CCDC50	C16orf72			DUSP16		KMT2C	NCOA1		PER2	PIP4K2C		SESTD1		BICD2
			GFOD2		WBP11				CALD1	MRGBP			FUCA1		TBPL1	HLA-A		MYL6	MGAT4A		ZNF146		PEAK1
			IGDCC4		PAX3				ADNP	NFU1			ERRFI1		GRB2	CCDC6		NUP155	PUS1		RNASEH2B		HPCAL1
			SLC30A3		ADAM15				HSPA8	TSC22D2			HNRNPUL1		ADCY9	ZFP91-CNTF		ATXN3	ADCY9		POLR2G		RPL10A
			TADA1		ARHGEF28				MAD2L1	PYGO2			LIN54		CALCRL	HCCS		TPT1	HELLS		C9orf114		ZNF208
			JAGN1		XIAP				LCLAT1	IGF2BP3			TRIM25		CCNG2	EPB41L3		LRP3	GOLGA3		ABL2		TPM1
			CARF		MAP1B				C6orf120	GEMIN7			PHF21A		HELLS	HIST1H4I		TTI1	USP22		TMPPE		CAMSAP1
			LUC7L		SH2D3A				FIGN	COPG1			LATS1		GCNT1	ABCF1		PPM1B	KATNAL1		GNG5		BCAT2
			SUCO		SOX5				CCNY	CCER2			SLC35F6		GTSE1	METAP2		CCDC186	SERTAD2		TET2		MMGT1
			UTRN		VAMP2				PNPO	PHKA1			CSN6(hsa)		BTG1	CDC42BPB		DHRS3	ZSCAN9		SLC43A3		PDK4
			MAP2K4		QRICH1				CDK13	TMEM2			FOXO1		RBM6	PLEKHA2		ZBTB4	DLGAP4		PCGF3		ATXN2L
			PBX2		SMPD4				STK25	SSX2IP			AP1B1		HOXA10	TFAM		HMGCS1	VRK1		ZNF33A		KIF1B
			C9orf64		SENP5				RNF152	MIOS			SALL4		SERTAD2	PRKACB		NDUFS5	TLDC1		ESRP1		HNRNPD
			RPS6KA4		CDC25A				MED28	NA			ZSWIM8		CAPRIN2	XIAP		MTAP	UBE4B		AP3M1		THBS1
			ZNF518A		FNIP2				UBAP2	EMC4			BLOC1S4		SMAD1	ATR		ZNF615	PCM1		SART3		BCL2L13
			KMT2E		PEX1				RANBP2	MAB21L1			EMC1		VBP1	MAP1B		GAREM	PATL1		DNAJC27		AFF1
			CHKA		BIRC2				DSG2	AP2A1			CTPS1		CHRNA7	NOL4		TUB	ZNF567		CDK16		SORT1
			VAV3		RIMKLA				SUV420H1	CCDC50			BBX		PARD6B	IFI6		CCNI	TRIM32		TBPL1		CSNK1G3
			DNAJA2		MEX3C				ULK3	PPP1R12C			INF2		AVEN	DCHS1		BTBD7	MTCL1		PIP4K2C		ATAD1
			CEP290		ADPRH				YY1	CALD1			ATP13A3		ZNF567	DHX33		GID4	ALG3		MGAT4A		ZNF43
			GTF2A1		INO80D				CXXC5	ZC3H11A			TRIB1		CBX3	KIAA1430		EMD	SETD1A		PUS1		POMT2
			XPO1		RIN3				SP1	ADNP			MAPK1		DVL2	COL4A1		ERGIC1	FNBP4		ADCY9		PGM1
			EPHA4		KDELR2				ARID5B	HSPA8			MFI2		MTCL1	SLC30A1		PHF13	C20orf194		HELLS		U2SURP
			TRIM71		FHOD1				B4GALT3	MAD2L1			MVK		LYSMD3	UBR4		FAM214A	GLB1		GOLGA3		CPSF2
			FBXO33		KDM5B				DUSP7	LCLAT1			PNRC1		DIS3	ZKSCAN1		ATP2A2	ARF4		USP22		EXOC6B
			TUBGCP6		C9orf142				VSNL1	C6orf120			TTLL9		KLF6	NACC2		PCBP2	ZNRF3		KATNAL1		PBX1
			PTEN		GSPT1				KLHDC8B	FIGN			MAP3K7		GNB4	CDC25A		HIPK1	OS9		SERTAD2		TRPS1
			ZNF652		PDGFA				COL1A2	CCNY			FNDC3A		ZNF766	TTC9		NA	TNPO3		ZSCAN9		FBRS
			NFATC3		COA7				CCDC15	PNPO			TMEM229B		ENAH	PPP1CB		RINT1	ZNF17		DLGAP4		CPSF6
			MTF2		SMCR8				FAM98A	CDK13			NUPL1		AKNA	C2orf69		ZBTB34	KIF5C		VRK1		KIAA0430
			FGFR1		TUSC2				DUSP3	CD2BP2			RAD54L		TNPO3	BNIP2		RGL1	PLBD2		TLDC1		MACF1
			PMPCA		RMND5A				RBPJ	RNF152			DDX26B		ANKRD10	ANAPC16		HIST1H4L	STK40		UBE4B		PAPPA
			TUBB4B		ZCCHC3				SYNPR	MED28			KANK3		ZNF675	C2orf43		AP1G1	SLC12A7		PCM1		ZSCAN29
			DUSP16		KMT2B				MFSD5	UBAP2			LRRC41		KNTC1	TRIM28		SMAD7	RHOB		PATL1		KIAA2018
			TRAM1		SOCS7				MDM4	AC068538.2			TLN1		RBM4	SPRY2		ORC6	SIM2		ZNF567		CFTR
			FDPS		HIST1H2BB				IDH2	SP100			ITPR2		KPNB1	MEX3C		LEPREL1	BRWD1		TRIM32		CLTC
			SBK1		LHX1				ACVR1C	NDUFA10			SRF		ABHD13	CAPN7		PAPSS2	CBX5		MTCL1		ISCU
			FUCA1		NR4A1				ADRM1	RANBP2			MAPK6		FDX1L	SNUPN		MEF2C	STARD4		HMGB1		COPS2
			SPTBN1		FPGT				FNIP1	DSG2			DYRK1B		RHOB	ZFAT		CEP55	JMY		ALG3		ZNF107
			HNRNPUL1		MARCKS				SYNJ2	SUV420H1			MED6		ZNF30	IL6R		RAB8B	PIAS1		SETD1A		ABHD2
			LIN54		PCGF2				FUT11	ULK3			C22orf29		BRWD1	KDM5B		UBE2W	DMKN		FNBP4		TBC1D16
			TRIM25		ZNF792				SMIM13	YY1			GATAD2A		CBX5	GSPT1		RAN	2009-09-01		C20orf194		ITSN2
			PHF21A		RASL10B				PLXND1	CXXC5			CHD9		TBL1XR1	AGPAT9		MKNK2	WDR37		GLB1		MMP16
			SLC35F6		VAMP3				C19orf10	SP1			SESTD1		ERO1LB	ADCY6		HERPUD2	DNASE1		ARF4		FBXO34
			FOXO1		BIVM-ERCC5				EGLN2	DAB2IP			ZNF146		WDR37	TUSC2		DUSP5	SNRPC		ZNRF3		SOGA1
			STYXL1		HIST1H4D				ONECUT2	USPL1			RNASEH2B		ZNF91	RMND5A		TPD52L3	BAZ2B		OS9		GOLGA7
			AP1B1		URGCP-MRPS24				MGAT1	ARID5B			C9orf114		LETM1	OR7C2		JADE1	DUSP1		TNPO3		ZNF676
			SALL4		DDX52				HIST1H2BL	B4GALT3			ABL2		GATA6	TXNIP		OSBPL8	GATA6		ZNF17		MYH14
			ZSWIM8		ZNF280B				RBPMS	DUSP7			TMPPE		ZFP30	NEFL		SUFU	FOXF2		KIF5C		LFNG
			DAAM1		CPNE1				ANGPTL2	CLDN1			GNG5		ATRN	ZNF776		AURKB	ARHGAP28		PLBD2		LRRC36
			BLOC1S4		BRD4				AKIRIN1	KLHDC8B			TET2		CCP110	PIP4K2B		USP11	BZW2		STK40		CD276
			EMC1						CDC23	COL1A2			SLC43A3		GOLPH3	MT-CO1		PSMA4	GPS1		SLC12A7		GINS1
			BBX						ZNF451	JAG1			PCGF3		ASXL2	ZNF230		NUPL2	SECISBP2L		SIM2		BCL7B
			INF2						GNPTAB	CCDC15			ZNF33A		LYPLA1	NUDT3		KHNYN	TGFBR2		BRWD1		STRAP
			ATP13A3						MAX	RBPJ			ESRP1		TGFBR2	TADA2A		MAFG	GPRIN3		CBX5		CDK5RAP1
			TRIB1						NRARP	CCDC71			AP3M1		COLGALT1	GREM1		ANAPC13	EIF1		STARD4		KCTD3
			OR7D2						TSPYL4	MFSD5			SART3		SCN8A	PALM2-AKAP2		ULK1	SLC52A3		JMY		KIT
			PIGN						MYH15	MDM4			DNAJC27		GPRIN3	MARCKS		DYRK1A	BICC1		PIAS1		ZFAND6
			MAPK1						ARRDC3	IDH2			CDK16		EIF1	TICAM2		CMTM6	PON2		DMKN		PLA2G4A
			MFI2						USP42	RTCA			TBPL1		GLYR1	ARHGAP23		ZCCHC11	USP10		2009-09-01		CDC42
			MVK						UHRF1	ACTN4			PIP4K2C		CLEC16A	ZNF792		SNX25	TMEM60		WDR37		FZD1
			PNRC1						IKZF2	LRPAP1			MGAT4A		FERMT1	ZNF99		MOAP1	SNRNP200		DNASE1		SSR3
			TTLL9						FAS	GSK3A			PUS1		ZNF529	SMEK2		TRAPPC13	COPS6		SNRPC		RCE1
			MAP3K7						PGRMC1	PDCD11			ADCY9		ZFAND3	SYNRG		TUBB	PTGES3		BAZ2B		PRDM2
			FNDC3A						ANAPC5	OSTM1			HELLS		RPL15	ZNF729		LEPROT	PRRC2A		DUSP1		CREB3L2
			BRI3						HRAS	ACVR1C			GOLGA3		SNRNP200	ASF1A		ACACA	MBOAT2		GATA6		GRAMD1A
			NUPL1						MBNL2	ADRM1			KATNAL1		2003-03-01	NPHP3		PTAR1	GCNT2		FOXF2		PJA2
			DDX26B						NMT1	SYNJ2			SERTAD2		MBOAT2	MLLT6		TTC32	JAK1		ARHGAP28		UBE2G1
			KANK3						DOT1L	ATP6V0A1			ZSCAN9		GCNT2	AC004076.7		HSPA1B	ZNF142		BZW2		SEMA7A
			LRRC41						PRKAB2	FUT11			DLGAP4		RBM15	PECAM1		STEAP3	MDM2		SECISBP2L		KIAA1244
			TLN1						MELK	SMIM13			CAPRIN2		PCDHB8	ZNF28		TWIST1	SH3TC1		TGFBR2		Scube2
			NUP205						PEX13	PLXND1			VRK1		CAMK2N1			VCPIP1	WNT9A		GPRIN3		LIMK1
			ITPR2						LAMC1	EGLN2			TLDC1		GLYCTK			CDC42SE1	MTDH		EIF1		XPO4
			SRF						USP24	UNC5B			UBE4B		PGD			CAMK1D	GPR137C		SLC52A3		BCLAF1
			MAPK6						RAB40C	ONECUT2			PCM1		DYNLRB1			ITGA6	LPGAT1		BICC1		HIAT1
			DYRK1B						RPS6KA3	HIST1H2BL			PATL1		PGK1			OCIAD2	PLCB4		PON2		CCDC80
			MMP14						KCNJ2	RBPMS			ZNF567		SLC30A6			SGPP1	KIAA1715		USP10		PPA1
			RRAGC						NFE2L1	AKIRIN1			TRIM32		NIN			PDZD8	NIPA1		TMEM60		GORASP2
			CREBBP						FOXJ3	NPTN			MTCL1		LPGAT1			HIST1H4D	VPS54		SNRNP200		KCTD15
			ENOPH1						C14orf166	ZNF451			ALG3		ZNF629			ATP1A1	SNX24		COPS6		ZNF3
			GATAD2A						ERC1	NRARP			SETD1A		TNRC6C			RPL22	EHMT1		PTGES3		CARD11
			CHD9						ZNF414	CNOT2			FNBP4		SCML1			SNF8	COIL		PRRC2A		KMT2E
			SESTD1						HIST1H4J	TSPYL4			C20orf194		NIPA1			CTLA4	BAZ1B		MBOAT2		CENPU
			ZNF146						MKI67	MYH15			GLB1		FAM98B			RPS15	SMG1		FADS3		TMEM216
			RNASEH2B						TSPAN14	KIAA1377			ARF4		VKORC1L1			MAP2K4	MCM3		GCNT2		ATP13A3
			C9orf114						RRP1B	USP42			ZNRF3		S100A1			SAMD9L	STK24		JAK1		NSFL1C
			ABL2						PAXBP1	UHRF1			ZNF623		SMG1			PBX2	BMPR2		AKAP11		DDX26B
			TMPPE						TGFBR3	IKZF2			OS9		PLA2G4C			C9orf64	RPS29		ZNF142		TLN1
			GNG5						ASCC2	FAS			ROR2		BMPR2			RPS6KA4	TMBIM6		MDM2		PHKB
			RPL27A						PCYT2	PGRMC1			TNPO3		KIAA1551			XRCC5	ATF4		SH3TC1		USP33
			TET2						FAM160B1	TERF2IP			ZNF17		DMXL2			DKK3	H1FX		WNT9A		SART3
			DHCR7						MANEAL	MBNL2			KIF5C		FAM169A			CHKA	NNT		MTDH		SERBP1
			LYN						TTLL11	NMT1			PLBD2		PNISR			RSBN1	ZNF141		GPR137C		COL5A2
			PCGF3						PLIN2	NSMCE4A			STK40		ARHGAP12			ITPR3	BCL2L11		LPGAT1		RBM4
			ZNF33A						SLC4A5	PRKAB2			SLC12A7		ZNF565			RAB11FIP1	MED8		PLCB4		KLF4
			ESRP1						CD200R1	PEX13			SIM2		BCL2L11			RXRB	SYT16		KIAA1715		LYPLA1
			SCARB2						EP300	LAMC1			BRWD1		ZNF703			ATP8B1	TBRG1		NIPA1		ZBTB47
			AP3M1						POM121	USP24			CBX5		KBTBD7			GTF2A1	NR2F2		VPS54		FAM98B
			DNAJC27						MIDN	RAB40C			STARD4		ZMYND8			TANC2	ZMYND8		BMP4		PLS3
			TBPL1						PRDM2	KCNJ2			JMY		MAP3K5			XPO1	HOXC8		SNX24		CD44
			PIP4K2C						HDLBP	NFE2L1			PIAS1		CCDC6			EPHA4	SLC27A4		EHMT1		ATR
			MGAT4A						SLC10A7	NEDD4			DMKN		AJUBA			RRBP1	SOBP		COIL		MAP1B
			PUS1						RNF165	ERC1			2009-09-01		ZDHHC7			UNC13B	LIN7C		BAZ1B		COL4A1
			ADCY9						CBLL1	ZNF414			WDR37		SOBP			PHIP	ABCF1		SMG1		ASAP2
			HELLS						BTG3	MKI67			DNASE1		EPB41L3			CPEB3	SIN3A		MCM3		PDGFA
			PIDD1						PAAF1	TSPAN14			SNRPC		LIN7C			PTEN	MLLT10		STK24		MT-CO1
			USP22						ARL5B	FXR2			BAZ2B		SIN3A			NSMAF	ANKMY2		BMPR2		OR8U1
			KATNAL1						ZCCHC14	RRP1B			DUSP1		PLS3			MTF2	ZNF689		RPS29		CCL3
			SERTAD2						CASP8	FADS2			GATA6		BBS7			TUBB4B	WBP11		TMBIM6		TERF2
			ZSCAN9						PIGT	TGFBR3			FOXF2		USP34			SCARB1	PAX3		ATF4		VPS4A
			RNF26						GPCPD1	ASCC2			ARHGAP28		ARHGEF28			FDPS	ZNF695		RPL12		ZDHHC18
			CAPRIN2						SAMD10	PCYT2			BZW2		KCTD20			PALLD	MAP1B		H1FX		RPRD2
			VRK1						CTSA	SUMO3			GPS1		XIAP			SGK3	FLCN		NNT		NT5DC2
			TLDC1						TP53BP1	FAM160B1			SECISBP2L		MOSPD2			EIF3G	EPB41		ZNF141		ZNF503
			UBE4B						BCCIP	MANEAL			TGFBR2		MAP1B			NA	SOX5		BCL2L11		RBM11
			MRPL15						TTLL4	MTRR			GPRIN3		EPB41			LIN54	MICAL2		MED8		C5orf28
			PCM1						RPUSD3	TTLL11			EIF1		NOL4			LATS1	DHX33		SYT16		PFN1
			PATL1						PLAG1	POLR3G			SLC52A3		TMF1			CLIC1	PPP1R3D		TBRG1		IRS2
			PARD6B						S100PBP	SLC4A5			BICC1		CTGF			IRAK1	COL4A1		NR2F2		CAMK2D
			SERBP1						PUM2	HTR6			PON2		MIER3			NFIC	PFKFB3		ZMYND8		POU2F1
			PDHB						ZNF780A	CD200R1			USP10		ADH5			KCNC1	SENP5		HOXC8		UBASH3B
			ZNF567						ATXN7L3B	EP300			MTSS1L		CAMTA2			BMP7	CDC25A		SLC27A4		FASN
			MTCL1						PIAS4	POM121			TMEM60		DHX33			ABCA3	FNIP2		SOBP		CDH26
			HMGB1						REV3L	MIDN			SNRNP200		PPP1R3D			TRMT6	TRIM28		LIN7C		ADAM9
			ALG3						RSBN1L	PRDM2			COPS6		GSTCD			BBX	PEX1		ABCF1		CCNG1
			SETD1A						ZNF511	HDLBP			PTGES3		NUDT19			DCAF16	SYNCRIP		SIN3A		SNAP23
			FNBP4						OSBPL10	SLC10A7			PRRC2A		UBR4			GRHL1	BIRC2		MLLT10		DUSP4
			C20orf194						TTC22	RNF165			MBOAT2		ZKSCAN1			SCML2	RIMKLA		ANKMY2		PRAMEF13
			GLB1						CELSR3	CBLL1			FADS3		NACC2			RAD17	KCNH2		ZNF689		RAB4A
			KRT19						CLN6	NA			GCNT2		FKBP10			C16orf62	DSP		WBP11		IQCJ-SCHIP1
			ZNRF3						RHBDF2	ST13			KLK10		PPP1CB			PSMF1	INO80D		PAX3		IGFBP5
			ZNF623						FBXW2	PAAF1			JAK1		C2orf69			RNF141	IL6R		ZNF695		PCNXL4
			OS9						BRD3	SLC25A4			ZNF142		BNIP2			TRIB1	LRCH4		FLCN		EGR1
			TNPO3						ARHGEF15	ARL5B			MDM2		NCALD			NSFL1C	KDM5B		EPB41		SFSWAP
			ZNF17						TGM2	ZCCHC14			SH3TC1		SPRY2			MAP3K7	UBOX5		SOX5		TCF3
			PDP2						MYLK3	PIGT			WNT9A		MEX3C			SLAIN2	C9orf142		MICAL2		CASP8AP2
			PLBD2						GRK6	HARS			MTDH		YTHDC1			PAX9	GSPT1		DHX33		NAF1
			RBM4						GJC1	GPCPD1			GPR137C		EIF3I			ELP3	COA7		PPP1R3D		FAM195A
			STK40						DPH5	SAMD10			LPGAT1		INO80D			YPEL5	SMCR8		COL4A1		HS6ST2
			SLC12A7						YIPF5	CKB			PLCB4		PANK1			SUCLG1	UTP11L		PFKFB3		DARS2
			NCKIPSD						CDK12	CTSA			KIAA1715		CUL4B			TLN1	DSEL		SENP5		CNOT6
			SIM2						CNOT1	BCCIP			NIPA1		KDELR2			NUP205	EFNA1		FNIP2		LIN52
			CCDC113						ZNF281	PPP2CB			VPS54		SIX6			RCC2	TUSC2		TRIM28		SMAP2
			CBX5						UBE2D3	TTLL4			SNX24		GSPT1			AMOTL1	C7orf55-LUC7L2		PEX1		SCYL3
			STARD4						USP14	RPUSD3			EHMT1		AGPAT9			HIST1H2AC	ZCCHC3		SYNCRIP		C5orf30
			RAD9A						CASP6	PLAG1			COIL		RMND5A			SRF	LUC7L2		BIRC2		GPR63
			KRBA2						TMX2	S100PBP			BAZ1B		OR11A1			LATS2	KMT2B		RIMKLA		PDPR
			PIAS1						STARD13	PUM2			SMG1		C7orf55-LUC7L2			ERCC6L	PIGW		KCNH2		SLC15A4
			DMKN						EIF4E2	ATXN7L3B			MCM3		ZCCHC3			ATAD3A	SOCS7		ATP5O		PAGR1
			SEPT9						COX10	REV3L			STK24		TXNIP			PTGFRN	OTUD7B		DSP		PYCR1
			WDR37						MPL	RSBN1L			BMPR2		GGNBP2			CREBBP	LHX1		IL6R		RBL2
			DNASE1						CIRH1A	TIMM50			PRR5-ARHGAP8		PIP4K2B			C22orf29	RP11-201K10.3		LRCH4		C9orf40
			SNRPC						CREB3L2	OSBPL10			RPS29		MT-ND2			FBXW11	NR4A1		UBOX5		LRRC47
			NAA60						DIABLO	CELSR3			TMBIM6		ZNF229			ENOPH1	ZNF25		GSPT1		POC1B-GALNT4
			DUSP1						TSPYL1	CLN6			ATF4		PALM2-AKAP2			GATAD2A	MARCKS		COA7		DUSP22
			ARHGAP28						CDH5	FBXW2			H1FX		ZNF25			WDR18	SERPINA3		SMCR8		FST
			BZW2						CKAP4	BRD3			NNT		GDPGP1			CHD9	GPR75-ASB3		UTP11L		TSC1
			SHROOM1						SHE	NVL			ZNF141		PCGF2			PRDX3	ARHGAP23		DSEL		PHF19
			SECISBP2L						POLQ	MYLK3			BCL2L11		GPR75-ASB3			ABL2	ZNF792		EFNA1		SCAMP2
			TGFBR2						GBE1	WDR3			GTF2E1		RASL10B			ZNF772	VAMP3		TUSC2		USE1
			GPRIN3						ATP8B3	GRK6			MED8		SYNRG			TRAF3	TMEM189-UBE2V1		C7orf55-LUC7L2		C18orf21
			EIF1						PARP1	TMEM115			SYT16		TAF15			USP33	ZFP92		ZCCHC3		ENC1
			SLC52A3						CTSB	GJC1			TBRG1		CTDSP2			ZHX1	SARS2		LUC7L2		TUBGCP3
			CCDC106						UBE2G2	YIPF5			NR2F2		ORAI1			RAD21	ZNF280B		KMT2B		FKBP3
			BICC1						H3F3B	CDK12			ZMYND8					TET2	PSMB3		SOCS7		B3GNT5
			TFG						FOXP2	CNOT1			HOXC8					KPTN	MUC16		OTUD7B		MYO9B
			USP10						ZFYVE20	ZNF281			SLC27A4					HIST1H2AB	BRD4		LHX1		RREB1
			MGAT4B						CLPTM1	UBE2D3			SOBP					PCGF3			RP11-201K10.3		THY1
			MTSS1L						GRAMD1A	USP14			LIN7C					SLC40A1			NR4A1		SIGMAR1
			TMEM60						RIIAD1	STARD13			ABCF1					SCARB2			ZNF25		UTP15
			SNRNP200						STAMBP	EIF4E2			SIN3A					FAM73B			MARCKS		PTPRK
			COPS6						RGS16	CHMP3			MLLT10					SART3			SERPINA3		EFCAB14
			PLA2G15						RNF167	CREB3L2			ANKMY2					PPAN			GPR75-ASB3		PIEZO2
			PTGES3						TRMT112	DIABLO			ZNF689					DNAJC27			ARHGAP23		SHANK1
			PRRC2A						SOD2	PPARGC1A			WBP11					KMT2C			ZNF792		EEF2K
			MBOAT2						MBD4	TSPYL1			PAX3					CYBRD1			VAMP3		CPSF4
			FADS3						PAPD4	CKAP4			ZNF695					CBS			TMEM189-UBE2V1		RAB3GAP2
			GCNT2						IDE	POLQ			ATR					CYB5R3			ZFP92		ZSCAN25
			EXO1						CYTH1	BCL7A			MAP1B					ZNF654			HIST1H4D		ASB1
			MDM2						PCDH7	ATP8B3			FLCN					GOLGA3			SARS2		PHRF1
			ELOVL4						ZFR	VPS41			EPB41					GAK			ZNF280B		MACC1
			PGD						VPS33A	PARP1			SOX5					ZNF84			PSMB3		ADAMTS5
			SH3TC1						TRAPPC10	TNFSF13			EIF3C					TRMT10C			MUC16		PDE4DIP
			WNT9A						PYGB	UBE2G2			MICAL2					VAT1			BRD4		PFAS
			MTDH						ZNF609	FOXP2			DHX33					MPG					TCEB3
			LPGAT1						ACTL6A	ZFYVE20			COL4A1					MPP3					FBXO32
			NIPA1						SMIM3	GRAMD1A			PFKFB3					SLFN5					COX8A
			RABL6						NMNAT1	RIIAD1			SENP5					UBE4B					CHST3
			EIF4A1						CDC27	STAMBP			FNIP2					VBP1					ANKRD13A
			GTF2F1						KPNA6	RGS16			TRIM28					NUCB1					TSSC4
			VPS54						SLC1A4	MRPL47			PEX1					PDHB					LEPROTL1
			BMP4						KAT5	RNF167			SYNCRIP					TMUB1					LARS2
			MRPS31						BAHD1	CD99			BIRC2					FAM129A					FAM189B
			SNX24						TLCD1	GAPVD1			RIMKLA					SLC25A33					PDHX
			EHMT1						GALNT2	RNASE10			KCNH2					FRY					ARID3A
			TMEM107						KIAA0355	TRMT112			ATP5O					HMGB1					PTPRU
			SVIL						GPSM2	SOD2			DSP					KLF6					SMC1A
			BAZ1B						PHLDA3	MBD4			INO80D					WDR83OS					TROVE2
			STK24						PLXNC1	PAPD4			IL6R					PFKFB4					LRBA
			BMPR2						ABI1	BRPF1			LRCH4					HSPA1B					CALCOCO2
			PRR5-ARHGAP8						SPINT1	IDE			UBOX5					TAX1BP3					NDST1
			RPS29						RPL22L1	CYTH1			GSPT1					TMEM74					GPR85
			TMBIM6						SLC6A9	ZFR			COA7					KIAA1279					CDT1
			RPL12						ATP6V1C1	VPS33A			SMCR8					MYBL2					TTYH3
			H1FX						CYP1B1	ARCN1			UTP11L					MRPL32					PTPRQ
			NNT						SCD	ANXA8L2			DSEL					PDP2					ATP2C1
			ZNF141						NA	SMIM3			EFNA1					RNF139					GRAMD1B
			EIF4G2						SAMD4B	NMNAT1			TUSC2					RBM4					MED13L
			MED8						GTF2I	CDC27			C7orf55-LUC7L2					ATP5J					MAGEB1
			TBRG1						VPS53	KPNA6			ZCCHC3					ZNF470					PLCXD1
			NR2F2						LRGUK	LACTB2			LUC7L2					KPNB1					TENC1
			ZMYND8						TFIP11	PIK3CA			KMT2B					CBX5					FNTB
			KIF5B						C14orf28	DHX16			SOCS7					KLF4					RPF1
			ABCF1						DNA2	SLC1A4			MT-ND4					STARD4					FGD6
			SIN3A						SUV420H2	KAT5			MT-ND5					TTPAL					UBE3B
			MLLT10						NGRN	TMEM55B			OTUD7B					TNKS					FBXL5
			ANKMY2						AURKA	NBPF23			LHX1					SLAIN1					PET112
			ZNF689						ZNF644	BAHD1			RP11-201K10.3					JMY					ZFAND5
			WBP11						NA	PFKM			NR4A1					TBL1XR1					EZR
			PAX3						ZNF512B	TLCD1			ZNF25					WDR37					YAP1
			EFHD1						THOC2	GALNT2			MARCKS					HIST1H3J					ZBED4
			XIAP						GPN2	KIAA0355			PCGF2					SETX					ADRBK1
			MAP1B						NOC3L	LIN28A			SERPINA3					JMJD6					ZNF621
			FLCN						NUP43	GPSM2			GPR75-ASB3					ZNF91					ZBTB44
			EPB41						PLEKHA1	PHLDA3			ARHGAP23					BAZ2B					AREL1
			MICAL2						SGOL1	PLXNC1			ZNF792					DUSP1					PACS1
			VAMP2						KMT2A	C5orf24			VAMP3					DHX36					ZDHHC23
			DHX33						ROGDI	VPS39			TMEM189-UBE2V1					GATA6					GATM
			COL4A1						RARG	SPINT1			ZFP92					SPOPL					RNF38
			PFKFB3						RPN2	CPSF3L			SARS2					PIGA					RB1CC1
			SENP5						SCAF1	RPL22L1			ZNF280B					HIST2H3A					RIPK2
			XPO5						AKR1A1	ATP6V1C1			PSMB3					ASXL2					PEX19
			CDC25A						VEZF1	UNC13D			MUC16					SLC1A5					THEM6
			TRIM28						MYO5C	SCD			BRD4					BFAR					PLEC
			PEX1						UBAP2L	SAMD4B								NA					PCSK6
			YY1AP1						TAF5L	UBE2M								SCN8A					PWWP2A
			RIMKLA						MED19	UBE2D2								EIF1					ANKRD39
			KCNH2						TRIM5	LRGUK								GLYR1					JMJD4
			MTFR1						PXT1	TFIP11								TONSL					GPHN
			RPS27						GRPEL1	CHAF1A								IRF1					PTPLB
			SCMH1						TMEM8A	C14orf28								TFG					BSDC1
			DSP						HOXD10	DNA2								ORC5					ATF2
			RPL10						RPS10	SUV420H2								MAML1					BLM
			INO80D						CHD5	NGRN								PON2					C12orf49
			IL6R						MEX3D	AURKA								USP10					RIOK3
			LRCH4						TPP1	ZNF644								ADRB1					SPN
			UBOX5						LASP1	NA								PPARD					HIST1H1D
			C9orf142						RLF	ZNF512B								RPL15					IARS
			COA7						FUT10	ATXN2								COPS6					LSR
			UTP11L						IGSF3	GPN2								PLA2G15					PREX1
			DSEL						ZNF585A	NOC3L								2003-03-01					FAM83G
			EFNA1						DHX9	NUP43								ETFA					ZRANB2
			TUSC2						FBXO22	PLEKHA1								SNRNP70					KDM5C
			RMND5A						LMNA	SGOL1								MBOAT2					PLEKHO1
			C7orf55-LUC7L2						NDC1	DDX41								KHDRBS1					KCNN4
			LUC7L2						DRG2	ROGDI								PTS					KRT8
			KMT2B						CANT1	RARG								RPA2					CBL
			PIGW						FN1	RPN2								HIST1H4K					STAM
			HLA-C						TSC22D4	SCAF1								PSMB6					SCRN1
			SOCS7						ACSL1	AKR1A1								MDM2					LZTS3
			PILRB						NWD1	VEZF1								ELOVL4					EN2
			MT-ND1						MYCN	MYO5C								MTHFSD					PLEKHM2
			MT-ND2						NECAB3	PHF16								TTC5					ZBTB10
			MT-CO1						UBN2	UBAP2L								GOLIM4					EMC10
			MT-ATP8						MYO1E	TAF5L								GPR137C					PTBP2
			MT-ATP6						SLC35E3	MED19								UGDH					HCN2
			MT-CO3						ATP7B	SCAF8								PRR11					IGF2BP2
			MT-ND3						OR2AG1	PXT1								ZNF629					UGGT1
			MT-ND4						PXDN	ZER1								KIF24					NSUN4
			MT-ND5						RAD54L2	GRPEL1								TMC7					HIST1H1C
			SKIV2L						PKN2	HOXD10								TNRC6C					NDRG3
			OTUD7B						CALR	GPI								SLC35E2B					ARHGAP19
			HLA-B						AP3S2	CHD5								ZNF282					MAP1S
			VARS						TEAD4	LASP1								FANCI					CNOT4
			LHX1						CDKN1A	RLF								RXRB					STK4
			HLA-C						PYGO1	IGSF3								YBX3					LPIN1
			NR4A1						PCIF1	ZNF585A								AUP1					SLC7A6
			ZNF25						UHMK1	DHX9								VPS54					ZNF673
			MARCKS						LHFP	FBXO22								FAM110C					YWHAE
			PCGF2						DCAF15	LMNA								VKORC1L1					INPPL1
			PRRC2A						BIRC3	NDC1								EIF2B2					REXO1
			ZNF792						RHOF	DRG2								CNDP2					TM7SF2
			MYO19						ATG12	FN1								CXorf56					BTRC
			ZFP92						CCNJ	FAM136A								MCM3					MSMO1
			LIX1L						IRAK2	ACSL1								PNISR					CHD1
			SARS2						C3orf38	NWD1								HIST2H4A					SPPL2A
			MLLT6						NANS	MYCN								DEDD2					SEPT8
			ZNF280B						CHTF8	NECAB3								H1FX					GNS
			PSMB3						HIAT1	UBN2								EIF4G2					ZNF532
			MUC16						TNRC6A	IPO8								BCL2L11					DCAF8
									TRAPPC1	MYO1E								CLOCK					ATP11C
									SLC2A1	CDIPT								ZNF703					ZNF710
									MAP3K2	ATP7B								ZMYND8					HOXA1
									RBM10	CTCF								KIF5B					ERO1L
									ARF6	OR2AG1								MTF1					ECE2
									RSPRY1	PXDN								HOXC8					TCF4
									USP9X	RAD54L2								CCDC6					NBPF1
									SAMD5	PKN2								RNH1					BRPF3
									TMEM201	AP3S2								SOBP					PPME1
									WDR43	BAG6								EPB41L3					SLC25A3
									NFIA	RBM12B								MYO1B					CRK
									GFM2	CDKN1A								HIST1H4I					VPS13D
									MON2	BRD2								DNPH1					PSMA6
									ZFHX4	PYGO1								JAG2					SSH1
									SRSF11	WBSCR16								SIN3A					COL12A1
									PAN3	UHMK1								TCHP					CDH18
									INPP5A	LHFP								ARRB1					WNT1
									ANKHD1-EIF4EBP3	DCAF15								PAX3					TDRD7
									AVL9	BIRC3								TFAM					TOR1AIP2
									UBR3	RHOF								KCTD20					TMEM101
									PLD3	RALB								NPTX1					ATF6B
									TNFAIP1	CCNJ								ATR					SUPT4H1
									RFC5	SYNE2								MAP1B					ZNF267
									ATG9A	SLC25A19								APH1B					EIF3D
									SNX6	C3orf38								TMF1					IMPDH1
									POLL	CHTF8								CTGF					TTLL12
									MON1B	NARS2								MIER3					NPLOC4
									CARM1	HIAT1								CD69					CUL2
									SCYL1	TNRC6A								EIF3C					FBXW5
									EIF4EBP2	TRAPPC1								FAU					CDKAL1
									AOC2	SLC2A1								CAMTA2					SMIM8
									MLXIP	MAP3K2								FAM58A					RPSA
									SUV39H2	RBM10								COL4A1					FKBP4
									RRM2	ARF6								NUDT19					EDEM2
									SMG7	RSPRY1								SLC30A1					FAT3
									VGLL4	FAM213A								ZKSCAN1					PRRC2B
									CAD	USP9X								NA					MAP2K7
									COPA	SAMD5								NACC2					PIK3IP1
									KLHL12	POLR3B								NA					WDR41
									FAT1	PCYT1B								CDC25A					REST
									OTULIN	WDR4								TTC9					UAP1
									C17orf51	TMEM201								BSN					TPP2
									EIF1AD	GFM2								C2orf69					XK
									DONSON	GABPB2								FNIP2					USP37
									ZNF555	MON2								TRIM28					SEL1L
									GTPBP4	ZFHX4								SYNCRIP					CPEB4
									ZNF473	SRSF11								ASAP2					TMCO6
									NUDT16	TRMT1								EBP					GAPDH
									PFKFB2	OXR1								EIF3I					ADAR
									PRDX6	PAN3								TRAF3IP1					SUGP2
									PPM1H	ANKHD1-EIF4EBP3								RPL8					MCM6
									NUP155	NUBP2								FHOD1					MED21
									TPT1	AVL9								GSPT1					TCF7L2
									WDR24	UBR3								COA7					OMA1
									PARD3	PLD3								DSEL					DIDO1
									TTI1	TNFAIP1								TUSC2					CA5B
									GORASP2	RFC5								MRPS21					NDOR1
									HMGCS1	ATG9A								NEFL					USP1
									BNIP3L	POLL								PFDN6					ACVR1B
									BCOR	ABCF1								PBX2					TSC22D1
									NCBP1	MON1B								ZNF785					CHD8
									GAREM	SCYL1								ZNF776					PAFAH1B1
									HOXC6	EIF4EBP2								RAB4B-EGLN2					BLOC1S1
									NCKAP5L	MLXIP								MCCD1					PVR
									MMRN1	SUV39H2								MT-CO1					HTT
									BTBD7	FAM131A								CSNK2B					ZNF200
									HNRNPL	RRM2								NDUFA7					ZNF286A
									SLC25A27	SMG7								VARS					LMBR1L
									GPM6B	CKAP2								HLA-E					PDZD2
									ERGIC1	COPA								HNF1B					VPRBP
									PPIG	LDLR								DACH1					RAP1A
									ATP2A2	KLHL12								MARCKS					CPS1
									CCNJL	FAT1								DHX16					LRRC20
									AFAP1L1	C17orf51								ZBTB22					PSMD2
									MPZL3	NAA25								HIST1H2AD					ADAT1
									RASSF8	IL17RC								SARS2					TYK2
									EDN1	EIF1AD								TAF15					TBX3
									AHNAK	DONSON								KIFC1					DNAJB11
									HIST2H2BE	GTPBP4								ZFP91					FOXM1
									YTHDF3	GDPD5								TYMP					FBXL14
									PRKDC	ZNF473								BRD4					TOMM20
									CNBP	PFKFB2								MYO18A					RC3H2
									ZBTB34	NUP155								ZNF28					GLI2
									SH2B1	HK1													SNX30
									HIST1H4L	TPT1													NUDT8
									SMAD7	WDR24													MAPKAP1
									PAFAH1B2	PARD3													TACC3
									KIF1C	TTI1													SSB
									SRGN	CCDC186													ZNF551
									E2F4	VPS28													CMAS
									ENTHD2	HMGCS1													STIM2
									BVES	BNIP3L													EFTUD2
									TNFSF9	MMACHC													SF3B4
									RPL9	BCOR													CTC1
									GLRX5	DNM3													NOP10
									UBE2W	GAREM													RAD54B
									C1GALT1	FTO													RBFOX2
									RBM4B	ZNF606													GTF3C1
									PDE7A	CUL3													ZNF566
									SPHK1	HOXC6													NBEAL2
									DUSP5	NCKAP5L													ZNF121
									ZBTB32	BTBD7													DIP2B
									PPIF	ACPP													CDCA8
									TRRAP	PIH1D1													SLC25A25
									YIPF1	HNRNPL													RDX
									VPS25	SLC25A27													SAMD9
									ZFP36L2	GPM6B													IFT122
									ARHGEF7	CKS2													ZFP36
									PIEZO1	ATP2A2													WAC
									DLAT	RNF115													GAN
									AURKB	CCNK													WNK1
[truncated: 6,341 more rows]

## Sheet: Targets-HG-IEN vs NM
Target genes for miRNAs differentially expressed between HG-IEN and normal mucosa
hsa-miR-126-3p	hsa-miR-103a-3p	hsa-miR-221-3p	hsa-miR-339-5p	hsa-miR-155-5p	hsa-miR-142-5p	hsa-miR-149-5p	hsa-miR-222-3p	hsa-miR-146b-5p	hsa-miR-27b-3p	hsa-miR-214-3p	hsa-miR-150-5p	hsa-let-7e-5p	hsa-miR-490-3p	hsa-miR-744-5p	hsa-miR-192-5p	hsa-miR-29c-3p	hsa-miR-455-5p	hsa-miR-146a-5p	hsa-miR-199a-5p	hsa-let-7b-5p	hsa-let-7i-5p	hsa-miR-23b-3p	hsa-miR-130a-3p	hsa-let-7a-5p	hsa-miR-140-3p	hsa-miR-125b-5p	hsa-miR-30e-5p	hsa-miR-181b-5p	hsa-miR-92b-3p	hsa-miR-361-5p	Total unique genes targeted by differentially expressed miRNAs
SLK	CALU	BMI1	CCNT2	CALU	CALU	CALU	BMI1	CALU	TERF2	GPAT2	ACKR3	TERF2	ACTB	CTNNBIP1	FZD7	CALU	DDI2	CALU	TRIB3	TERF2	TERF2	AHI1	TERF2	TERF2	ARHGAP1	CALU	AHI1	RTN4	RTN4	RTN4	CALU
LARP6	EFNB2	VAPB	VAPB	ZKSCAN5	TGDS	RGP1	VAPB	CCNT2	CALU	PLXNA2	CASP8AP2	CALU	EGR1	ESPL1	EFNB2	CCNT2	ANP32E	SLK	CCL2	CALU	CALU	TERF2	ARHGAP1	CALU	EFNB2	EFNB2	BMI1	SLK	ARPC5	VAPB	EFNB2
TWF1	CCNT2	NT5DC2	SLK	POLE3	VAPB	ESPL1	ERLIN1	ARPC5	BMI1	CCNG1	OTUD1	VPS4A	HIPK2	PPP1CA	CTNNBIP1	FAM102B	RP6-24A23.6	EPB41L4A	ZBTB40	ARHGAP1	ARHGAP1	FZD7	EFNB2	ARHGAP1	CCNT2	CCNT2	CCNT2	WWC2	ZNF503	RANBP17	CCNT2
SRRT	POLR2B	ESR1	RPA1	INPP5D	B2M	PIK3C3	RPRD2	SLK	TMSB10	NEK7	CWF19L1	ZDHHC18	SLC38A6	LARP6	WWC2	PIK3C3	PHLPP2	PELI1	RBM14	RNF41	RNF41	CCNT2	RNF41	RNF41	RTN4	RTN4	POLR2B	NEK3	DDI2	RPRD2	POLR2B
IRS2	VPS4A	BRK1	GABBR1	TBC1D20	PELI1	DDI2	ESR1	EPB41L4A	ZKSCAN5	ZEB2	SPARC	RPRD2	STAT3	GABBR1	C10orf6(hsa)	E2F7	PDLIM5	ATF6	KLHL28	CCNT2	CCNT2	RTN4	POLR2B	VPS4A	ARPC5	C17orf85	POLE3	ZNF503	PFN1	COPS7A	VPS4A
ADAM9	CTNNBIP1	SLC25A44	BSCL2	TAOK3	POU2F1	FBXO5	SRRT	KIAA0754	RNF41	FAM120A	SAR1A	ESPL1	RPS3	BRAF	COPS7A	DDI2	HS6ST2	C16orf52	POU2F1	VPS4A	VPS4A	RPRD2	GOLPH3L	AIDA	C16orf52	VAPB	ARPC5	E2F7	PARVG	B2M	CTNNBIP1
ACKR3	TMEM255A	CECR1	PPP1R37	PELI1	SLC41A2	RBM14	BRK1	CAMTA1	CCNT2	FST	UBE2Z	NT5DC2	MIER1	FASN	B2M	RAB2B	IL1RAP	BRK1	LAMB2	AIDA	ZDHHC18	WWC2	RTN4	RAB13	IRS2	E2F7	ERLIN1	PELI1	IRS2	GLB1L	TMEM255A
FARP1	COPS7A	HOXB7	GSK3B	TWF1	PHLPP2	SLC25A44	RNF215	ATF6	GOLPH3L	SCAMP2	PDE4DIP	CELF2	NPDC1	ACTB	HSS00104143(hsa)	C5orf28	VWA9	NCAPG2	PIGG	ERLIN1	ERLIN1	EPB41L4A	RPRD2	ERLIN1	RNF114	DDI2	RPRD2	RAB2B	RNF11	VPS13C	COPS7A
ANKRD13B	NDUFS2	ACTB	MOV10	FBXO5	NEK7	GABBR1	PFN1	C16orf52	RTN4	STAT3	RAP2B	ZNF503	ADAMTS5	SAT1	PPP1CA	CCNI2	TNPO1	PTPRG(hsa)	FOXJ2	RPRD2	RPRD2	YTHDC2	B2M	OSBP2	NCAPG2	RPA1	NDUFS2	SLC2A14	BRAF	SLC9A2	NDUFS2
HPCAL1	B2M	EAF1	NA	IRS2	ZMAT3	RNF11	HOXB7	BRK1	VAPB	HPCAL1	MET	PPP1CA	ATP2C1	SEC16A	TRIB3	BMPER	TGFBR1	SCARF2	BCKDHA	ESPL1	ESPL1	CELF2	GLB1L	SLK	CAMK2D	VPS13C	TBC1D20	DTD2	FHL2	HSPA13	B2M
E2F1	ZNF503	SLC38A1	SCAMP2	CCL2	BRWD3	TRIP6	VPS16	ZBTB40	SLK	GALNT7	SLC6A6	RBM11	RANBP1	PPP1R37	ABCB10	KLHL28	OTUD3	SLC38A1	MMP3	YTHDC2	EPB41L4A	ESR1	ESR1	RPRD2	POU2F1	BMPER	TAOK3	IRS2	POU2F1	KLHL28	ZNF503
PLXNB2	E2F7	SNAP23	ZNF720	HSPA13	C5orf30	DAAM2	FASN	NCAPG2	RPRD2	ASB1	BLCAP	C5orf28	SSR1	EGR1	RPA1	RNF11	TOP3A	TLR2	PRKCA	NT5DC2	YTHDC2	E2F7	E2F7	ESPL1	MSI2	RBM14	E2F7	CCL2	ANP32E	RNF11	E2F7
MMP7	KIAA0754	IQCJ-SCHIP1	TRIM11	SFT2D1	GPR63	NACA	ACTB	SCARF2	ESPL1	PNPLA2	MYB	RPA1	CASP7	TCF3	VPS13C	CHIC2	TROVE2	NEK7	VCPKMT	TBC1D20	PPP1CA	DDI2	DDI2	NEK3	ERAP1	NSL1	PELI1	FHL2	FASN	POU2F1	KIAA0754
PDE4DIP	DDI2	NABP2	CACNG8	Sla	FBXL3	EEF1B2	EAF1	SLC38A1	YTHDC2	ARID3A	SNX19	PFN1	KBTBD2	FAM195A	SRRT	FASN	PHF20L1	GSK3B	TRIM11	PPP1CA	KIAA0754	RAB2B	SLC44A2	YTHDC2	HS6ST2	POU2F1	DDI2	HGSNAT	TNFRSF11B	CCNG1	DDI2
APEX1	CYP2C8	PPP1R2	RPS3	STK17A	FBXO11	TMEM50A	SNAP23	NEK7	SEMA6A	NDST1	MICALL1	IRS2	ZNF605	NA	C16orf52	SLC38A1	GDAP1	SOX4	TGFBR1	E2F7	TRIB3	CAMTA1	TWF1	SEMA6A	BRWD3	SFT2D1	TRIB3	ANP32E	DUSP4	SLC38A1	CYP2C8
RAP2B	PLXNA2	TMEM183A	SIGMAR1	EIF3L	DTL	NEK7	IQCJ-SCHIP1	BICD2	CELF2	ATP2C1	GNG11	CAMK2D	RCAN1	WIPF2	FBXO5	PHLPP2	SOCS4	FBXL3	FAM167A	KIAA0754	RBM11	VPS13C	MFSD12	NDUFS2	CXADR	FASN	TWF1	ZNF544	MTO1	RAB4A	PLXNA2
CSK	RPA1	FOS	HSPA1A	SLC38A1	RPA3OS	SAP18	PPP1R2	GSK3B	PPP1CA	YAP1	ZNF791	POU2F1	CLDN11	PAGR1	BUD13	SRPX	HELB	NA	MORF4L1	TRIB3	C5orf28	BRK1	AK2	PPP1CA	RBM25	CDC6	FBXO5	CCNG1	TMEM50A	BRI3BP	RPA1
PGR	ATF6	ZEB2	PDCD4	SNAP23	RBM27	LIG1	NEK7	SOX4	E2F7	RNF38	CXCR4	ANP32E	DCTN5	NA	POU2F1	BRI3BP	ELF2	OTUD1	ADAM10	RBM11	VPS13C	ZNF419	TMPRSS2	KIAA0754	DTL	BLZF1	IRS2	SLC38A1	BRI3BP	PPP1R37	ATF6
CAMSAP1	VPS33B	TCF3	ASB1	Inpp5d	PDE4B	SEC16A	LRP10	FBXL3	DDI2	TM9SF1	TMEM33	UBASH3B	RGL3	CTNND2	UBASH3B	FOXJ2	AREL1	DAZAP2	ERBB2	ABCB10	RGS17	KLHL28	RNF114	TRIB3	USMG5	SLC38A1	LRRN1	PRLR	NABP2	RAB3GAP1	VPS33B
DICER1	FBXO5	MTA3	NPDC1	BRI3BP	TNPO1	IGFBP5	FOS	NA	ABCB10	NUCKS1	IRF6	FASN	SMAD9	NDUFB10	ACTB	SEC16A	TRIM23	NFIX	APEX1	C5orf28	MFSD12	RNF11	SLC25A44	RBM11	DAZAP2	DUSP4	KLHL28	ZNF239	RAPGEF3	PDLIM5	FBXO5
CARKD	PFN1	HIST1H3B	FAM189B	MSI2	UTP15	ACKR3	ZEB2	OTUD1	PLXNA2	ARL2	MBTPS1	CDH26	A1CF	NFIX	EAF1	ERAP1	RNF38	APMAP	ACADSB	VPS13C	PFN1	FHL2	BRAF	SLC44A2	SCAMP2	C22orf46	CAMK2D	NEK7	SERTAD3	ERAP1	PFN1
MAST4	RBM14	BICD2	IRF4	PSPH	EFCAB14	CASP8AP2	DARS2	APMAP	BRK1	AMFR	DCTN5	ADAM9	HMGA2	SLC48A1	HSPA2	JARID2	ACSL3	BRMS1L	FAM189B	RGS17	AK2	FASN	HGSNAT	PLXNA2	TRIM11	TMEM50A	RNF11	MSI2	PPP1R37	ZMAT3	RBM14
EGFL7	FCHO1	ADIPOR1	EXT1	NEU1	G3BP1	HIPK2	HIPK2	PEAK1	PTPDC1	NRAS	TBC1D23	ACTB	TOR1AIP2	SCAMP2	PRLR	GSK3B	IARS	RPS3	EXT1	MFSD12	IRS2	ZNF544	POU2F1	C5orf28	ANKRD13B	FOXJ2	ANP32E	SEC16A	PCGF6	TRIM66	FCHO1
PITPNC1	KLHL28	RNF44	FEM1B	RAB3GAP1	NBAS	JPH2	NA	BRMS1L	TMPRSS2	CRKL	ZNF267	CCNG1	KIAA1522	NFKBIZ	AF086032(hsa)	BRWD3	RFX5	ETAA1	ATG13	PFN1	TMPRSS2	CCNG1	FASN	VPS13C	VWA9	SERTAD3	SLC41A2	PCNXL4	JARID2	CASP8AP2	KLHL28
FAM193A	BRAF	CREBL2	SMC1A	TBC1D15	PRPF4B	SCYL3	BICD2	RPS3	C12orf73	TM9SF2	MCM6	SNAP23	NPLOC4	CAMSAP3	FBXO25	FAM120A	KDM5C	RAG1	PSMD5	AK2	CAMK2D	DCLRE1A	TANC1	RGS17	MGAT2	PPP1R37	FASN	RAB3GAP1	TCF3	HIPK2	BRAF
CRK	POU2F1	WAPAL	KIF5A	PDLIM5	SPPL3	CTDSP1	ADIPOR1	ETAA1	KLHL28	SLC47A1	ZBTB7B	DUSP4	ANKRD6	TRIM11	DCP1A	SOX4	SMAD2	TNPO1	YAP1	IRS2	BRAF	TANC1	EIF3L	MFSD12	MPV17	PICALM	ADAM9	FOS	SMAP2	LNP1	POU2F1
HOOK3	SLC41A2	NA	SPRYD4	PICALM	FAM168A	NA	RNF44	HPCAL1	CAMK2D	CLIC4	TSC22D1	PRAMEF13	PRRC2B	CACNG8	EGR1	TRA2B	SH3PXD2A	ARGLU1	WASL	TMPRSS2	POU2F1	SLC38A1	SLC38A1	PFN1	EPRS	JARID2	CCNG1	MLK4	NA	RBM25	SLC41A2
IPO13	RMND1	PKIA	BLCAP	JARID2	IRF4	PHKA2	CREBL2	TNPO1	BRAF	KIF1B	IST1	RAB4A	TUBA1B	PCNA	HSS00330832(hsa)	TMED9	ALMS1	G3BP1	KAT6A	NCAPG2	ANP32E	TTC7B	SAT1	AK2	TNPO1	NETO2	SLC38A1	PICALM	GSK3B	GPR63	RMND1
PAFAH1B1	FASN	MFAP3	TBL1X	GSK3B	UNKL	ESYT1	MFAP3	ARGLU1	HGSNAT	BAIAP2	2011-09-01	PRLR	ZNF275	SIGMAR1	FOS	MFAP3	DRG1	HSPA1A	PLEC	CAMK2D	SLC41A2	SNAP23	LONRF3	IRS2	DIP2A	MTA3	NACA	GSKIP	RNF44	MMP3	FASN
ARHGAP24	SCARF2	MYBL1	TTYH3	RNF44	ERI2	RIC8A	MYBL1	G3BP1	ANP32E	MAGEF1	PITPNA	IQCJ-SCHIP1	HSPBAP1	CSNK2A2	RAB8A	VCPKMT	RNF122	TMTC2	LIG3	BRAF	UBASH3B	PRLR	PHLPP2	TMPRSS2	TAB1	CTDSP1	PRLR	GSK3B	FAM120A	FBXL3	SCARF2
PIK3R2	ACTB	MGAT2	PHF20L1	BRWD3	KIF14	NFIX	SPARC	HSPA1A	FASN	ZNF710	FBXO42	PPP1R2	ATAD1	TOB2	Contig43200_RC(hsa)	URGCP	TMEM194A	ADAM10	KCTD12	FAM57A	CDH26	SRPX	PPP1R37	BUD13	PIEZO2	FAM120A	C22orf46	C5orf30	SOX4	WAPAL	ACTB
TRAF7	CCNG1	SPARC	LSM7	MOV10	TROVE2	SMG5	UGCG	ADAM10	ADAM9	ZMYM4	FAM46C	IGFBP5	MAZ	G3BP1	ZEB2	NUMB	FBXO30	CAPN2	HNRNPA1	POU2F1	ADAM9	TMEM50A	FOS	CAMK2D	G3BP1	SOX4	PPP1R2	SOX4	PDPR	MCOLN2	CCNG1
MCL1	SLC38A1	UGCG	FUNDC2	FAM120A	RRAGD	SCAMP3	RREB1	CAPN2	CCNG1	FBXW7	PTPRR	PCNXL4	SEC23A	HSPA1A	MLK4	PIM2	ATP11C	ISG20L2	DICER1	ANP32E	ACTB	BRI3BP	ZMAT3	BRAF	E2F1	CDIP1	PAQR3	ARL4A	MCOLN2	NA	SLC38A1
GNA13	RP6-24A23.6	SAR1A	AFMID	PDPR	ASZ1	TRIM11	FERMT2	ISG20L2	TANC1	ENDOD1	BAX	EGR1	MCL1	ZSCAN18	ZMAT3	C2orf68	ZNFX1	NFKB1	PPP1R9A	SLC41A2	HDX	NEK7	JARID2	POU2F1	ADAM10	WAPAL	MSI2	PKIA	NA	MFAP3	RP6-24A23.6
TSPAN3	EEF1B2	B3GNT5	ANKRD11	FBXO11	SOCS4	POLR3D	CDH2	NFKB1	PHLPP2	COL12A1	PERP	SFSWAP	HOXA9	ZNF318	TROAP	ANKRD13B	ZNF724P	IRF4	IRF9	UBASH3B	SNAP23	MSI2	TROAP	ANP32E	DNAJA1	NA	SAP18	NUMB	PHF19	RBM27	EEF1B2
ETS2	RAB4A	RREB1	JMJD4	DPH6	ZFAND5	RGS12	G3BP1	OAZ1	PRLR	THBS1	LSM8	PDLIM5	CEP78	TBC1D13	HIPK2	FREM2	SHC1	OAZ1	NAT8L	CDH26	DUSP4	PDLIM5	HS6ST2	SLC41A2	PCID2	PRKCA	ZEB2	POC1B-GALNT4	BRMS1L	CEBPG	RAB4A
HOXA9	CCDC19	FERMT2	RAPGEF1	PKIA	PLAA	SAR1A	RARS2	SLC4A1AP	TMEM50A	RUNX1	PKM	TCF3	TMEM120B	YIPF3	BC002811(hsa)	TUBGCP3	THBS1	SLC4A1AP	ARHGAP19	ADAM9	RAB4A	NFE2L3	CNOT6	UBASH3B	IRF4	CAMSAP3	MLK4	SLMAP	SPARC	TNPO1	CCDC19
CYB5A	SRPX	TOB2	ATN1	SETMAR	HMGCLL1	GUCD1	PLXNB2	PHF20L1	NRCAM	EIF4A3	HUWE1	CASP8AP2	RAB28	CAPN2	EDRF1	DVL3	RUNX1	PHF20L1	SORL1	ACTB	PRLR	HS6ST2	WIPF2	CDH26	PDHX	VWA9	PICALM	SCAMP2	RREB1	PTPRK	SRPX
MERTK	SLC39A3	CDH2	SH3PXD2A	KYNU	SC5D	CCAR2	ZNF638	CCNB1	NEK7	HMGA2	IQGAP1	NAF1	DRAM1	CXCL16	hCT1770636.1(hsa)	SPARC	ZNF267	CCNB1	CD59	CCNG1	MAGI2	HIPK2	CRTC3	ADAM9	EIF3F	TUBGCP3	HIPK2	RBM27	CLPP	FERMT2	SLC39A3
HERPUD1	NABP2	G3BP1	TAF13	PYGL	DDHD1	EPRS	PHRF1	ARL8A	BSCL2	PTRF	CA12	FAM195A	C7orf50	IRF4	C5orf30	EPRS	ZNF681	ARL8A	ATXN1L	EAF1	NEK7	TLN2	BICD2	ACTB	PLD5	SPARC	SCYL3	C18orf21	TNPO1	ARFGEF1	NABP2
EIF5A	MAGI2	HSPA1A	HNRNPA1	2001-03-01	AREL1	ERBB2IP	DIRAS1	RPL10A	MSI2	CDC25B	SMAD3	HS6ST2	MNT	UNKL	CREBL2	RREB1	SPATA2	ROCK1	KIF1B	PIGG	TENM3	RPL31	GSK3B	CCNG1	CNOT11	UGCG	RNF44	STAT3	EFCAB14	MIER1	MAGI2
SPRED1	PAQR3	ZNF638	FRMD4A	DAZAP2	TRIM23	PTPRK	MORF4L1	PLA1A	SERTAD3	HMGA1	NUP93	DARS2	VPS29	OAZ1	Contig11417_RC(hsa)	TSPAN1	ZNF431	PLA1A	AGAP3	SLC38A1	SAP18	CRTC3	TNS1	HDX	UBP1	B3GNT5	BRWD3	STIP1	UBE2Z	MSANTD3	PAQR3
ETS1	RAPGEF3	DIRAS1	RNF169	SLMAP	ANGEL2	EFCAB14	PFAS	WASL	SEC16A	PAK2	SMC3	HIPK2	NBR1	PNPLA2	HBEGF	GLG1	RSF1	WASL	GPATCH8	NACA	SEC16A	BICD2	FAM120A	SNAP23	MYB	RREB1	ASB7	TNPO1	HSPA1A	G3BP1	RAPGEF3
STK11	MSI2	MORF4L1	DNM2	MYBL1	RNF38	GLG1	GGCT	DDHD1	DCP1A	ANKRD6	CDKN1B	CNOT6	SRCAP	TAPBP	CHST12	RBCK1	SOX17	DDHD1	ZMYM4	HDX	PCNXL4	LHX4-AS1	C5orf30	DUSP4	IGSF9	PDCL3	FAM120A	UBE2Z	ATP13A1	HSPA1A	MSI2
CTBP2	SERTAD3	HIST1H3A	LIMD2	RPA3OS	WDR47	TOB2	ISG20L2	TPD52	IGFBP5	ANKRD52	MED13	LIN52	GPSM1	SMC1A	RBL2	FERMT2	ZNF43	TPD52	ZNF10	SNAP23	EGR1	FAM120A	RBM25	RAB4A	TACC1	CEBPG	SOX4	SWAP70	ZSCAN18	PDCD4	SERTAD3
PEX5	DCP1A	HMG2L1(hsa)	ADRBK2	FAM96B	RHOBTB3	FZD5	FAM53B	CDS2	EGR1	WDR41	DLG5	SMAP2	MAP4K4	PHF8	IL1RAP	SWAP70	SLC2A13	CDS2	SRD5A1	DUSP4	SFSWAP	PDPR	GPR63	PRLR	PLAA	SIGMAR1	CBX8	G3BP1	EID2B	UBE2R2	DCP1A
SLC45A3	TMEM183A	GGCT	H2AFX	SIN3B	SHROOM3	MCAT	TOP3A	LTA4H	PDLIM5	FLOT1	PPP6C	NA	SF3B1	BLCAP	OTUD1	FZD5	ZZZ3	AK022044(hsa)	SIRT1	RAB4A	PICALM	CDIP1	SOX4	MAGI2	UBE2E3	EFCAB14	VCPKMT	E2F1	ZSCAN25	TUFT1	TMEM183A
VCAM1	EGR1	CHST3	TCTN3	ARL6IP5	HAUS2	HSPA1A	TROVE2	KSR1	HIST1H3B	MCM6	EFHC1	SCYL3	UBA52	GRB10	DTL	G3BP1	GMFB	LTA4H	THBS1	PRLR	CASP8AP2	FBXL3	ARAP2	NEK7	C1orf43	HS1BP3	URGCP	ZNF638	MMS19	TGFBR1	EGR1
CXCL12	LRP10	RFESD	SCAF4	FKBP3	NXPE3	RCC1	YWHAH	ZNF208	HIPK2	TUBA1B	IRF2BP2	RNF44	CDKN1B	ADCY1	KDM1B	PDCD4	MTPAP	L1CAM	USP6NL	NABP2	FAM195A	CCNB2	FBXL3	PAQR3	ZIC2	NBL1	SLFN12	PDCD4	TGFBR1	ADAM10	LRP10
RNF217	MLK4	FAM53B	TMEM194A	SPARC	BNIP3	ZNF318	SSH2	NUCKS1	CNOT6	RNF103	SPTB	BRWD3	MAP2K3	TOM1L2	hCT1641762.3(hsa)	ZSCAN25	ZNF148	KSR1	NIPAL3	MAGI2	DARS2	PYCR1	WAPAL	SEC16A	CDS2	TOB2	GEMIN6	ZNF568	PHRF1	EMP1	MLK4
PTPN7	PICALM	PLP2	MAP1S	STAT3	ZNF585B	NPDC1	GRB10	TPM1	EDRF1	IST1	SETD5	C5orf30	NUP98	CDT1	SLC48A1	MMS19	HUWE1	CXCL8	TRABD	NEK7	HIPK2	PKIA	OAS3	PCNXL4	PAX6	G3BP1	ALS2	ADAMTS5	CHMP7	TCEB3	PICALM
PABPC4	ZMAT3	LRP6	2008-09-01	STIP1	CAMSAP1	CHMP7	ZNF616	RFX5	RPL31	CTU2	HEATR1	GPR63	SQLE	VDAC1	PHF19	ZNF318	KIAA0907	RFX5	ABCC1	TENM3	CNOT6	PRKCA	PYGL	EGR1	MRS2	HSPA1A	FST	APEX1	COX8A	ARPC5L	ZMAT3
CSTB	JARID2	IPO11	GNS	EPRS	SH2B3	KIAA1731	ADAMTS19	ZNF12	CRTC3	ZDHHC8	ZNF625	PDPR	RALBP1	TTYH3	NFKBIZ	FAM167A	RAD54B	ZNF12	CAV1	SAP18	MEN1	TNFSF4	RIC8A	FOS	ZBTB38	TBC1D13	PTPN3	GGCT	GGCT	OTUD3	JARID2
DNAJC7	NFE2L3	SMC1A	BTF3	RREB1	CASP7	LEPROTL1	STOX2	CAMSAP1	GSK3B	ACTG1	MTCH2	SLC15A4	CAND1	PTMA	NOL12	MACC1	LCOR	PHB2	USP37	SEC16A	RNF44	VCPKMT	POC1B-GALNT4	SFSWAP	PCSK6	CDH13	NOL12	METTL2A	TNFRSF13B	PRPF4B	NFE2L3
SQSTM1	DPP3	RPS7	FBXO30	ERBB2IP	RBM12	SMC1A	JTB	PHB2	CXADR	PXN	ZEB1	PAGR1	AGO2	CASC10	RBM27	MORF4L1	PPP3R1	DNM2	ZNF43	PCNXL4	BRWD3	RIC8A	SLMAP	PICALM	JMJD7	MTERF	NAT1	PPP2R5E	CEP152	IRF4	DPP3
RPS13	HIPK2	UTP14A	ZMYM4	AKA(hsa)	ZBTB10	TROVE2	TACC1	DNM2	ASB7	MARS	GPX7	PYCR1	HNRNPA0	BCL9	ENC1	EMP1	ZNF117	CXCR4	SMARCA2	EGR1	FAM120A	ZBED5	TSC1	CASP8AP2	SCD5	NPDC1	RHEBL1	ZNF557	PLP2	FEM1B	HIPK2
TAF4	TMEM63B	MEGF9	HEATR6	TNPO1	MMGT1	SENP3	EZR	BCAT2	HID1	SNX30	PLOD2	RBL2	DGCR2	CIC	TUBGCP3	GGCT	RPL37	MBOAT1	ETS2	TBC1D15	C5orf30	LRRC47	SDF2	FAM195A	KCTD12	ADAMTS4	MGAT2	IRF4	FEM1B	PMS1	TMEM63B
DTD1	CNOT6	ZNF616	SOX11	MCP1(hsa)	IRF9	SIPA1L3	DDX3Y	MMGT1	SLC15A4	ANPEP	COPB1	C9orf40	TIAM1	GNA12	SPARC	ANKRD13A	MRPL2	LMO2	RALGAPA2	SFSWAP	GPR63	TSC1	SCAMP2	NFE2L3	CBL	SNX18	ARL6IP5	PDHX	IK	KIF5A	CNOT6
THAP6	BICD2	CHCHD2	SLC25A12	ARGLU1	DUSP2	CNOT11	TPD52	MBOAT1	FBXL3	SPRED1	PHF10	LRRC47	CLN8	TACC1	TRIM68	ISG20L2	C5orf34	ATXN1L	HOXA9	PICALM	PDPR	PHF19	C2orf68	HIPK2	USP38	ADAMTS5	PCNA	FEM1B	RPS3A	MET	BICD2
SLC7A5	GSK3B	ADAMTS19	ENDOD1	GLG1	HN1	TBL1X	C1orf43	PDK4	FBXO11	ETS1	SLCO3A1	POC1B-GALNT4	DEPDC7	NA	B3GNT5	PDHX	CDKN1B	CD80	U2SURP	CASP8AP2	CDIP1	CLU	LXN	CNOT6	HNRNPA1	ERBB2	GUCD1	LRP6	UBXN4	SRSF12	GSK3B
KRAS	ADIPOR1	PRDM16	ARMC8	MIER1	WHSC1L1	GRB10	ATXN7L3	ATXN2L	HBEGF	NPC1	2007-03-01	DUSP22	NFYA	ST3GAL3	MAN2A2	FEM1B	STYX	ELK4	MYOF	NAF1	SLC15A4	PEAK1	FAM96B	RPL31	DICER1	LACTB	ETAA1	EIF3F	SLC39A8	SSH2	ADIPOR1
IGF2BP1	BTN3A1	DDX3Y	IPO9	CDH2	HDAC3	ADCY1	FPGS	ATXN1L	UBFD1	MAP2K5	CANX	FST	IGF1R	CDS2	NUFIP1	LRP6	PAPPA	CLIC4	EIF5A	HIST1H3B	PAGR1	ZNF423	TRIM11	BICD2	KBTBD8	FAM53B	RREB1	SMC1A	DENND4A	CALCOCO2	BTN3A1
HIST1H2BD	CTDSP1	EIF2AK1	TOR1AIP2	PFKP	CD80	ZNF276	CDS2	ELK4	KYNU	ASXL1	ISY1-RAB43	TSC1	PABPC4	GRIP2	TNPO1	SNX11	CEP83	SRPRB	PTPN14	HIPK2	FBXO11	VWA9	VWA9	MEN1	PHB2	IRF4	EFCAB14	RPS7	SPRYD4	SLC30A5	CTDSP1
TAB3	MOV10	ZBTB44	PHACTR2	ATP13A1	ELK4	CDT1	ALPK3	SRPRB	IL1RAP	WNK1	ALDH6A1	PHF19	AGO4	ANGEL2	hCT1648208.3(hsa)	SMC1A	MDFIC	CCNA2	ARHGAP17	TMEM63B	RNF43	SFRP4	STAT3	FAM13C	PAM	UNKL	GALNT7	UTP14A	UBR1	RP4-695O20__B.10	MOV10
ZNF653	FAM120A	CDS2	TRIM47	PDCD4	KBTBD2	ITGB1	TCERG1	KIF1B	PYGL	HSPA5	AGPAT5	SCAMP2	WWC1	MRS2	KIAA1333(hsa)	DENND4A	LIN28B	BAIAP2	AOAH	NA	RBL2	MGAT2	CEBPG	RNF44	SLC37A3	MANEA	FERMT2	TROVE2	MED13L	ITGB1	FAM120A
SYNM	PAGR1	ACSL3	UQCC1	MASTL	ABT1	PPP4C	FAM126B	HNRNPD	ZBED5	DCAF5	TMEM184C	USE1	EFNA2	GLIS2	ARFGEF1	YWHAH	IL21R	MEA1	C19orf25	NA	C9orf40	MPV17	ERBB2IP	BRWD3	POU4F1	OAZ1	CSNK2A2	ZBTB11	UBE2Q2	ARMCX5	PAGR1
CCT6A	PRKCA	PEX19	ABCC1	CDH13	SPPL2A	CCNB1	DAXX	BAIAP2	UBXN7	PRKRIR	c-Myb(hsa)	BRMS1L	ANKRD23	PLEC	C8orf46	NDST1	HMOX2	HNRNPA3	ENTPD6	MEN1	LRRC47	STAT3	TNPO1	FAM120A	HP1BP3	RAP2B	PIEZO2	WASF1	CIC	MED13L	PRKCA
PROCR	UBFD1	FUS	ETV3	ADAM10	ZFYVE1	HNRNPR	EPB41L2	MEA1	USMG5	CD151	TP53	POLR3D	HIC2	RPL7A	ELL2	VDAC1	N4BP2L2	NUP153	IQGAP1	RNF44	POC1B-GALNT4	STIP1	EFCAB14	C5orf30	TM9SF2	ARID3A	BECN1	ZNF273	SPDYA	ZFAND5	UBFD1
RPS8	RBL2	ITGB8	PAXIP1	EMP1	SEL1L3	TTL	ZCCHC9	HNRNPA3	DAZAP2	SRGAP1	TNRC6B	C18orf21	PPP1R18	NDUFAF2	KIAA1958	ITGB1	DEPDC1B	AP1G2	WNK1	BRWD3	DUSP22	ERBB2IP	BECN1	GPR63	ZNF124	FAM129B	ELL2	VAMP7	PSMD5	EZR	RBL2
SIPA1L1	IL1RAP	FAM126B	LENG8	ATP5D	EXOC5	LGI2	ATF2	NUP153	SCAMP3	MAP2K3	DNAH1	ENC1	BRF1	ZCCHC9	MSANTD3	NUP62	SFT2D2	AF086511(hsa)	HSPA5	MOV10	SCAMP3	TNPO1	MIER1	SOX4	SLC7A6	RPS3A	MIER1	UBP1	DDX3Y	DDX3Y	IL1RAP
HECTD1	OAS3	ATF2	ANKRD52	FAM168A	LZIC	CYFIP2	NUCKS1	AP1G2	FST	FOXK1	AZIN1	TUBGCP3	TMEM104	TOR2A	FZD5	MED13L	CD164	YOD1	BPTF	FAM120A	TSC1	ACTN2	TOB2	PDPR	PRRC1	SLC6A6	ZC3HC1	RRAGD	PTGER4	WASL	OAS3
EFHD2	NUMB	KCTD12	ARVCF	NFKB1	CALM1	GNA12	STAT5A	EML1	TSC1	SLC31A1	ATP9A	FKBP3	TM2D2	FAM83G	G3BP1	UBE3B	DDX17	EML1	P2RY11	C5orf30	PHF19	FERMT2	FZD5	CDIP1	CD38	RPS7	C2CD3	ITGB1	EIF2AK1	TPD52	NUMB
ZNF134	ZBED5	POU3F2	ZNF275	EIF3F	FGF13	ZFAND5	IARS	ARF3	CLU	ATP6V1E1	HECTD1	UGCG	CALM2	POU3F2	HSPA1A	CEP97	TAF4	ARF3	VPS36	GPR63	ARG2	TOX4	G3BP1	SLC15A4	ELK4	IL-6(hsa)	G3BP1	ANO6	DEXI	EIF2AK1	ZBED5
SH3BP4	UBXN7	USP36	MRPL51	MET	GOSR1	EZR	KCTD12	HOXB8	RPA3OS	MCM5	ICE1	STAT3	PKNOX2	AC002398.9	AK095096(hsa)	RANBP1	GNB1	HOXB8	NUP93	PDPR	BRMS1L	CSNK2A2	E2F1	PAGR1	TTBK2	SIPA1L3	UBE2R2	CEP97	TRIM23	P4HA1	UBXN7
TARS	TAP2	ELAVL2	LANCL1	KIF14	YOD1	SNRPD2	FAM83G	THBS1	PEAK1	STAG2	RABGGTB	B3GNT5	SNIP1	ZC3H18	CTH	TACC1	WWTR1	EIF4A3	SF3B1	CDIP1	POLR3D	ARFGEF1	RAB3GAP2	CCNB2	DR1	CNOT11	ASB1	DDX3Y	RNF38	DEXI	TAP2
SYDE1	NFIX	HNRNPA1	MAZ	TROVE2	SMAD9	NOMO3	PELI2	EIF4A3	ARL6IP5	UBE4A	COPB2	MYO9B	CELF1	BRD2	NM_020962(hsa)	DDX3Y	ABHD14B	VANGL1	ZNF507	SLC15A4	ENC1	TOB2	ZSCAN25	FBXO11	KIAA0195	MEGF9	CDH13	YAP1	FHL1	SSR1	NFIX
AGO1	HOXA7	DICER1	KIF6	IL-6(hsa)	SLC25A3	ZNF621	CEP250	VANGL1	PSD4	EPG5	MN1	RREB1	MAT2B	USP36	TMTC2	PLAA	PARG	TNF-ÃŽÂ±(hsa)	FOXK1	PAGR1	TUBGCP3	G3BP1	CDS1	RNF43	ALDH7A1	SSH2	TM4SF1	ADRBK1	GCLC	ZIC2	HOXA7
FBN1	SLMAP	SDC1	C15orf52	C14orf1	VPS13D	DDT	BRD2	CDC25B	SPARC	ZNF384	LRRC59	THY1	LZTR1	C11orf95	CDON	HMGCLL1	STT3B	CDC25B	MYH9	CCNB2	STAT3	E2F1	TBC1D13	RBL2	MEA1	GRB10	SNX18	NOMO3	IRAK1BP1	KAT6A	SLMAP
RGS3	SCAMP3	ZBTB10	TBC1D22A	ZNF273	SSH1	FPGS	DICER1	MYL12B	UGCG	SRGAP2C	POU2AF1	SIGMAR1	TAOK1	DICER1	KIAA1731	SC5D	AMBRA1	HDAC7	CHID1	NA	B3GNT5	CPSF4	NPDC1	C9orf40	LGALS3BP	VDAC1	PDE4DIP	WASL	ITGB8	ZBTB38	SCAMP3
PIK3CD	PTPN3	LRSAM1	PPP1CC	SSH2	UBR5	FUS	CBX2	PWP2	EPRS	DAD1	TFAP4	UTP15	SIK2	TRAPPC12	VASH2	ELF2	SPRED2	MYL12B	ELP2	FBXO11	MYO9B	PFKP	CHMP7	LRRC47	IMMP2L	RP4-695O20__B.10	TCEB3	DDHD1	FAM126B	PGR	PTPN3
CRTAP	PHF19	GAX(hsa)	ZNF445	MYB	WWP1	ANKRD11	SDC1	CASK	RREB1	FBLN5	NAV1	PTPRK	DNAJC24	CAMK2G	TCEB3	C1orf43	SLC7A5	PWP2	STAG2	RNF43	SIGMAR1	AP4B1	PDE4DIP	DUSP22	FBF1	PHF20L1	PRPF4B	ELF2	PWWP2A	BSDC1	PHF19
RNF4	CLU	MTERFD2	HNRNPDL	SPI1	ARMC8	LIG3	FBXO21	BCL2L13	SFXN4	ACAP2	ZNF395	EFCAB14	ZBTB45	E2F2	OTUD3	RUSC1	EPDR1	CCR9	UBE4A	RBL2	PIEZO2	ZNF638	DNAJA1	SCAMP3	NME4	TTL	IRF4	ZIC2	BSDC1	NUCKS1	CLU
RBMX	SCAMP2	MMGT1	MARS	ITGB1	PCDHGA1	ASIC1	ZBTB10	ING3	TNPO1	ABCC10	PBXIP1	PIEZO2	LPP	MLF2	APEX1	ZNF827	NISCH	CASK	CSDE1	C9orf40	ARFGEF1	ZSCAN18	EMP1	TSC1	YOD1	BCL9	UNKL	NUDT12	FAM135A	GPR137B	SCAMP2
CTNNB1	MYBL1	CENPT	HNRNPF	OPTN	UBTD2	PROM2	LRSAM1	AFF1	GALNT7	SERPINA7	TCEB2	SHANK1	NSD1	EN2	ANKRD13A	FITM2	DCAF10	IFITM1	2009-03-01	LRRC47	G3BP1	ZSCAN31	WDR1	PHF19	PPAT	STOX2	FEM1B	ZNF594	NUCKS1	RDH11	MYBL1
CCNE2	CAMSAP3	LPHN2	AKAP9	RNF2	ZNF267	SMS	ZNF76	NF2	ARFGEF1	CD164	MS4A3	EEF2K	ATP5B	RCN1	ACADSB	ANKRD11	COL3A1	IFIT1	MIB1	POC1B-GALNT4	MCAT	UBE2R2	TCEB3	ARG2	TMOD2	TACC2	RAP2B	FUS	IARS	RAD23B	CAMSAP3
NRD1	PEAK1	PRKAA2	NRBP1	NUP62	HEXB	NUCKS1	MTERFD2	NR6A1	TOB2	MINK1	INS-IGF2	G3BP1	CMTR2	PLEKHM2	hCG_1790474(hsa)	FAM126B	IPO7	ALP(hsa)	LMNB1	DUSP22	RAB3GAP2	ZNF420	OTUD3	RBM27	SLC25A3	CDR2L	EIF3F	PGR	SMAD2	USP36	PEAK1
MIB2	TRIM11	CRKL	SH3BP2	MED13L	PRRG4	ATN1	MMGT1	SORT1	E2F1	HSPD1	B3GNT1	CPSF4	RBM38	CDK2AP2	LEPROTL1	GPHN	PRKCE	ING3	DEPDC1B	SCAMP3	PDCD4	SLC6A15	GGCT	ANKRD13B	KIAA1598	EZR	ERI2	FAM126B	SH3PXD2A	SCRN1	TRIM11
E2F3	ANKRD13B	DGKE	SYPL1	FBXL5	SAMD8	SMAD2	PRKAA2	CSNK1G3	RCC1	SPCS3	TUBA1C	RAB3GAP2	TNRC6B	H2AFX	HYLS1	TMED2	SRSF2	NF2	YWHAB	TSC1	TGFBR1	ZNF568	METTL2A	VWA9	IQGAP3	YAP1	SLC6A6	SMS	HIST1H2AI	HNRNPA1	ANKRD13B
AKT1	MGAT2	SLC7A6	PAX5	Ets-1(hsa)	REST	HIST1H2AI	TPCN1	METRNL	MASTL	SQSTM1	GIGYF2	PDCD4	SPTY2D1	DUSP2	PCOLCE2	SMS	ZNF107	NR6A1	ST3GAL1	PHF19	MACC1	SNX18	ISG20L2	SIN3B	ARF3	HMGB3	RPS7	FAM135A	MRPS35	C19orf55	MGAT2
NDN	TUBGCP3	YWHAE	NTRK3	C3orf18	ELK3	PLEKHO1	PHAX	GPANK1	ASB1	CTSC	FEZ2	ZSCAN25	LRIG2	IP6K1	S100A16	FAM135A	ADD3	CDKN3	PLXNA1	ARG2	RTTN	ADAM10	DSC2	BRMS1L	STOM	SSR1	UTP14A	USP9Y	CAMSAP1	RCN1	TUBGCP3
CDK9	GUCD1	TSC22D3	MAP4	PBK	SETD7	ZNF611	TSC22D3	ATAD1	TGFBR1	C9orf117	ARL6IP1	ASB1	ASH1L	ATXN2L	ATP6V0E1	NUCKS1	TAOK1	METRNL	DDX17	VWA9	ADAMTS5	DNAJA1	OSBP	POLR3D	IPO9	ELF2	TROVE2	NUCKS1	USP36	ZBTB10	GUCD1
CSNK1A1	RPS3	ELK4	CBX4	DDHD1	IGFLR1	H2AFJ	BRIX1	ZNF597	PDE4DIP	XBP1	IFFO2	TGFBR1	PANK3	VPS18	KIF14	TPM1	C4orf46	GPANK1	RAB12	BRMS1L	PDE4DIP	MYLK4	NFKB1	ENC1	HIST3H2A	AREL1	ZBTB11	METAP1	DICER1	TMEM33	RPS3
DLC1	SIGMAR1	TMEM59	PPP3R1	TPD52	NPAT	TKT	TMEM59	ZNF43	CXCL16	ETF1	MXI1	PHRF1	SLC35F5	SLC25A46	TROVE2	CTNND1	PDS5A	ZNF597	DCTPP1	POLR3D	FBXO32	FBXO32	PPP2R5E	NEU3	SPATA33	C1orf43	DENND4A	TPM1	TMEM205	AMFR	SIGMAR1
DNMT1	ERBB2IP	CYR61	MNT	MXD3	ADAR	M6PR	CLIC4	FLI1	HIST1H3A	ASPH	AGA	MACC1	EEF1D	TSC22D3	SLC39A8	SMAD2	MTRF1L	FLI1	C6orf211	ENC1	COX8A	GGCT	FEM1B	TUBGCP3	PHACTR2	RPS28	GTF2E2	ZNF12	FBXO21	UGGT1	ERBB2IP
HOXA5	SCG2	TMED7-TICAM2	OPA3	C1orf43	FKTN	RNF169	GTF3C5	P2RX5	WDR1	WASF3	ATP5A1	ADAM10	ATP9A	UFC1	GALNTL6	SH3PXD2A	DDX10	P2RX5	TMOD3	CACNG8	CHST3	CHST3	ATG13	FKBP3	SRSF5	ZBTB38	TBL1X	CHCHD1	RBM12	PRKAA2	SCG2
PLK2	TNPO1	ATP5F1	DDX42	GATM	ZYG11B	DNM2	CYR61	POMT2	TCEB3	MAP3K13	ATL2	ADAMTS5	CYTH3	INPPL1	C14orf1	TKT	CAMKK2	CD83	KCNC3	TUBGCP3	TSSC4	EPHB2	ARID3A	PCNA	ZNF267	LTA4H	UBP1	GARS	PAM	SULT1A1	TNPO1
CHST6	UTP15	GNS	PRDX2	KAT6A	RSF1	SDC1	RPS17	PGM1	APEX1	FAM91A1	CEP68	PDE4DIP	CCNT1	COTL1	ZNF273	RNASEL	ZNF622	ATP11AUN	SERPINE2	FKBP3	LEPROTL1	LARS2	EIF3F	UGCG	AGO3	AFMID	GRB10	ELAVL2	MAST4	TMEM194A	UTP15
SNTA1	FRMD4B	CLDN11	FBXO45	MRS2	NRDE2	MLF2	TMED7-TICAM2	TSPAN3	GGCT	PSAP	HNRNPC	PFAS	FAM69B	2008-09-01	TBL1X	HNRNPA1	TMEM123	HNRNPF	CLTC	STIP1	FAM189B	FEM1B	MET	STAT3	HMGA1	ALPK3	SLC44A5	SCRN1	TMEM33	AK4	FRMD4B
CENPB	PTPRK	HNRNPD	SMEK1	ZBTB38	IDS	RP4-758J18.2	CDKL5	ATP11AUN	DSC2	B3GALT5	ACO1	TCEB3	DPY19L4	AMDHD2	MYB	DICER1	ANLN	HERPUD1	KPNA4	B3GNT5	IRF4	SMC1A	ATP6V0E1	B3GNT5	IMPDH1	FUS	RRAGD	ARHGAP11A	SLC37A3	ATXN1L	PTPRK
CDC42BPA	GALNT7	SELE	TPRG1L	GCLC	ATAD1	PAM	GNS	HNRNPF	FBXO46	EZH2	TP53INP1	FBXO32	MAVS	BET1L	HNF1B	C19orf55	CCT6A	ARPP19	CNIH4	MYO9B	PDHX	MET	KIF14	MYO9B	LENG8	NELFCD	CSK	DOCK3	HCN2	EGFL7	GALNT7
MSANTD2	ARGLU1	DCTN5	SMC5	HTRA1	SOWAHC	DNAJC19	CLDN11	GMFB	FAM189B	DCAF10	TMCC3	COX8A	ZNF134	RAI1	ID2	TMEM159	PPP2R5A	CARD8	NSMF	PDCL3	ARID3A	SH3YL1	SENP3	RREB1	PAK2	PGR	CDT1	PPP1R9A	LRCH1	PHAX	ARGLU1
MRPL10	FERMT2	TCF4	PSD	KSR1	ZNF43	EMC10	HNRNPD	U2SURP	IRF4	COPB1	IGF2	CHST3	BRCA1	DENND4B	BORA	CBX2	TNRC6B	SKA2	ZNF768	SIGMAR1	PTPRU	TROVE2	SLC39A8	SIGMAR1	PPIC	FAM126B	ZDHHC21	RCN1	BCAT2	PRRC1	FERMT2
DOCK4	TOX4	KLHL8	CCKBR	LSM3	SZRD1	CXorf57	SELE	HERPUD1	UNKL	HERC1	EGR2	ANKRD13A	RIF1	NXPH4	ITGB1	CASP7	GLTSCR1L	KLF9	TAF6	TNPO1	FAM129B	LRBA	PHF8	NAGA	PRKCI	PWWP2A	CCNB1	FBXO21	NRAS	UNC119B	TOX4
EMP3	BECN1	CDC25C	ERLIN2	FUS	PDZD2	STX10	LPCAT1	ARPP19	PDHX	MCM7	CTSZ	TSSC4	BBIP1	DDX23	ANO6	RBM12	RERE	HM13	FDFT1	UTP15	SMC1A	SIPA1L3	BLCAP	UTP15	PRRC2B	CD42a(hsa)	ZBTB39	ZBTB10	CRKL	KBTBD2	BECN1
LDHA	TOB2	GTF2H1	SEC16B	FITM2	C12orf5	C6orf136	MEA1	CARD8	EXT1	SMARCD1	LMO3	ISG20L2	BTG2	L3MBTL2	KRT18P8(hsa)	ZBTB10	THAP5	BACH1	TMEM164	EFCAB14	MET	CBFA2T3	GRB10	NAA35	SAMD8	TMED2	WARS2	PAM	ATXN1L	SPPL2A	TOB2
IRS1	G3BP1	GOSR1	MYH9	NDUFAF2	MCL1	CHCHD3	LGALS3BP	SKA2	FEM1B	MSN	IGJ	LEPROTL1	JUN	NUP153	MED13L	NRAS	RNF149	LRRC8D	CAV2	PIEZO2	UTP14A	ZNF273	RRAGD	PIEZO2	MTUS1	TOR2A	RNF2	CAMK4	MRPS23	RCAN1	G3BP1
ZGPAT	E2F1	YOD1	TRAF4	IKIP(hsa)	PTPN4	CIAO1	GTF2H1	KLF9	RAP2B	ASF1B	GABARAPL1	FAM168A	ZNF711	UBQLN4	PCSK9	LTN1	TMEM170B	ITCH	SLC30A7	ARFGEF1	TROVE2	BLCAP	TOM1L2	ARFGEF1	MARVELD1	DDX50	BCL9	SLC37A3	YWHAE	DR1	E2F1
KDM6A	RAB3GAP2	TMED7	MACF1	CDK4	ACTG1	YWHAE	YOD1	HM13	ARID3A	NDUFC2	HIST1H2BG	LARS2	ILF3	NME4	SPDYA	RNF122	SOCS3	LCOR	HNRNPU	ELL2	LRBA	CNOT11	BORA	ELL2	WDR54	NUCKS1	CYFIP2	ETV6	CRIM1	RPS25	RAB3GAP2
UBE2K	PLXNB2	PPAT	HIPK3	EPB41L2	GSPT2	TSC22D3	TMED7	CPSF2	EIF3F	PRPF8	XYLT2	FAM189B	ERGIC3	SLC25A3	STOX2	DUSP2	ZNF253	ZNF24	ZDHHC9	G3BP1	PHF8	MEGF9	CSK	TOB2	B4GALT5	ALDH4A1	HELB	MMGT1	REXO1	PPM1K	PLXNB2
IPO5	ZNF638	CABYR	UBL3	COG2	TOMM20	INPPL1	CABYR	LRRC8D	SNX11	MLH1	FOSL2	PDHX	SPEN	COL12A1	PET112	CRKL	CAPZB	OLFML2A	KRAS	MCAT	SPRYD4	SSH2	SDR39U1	G3BP1	CAPN8	POLR2C	CEP97	SLC7A6OS	ELK4	GPATCH8	ZNF638
TNFRSF10B	RCC1	THBS1	WNT4	CXCL8	SLC25A32	ELK4	OTOG	EXOC6B	SMC1A	AMMECR1L	SFPQ	ARID3A	TUBA1C	CC2D1A	POLR1C	C12orf76	CCZ1B	PPRC1	WDR6	HSPA1A	CNOT11	USP53	CCNB1	MCAT	USP31	ZNF12	TACC1	IKBIP	CLIC4	MAGEF1	RCC1
NF1	UBE2R2	UBTD2	CSDE1	FAM135A	STK38	TMEM59	WDR75	ITCH	MET	CAPRIN1	CFL2	PTPRU	SAP30BP	POLRMT	RADIL	HP1BP3	ZNF134	PMF1	EZH2	RAB3GAP2	SSH2	USP49	GRAMD1B	E2F1	TUBA1B	POU3F2	ZFAND5	DIEXF	KBTBD2	UCK2	UBE2R2
JAG1	TBC1D13	ITGA8	HMGB2	CCT2	PERP	BID	THBS1	LCOR	UTP14A	PFDN4	TGIF1	SMC1A	C1orf85	SIRT1	NUCB2	HN1	EIF2AK2	CD40LG	HEG1	PLXNB2	GPR85	RRAGD	MED13L	RAB3GAP2	USP1	NXPE3	EZR	CRKL	GPR55	DDX23	TBC1D13
C5orf47	TM4SF1	CMBL	DAP	NUCKS1	U2SURP	BTRC	UBTD2	ZNF24	TROVE2	IER3	C6ORF174	TROVE2	B4GALNT4	SIK1	NDFIP2	MTHFD2	LYPD3	SLC17A5	PLOD2	PDCD4	CDT1	SIGLEC1	FNTB	PDCD4	LRRC8A	ACSS1	PLAA	TSPAN5	ATP5F1	FBXO30	TM4SF1
KLC1	NPDC1	AGO3	CTSD	POLR2C	HERPUD1	CHD1	ITGA8	PPRC1	SRSF9	GIGYF1	VTI1A	LRBA	C2orf44	HOXB8	DDHD1	YWHAE	LCORL	SERPINB9	RHEB	ARHGEF5	PPP4C	BORA	HELB	TGFBR1	UBQLN1	USP36	NDFIP2	VTA1	CLDN11	CALM3	NPDC1
TRPC4AP	YIPF3	DBN1	TNFAIP3	MFSD6	PGM2	ACER3	POLD2	PBX1	BLCAP	ATP2B1	MBD6	PHF8	COL18A1	RPL3	IL1R1	TSC22D3	ZNF268	ISG15	DDX3X	TBC1D13	TOR1A	RP4-695O20__B.10	CIC	TM4SF1	NR6A1	BCL3	WASL	ZNF124	EXOC5	RFFL	YIPF3
RAI14	ADAM10	ETV3	KLHL21	CTNND1	GDF11	RAB3D	ZMYND11	SLC17A5	MEGF9	YWHAQ	ZKSCAN3	CALCOCO2	PI4KA	PTRF	PARM1	POLDIP2	PCCA	NA	SFTPB	TGFBR1	ATP2C1	ITGB1	UBE3B	MACC1	SNAP25	DICER1	DDHD1	PRRC1	DENND4B	NUP153	ADAM10
USP48	PDE4DIP	ZNF681	ERF	NF-ÃŽÂºB(hsa)	ZNF148	CCT7	CSAG1	TRPS1	SSH2	NSD1	MIF	NDST1	PRR14	CDC25B	ZDHHC23	ACER3	ZNF676	KLHL20	TGFB1	MACC1	ZBTB39	RPL17	FBXL5	RTTN	MARVELD2	E2F2	TPD52	MRPS23	GPATCH8	KLHL8	PDE4DIP
FA2H	DNAJA1	CLCN3	WEE1	RAD23B	PELO	AGAP3	CMBL	SERPINB9	RRAGD	TUBA3C	DDOST	GPR85	RAB1B	MAPK7	TRIM23	CCNA2	KANSL1	SMARCAD1	MVB12B	YIPF3	ZNF691	CCNB1	RPN1	ADAM10	PAFAH1B1	PAM	UBE2E3	CRIM1	DCAF8	YOD1	DNAJA1
GTF2H3	EMP1	TMEM248	USF2	SMAD2	NRBP1	COMMD7	AGO3	KLHL20	ID2	FAM222B	PTP4A1	CDT1	DYNC1LI2	HIST1H2AM	GATM	CLEC2D	PMAIP1	IER2	ATP6V1H	CYP1A2	ARL8A	HNRNPR	TACC1	ADAMTS5	DENND1B	AMFR	P4HA1	DUSP11	ERO1L	HMGCR	EMP1
IGFBP2	C3	SPAG5	NFXL1	SH3PXD2A	ZFC3H1	DDX23	DBN1	SMARCAD1	ITGB1	TMEM147	MESDC2	TTYH3	HELZ	KAL1	TOMM40	LZIC	MB21D1	VWCE	CORO1C	RTTN	NUP62	TOX	TTC39C	PDE4DIP	ARL2BP	TMEM9	AKAP17A	PRR3	ZMYM4	ENDOD1	C3
TOM1	ACADSB	MARVELD1	CNST	PPP5C	FRS2	CALM3	ETV3	FBRS	PPP4C	TP53	PPIB	PPP4C	GIMAP8	AGO3	Contig37200_RC(hsa)	CALM3	PIKFYVE	SYNJ1	MAP3K11	MSI1	UBR1	ZBTB39	DDX3Y	NAT6	PPFIA2	SDHB	TRIM23	AP3S1	TCF4	UBR5	ACADSB
POLQ	ST6GALNAC4	SSU72	CTDNEP1	ZNF611	KLF12	DCTN5	HMGA1	IER2	RPL17	TNRC6B	BMP2	PTPRQ	ATXN1	KIAA1522	Contig37920_RC(hsa)	TCF4	PPP1R12A	RHPN2	ZCCHC2	ADAM10	MED13L	ADAMTS19	ADRBK1	EMP1	SGPL1	NRAS	ZIC2	KBTBD2	KIAA2022	AFTPH	ST6GALNAC4
CAPN1	ISG20L2	HOOK3	IGF1R	CSNK1G2.(hsa)	CAMSAP2	CALM1	CLCN3	CPSF6	TOR1A	SSRP1	CHD2	ATP2C1	MYPOP	HMGA1	ZBTB38	KIAA2022	TYMS	HLA-C	ACTA2	ADAMTS5	MAGEB1	ARL8A	ROCK1	COX8A	FAM46C	H2AFX	ZBTB38	CYR61	WARS	WDR75	ISG20L2
NAE1	SPPL3	B4GALT5	MINK1	PRSS21	MCM4	L3MBTL2	TMEM248	SYNJ1	ZBTB39	HSPG2	ILVBL	ZNF691	CPNE3	EIF3D	RB1CC1	BACE1	C17orf89	PHF23	PRPF8	HIST1H3A	PLCXD1	DCTD	WASL	CHST3	PTPN4	NLRP2	GCLC	KIF1B	RRN3	C3orf17	SPPL3
CCNE1	OSBP	ZNF131	PIK3C2B	INTS10	PPP3R1	LGALS3BP	NSUN5	RHPN2	GPNMB	NPR1	SMARCD2	GRAMD1B	RANGRF	LENG8	hCT1819827.1(hsa)	YOD1	PIR	ZNF620	APP	FBXO32	BCL9	MED13L	SSR1	ANKRD13A	HLA-E	IP6K1	ZNF827	TMED7-TICAM2	BRD8	SYNE3	OSBP
PIK3CA	FBXO46	RBM28	DDX17	ACOX1	ZFP36	ZNFX1	MROH1	HLA-C	WARS2	COL6A1	FLT3	ARL8A	CDK5RAP1	PAK2	AK095149(hsa)	IFI30	PKP4	MED13	DST	COX8A	RPF1	CUTC	AREL1	TSSC4	VWDE	CRKL	ZSCAN32	ZNF83	HMGCR	PHACTR2	FBXO46
SLC16A7	NFKB1	UTP6	RAB12	CDK5RAP3	ASXL1	MICAL1	HOOK3	PHF23	NUP62	RBMS1	SP1	NUP62	ZC3H12C	ATMIN	WDR47	APC	PHC3	PPP2R4	CAPRIN1	GGCT	FGD6	RAB35	ZDHHC23	LEPROTL1	NUP133	ATXN2L	PGR	LPCAT1	CRK	ZMYND11	NFKB1
VPS53	FAM189B	RPL21	SSR2	E2F2	PLEKHF2	NME4	SMARCA4	ZNF620	UBR1	HECTD1	INCENP	MED13L	SUPT5H	FKBP4	THEM6	HMGCR	ANAPC10	ATP11B	PREB	CHST3	UBE3B	SPDYA	ANGEL2	IRF4	NUDT21	MTHFD2	TCERG1	DDX23	FBXW7	LGR4	FAM189B
SDC2	IRF4	ZNF275	CHMP2A	RBM12	ZNF562	RPS9	UBIAD1	MED13	MED13L	CHP1	MDM4	MAGEB1	LGALS3	SLC19A1	MCM9	SOX11	MCM3AP	PAPOLA	NCL	ANKRD13A	STOX2	GNA12	RNF38	PDHX	ZNF639	CD59	FAM126B	CALM3	SSH1	ZNF267	IRF4
IL6ST	ATG13	XRCC6	PARG	DNAJC19	TRPS1	IFI30	ZNF131	KIAA0430	SRR	CD81	MANBAL	PLCXD1	MOGS	C11orf30	SAYSD1	FBXW7	GOLGA8A	DCUN1D4	FAM222B	TSSC4	FBXL5	EZR	ZBTB38	ARID3A	SATB2	THUMPD3	PWWP2A	C16orf87	COL12A1	AGO3	ATG13
CLK2	PNPLA2	PITPNA	EVC	TMEM33	CLCC1	BRPF3	SORT1	PPP2R4	SNX19	AGPAT1	EP300	TENC1	ZMYM2	ANKRD52	TCERG1	TRIM37	MAN2B1	MDFIC	UNG	ISG20L2	YAP1	ZBED4	WDR47	PTPRU	HOXA9	PIWIL3	RTN4R	SFMBT2	ARMC8	P4HA2	PNPLA2
PMM1	EIF3F	SGPL1	PSAP	CRLF3	MAP9	SLC25A3	2011-09-01	MACF1	RPF1	TAGLN2	USP48	FNTB	GMPS	NOL7	MAPK8IP2	RNF123	C11orf1	CSDE1	SLC16A3	LEPROTL1	ZBED4	ADRBK1	FITM2	FAM129B	TM9SF3	RASA2	EPB41L2	MAP3K3	ARRDC4	ATAD2	EIF3F
MAPK8IP3	TOP3A	YWHAG	AMBRA1	LRCH1	NBN	FAM221B	MAZ	PAPPA	FGD6	COPB2	NOTCH3	RPF1	PRNP	WDR54	FAM126B	ARRDC4	FNDC3B	TOMM70A	CPSF1	PPP2R5E	ADRBK1	NEGR1	ITGB8	SMC1A	TTN	ZNF775	TMED2	FAM115A	SIK1	FKBP4	TOP3A
RAD54L2	KIF5A	SEC23A	MAP3K9	UQCRFS1	KLHL20	DAB2	SGPL1	ATP11B	STOX2	CBLB	PPP2CB	FGD6	ZFYVE9	PLCD3	PWWP2A	MED14	SLC25A13	MOB1B	RALGAPB	IRF4	WASL	MESP1	SAR1B	MET	AUTS2	GLDC	FAM135A	YOD1	RPL3	ANKRD52	KIF5A
EMX2	ATP6V0E1	CCND2	LBX2	STX5	EYA4	HDAC7	YWHAG	PAPOLA	RPN1	NUP214	EIF4E2	UBE3B	ARHGDIA	CGNL1	RHOBTB3	THBS1	MYLIP	BRCA2	TNRC6B	PDHX	DDHD1	TRAPPC3	EPB41L2	RPS3A	EIF5A	GTF3C5	ZNF793	TMED7	IPO9	REST	ATP6V0E1
MBNL1	KIF14	TNIP1	GFER	LTN1	RRM2B	SRSF5	SEC23A	DCUN1D4	PET112	RASA1	PARP1	FBXL5	EIF4G1	INTS3	CMPK2	RPL3	FAR1	PPP2R5D	EPB41L1	ARID3A	EIF2AK1	ZBTB44	FAM135A	UTP14A	AKAP9	MMS22L	NUCKS1	HMGCR	MTMR6	ELK3	KIF14
RAN	DENND4A	PRKCDBP	DDX3X	IKBIP	ZNF664	C21orf58	CELSR2	MDFIC	EFS	LARP1	CERS6	PET112	HIST1H2BG	UBIAD1	NM_020467(hsa)	CPSF7	NUFIP2	CCDC117	ALDH5A1	PTPRU	ZNF621	ELF2	TUBGCP4	TROVE2	ZNF830	CHD1	MFSD6	ODF2L	HMGA2	TMEM184B	DENND4A
GDI2	YWHAH	ANXA1	BDNF	CLGN	ATG4D	DBN1	ANXA1	ZSCAN29	TTC39C	FH	PRICKLE4	ZFAND5	TMCC1	DPYSL3	DDX50	PTRF	DYNC1LI2	PSMD3	ZNF543	FAM129B	ZBTB44	CDS2	NUCKS1	GP5	BRIP1	KIF1B	RIOK3	CFL1	VANGL1	SETD7	YWHAH
ZNF106	C14orf1	DKK2	GCC1	NA	BCL10	CABLES2	FAM35A	KIAA2018	YAP1	PRDX4	NBEAL1	EZR	FBXL19	TUBA1B	IGFN1	GTF3C4	RGMB	SFT2D2	PDE4D	IPO11	AREL1	ANGEL2	RDH11	LRBA	PTPN14	TMED7-TICAM2	PREX1	COL12A1	TOR1AIP2	SEL1L	C14orf1
AGPAT3	TBL1X	FAM35A	CELF1	TMEM194A	PTBP1	HMGA1	UHRF2	CSDE1	NDFIP2	MAPKBP1	KIAA1244	YAP1	MBD6	DIDO1	NUCKS1	UBTD2	POR	PHF3	DDX21	SMC1A	C1orf43	RNF38	MGST1	PHF8	RNF31	ZFYVE1	ZRANB2	ARF3	MPHOSPH10	ADAR	TBL1X
HSPA1B	MYB	ACTG1	TRAP1	HP1BP3	C7orf60	ZNF512	ACTG1	SP3	FOXN4	CNIH1	CEP95	ZBED4	ERN1	NR6A1	GPR137B	AGO3	ZNF493	AGFG1	EDEM1	UTP14A	PACS1	C2orf48	ZNF12	YWHAH	IL17REL	BTBD1	SHROOM3	WWP1	PHACTR2	SPTLC2	MYB
CHST1	ID2	ETS2	ALKBH5	HN1	CPSF6	EIF3D	HSP90AA1	TOMM70A	ZNF621	COL2A1	EIF4G3	ADRBK1	TMPO	WNT5A	BLM	MMP15	DNAJB9	BTBD3	SRSF1	TROVE2	ZDHHC23	MRS2	CTNND1	SRSF9	HUWE1	NT5C2	RAD23B	AFTPH	LGR4	DIDO1	ID2
ITGA6	MRPL4	PXN	CSPG5	MTHFD2	MPZL1	LENG8	ETS2	MOB1B	ZBTB44	DBP	CHTF8	WASL	SRRM2	AP2B1	RP11-11C5.2(hsa)	KIAA1522	KIDINS220	EGFR	EVL	SLC10A3	GATM	ZBTB38	POU3F2	SPRYD4	SF3B4	MBTPS1	SMAD2	SIRT1	ZNF267	CA5B	MRPL4
HDAC8	NDST1	TOMM20	TIPARP	WHSC1L1	CDKN1B	ATAD2	MARS	PPP2R5D	SSR1	NAV1	TNRC6A	DDHD1	KLHL15	PAFAH1B1	RDH11	DHCR24	SON	TMEM41B	ZNF433	WASF1	RIPK2	IL17RA	SH3PXD2A	SSH2	ORMDL3	WDR55	ZNF585B	SIK1	PYCR2	USP1	NDST1
FBXO33	VDAC1	RC3H2	ZNF746	VPS18	ECHDC1	FKBP4	HOXA9	YWHAB	ELF2	NAV2	SLC2A1	ZNF621	MSL3	OGFR	ENST00000296531(hsa)	RFX6	ZNF626	IER5L	HIF1AN	LRBA	PEX19	PGAP1	ESCO2	UBP1	RDX	YOD1	ZNF791	MED14	MSH3	CCNYL1	VDAC1
VEGFA	TTYH3	NUP210	CAPRIN1	CIAO1	ANKRD29	TMEM248	RC3H2	CCDC117	AREL1	SLIT2	MBNL1	ZBTB44	ANKFY1	ARRDC2	AF086173(hsa)	IMPDH1	CRBN	LY75	SMARCE1	PHF8	THEM6	ZNF594	BRD2	TOM1L2	IFT122	WARS	CAMSAP1	THBS1	PIP5K1C	YIPF6	TTYH3
SOX2	PPP4C	LMBR1	NCOA3	CD36	FOXK1	ANKRD52	AUTS2	PSMD3	C1orf43	BTG2	ABHD12	AREL1	ELMOD1	HIST1H1E	KCTD12	LENG8	GPRC5A	IFITM3	EEF1D	SPRYD4	PLEC	LSM3	PPP1R16A	C20orf24	ZFP36	BRPF3	ESCO2	STOM	MEX3B	PURA	PPP4C
HMCN2	CCNB1	TRIM35	GIGYF1	RASA2	SYNJ1	PRRC2B	HNRNPF	SFT2D2	GATM	FBN1	ATG9A	C1orf43	C16orf72	MAZ	ATN1	AMPD3	PTP4A2	SQSTM1	GPR35	FANCD2	PCSK6	HELZ2	M6PR	CSK	INPP5F	HMGCR	DISC1	HMGA2	KIF20A	CHMP1B	CCNB1
MAPK1	HNRNPR	MYOF	CCT6A	YWHAE	STYX	SPAG5	TRIM35	CFTR	ZIC2	GP2	MLXIP	PACS1	FAM199X	CTU2	FAM171B	ATAD2	ARID1A	HEATR1	TMEM18	CNOT11	PWWP2A	WDR7	DICER1	GPR85	SBDS	CRK	CASP4	VANGL1	ATMIN	2011-09-01	HNRNPR
SUCLG1	ZBTB39	ABCG2	ADORA2A	BRIX1	MACF1	TMEM184B	SMC6	PHF3	ANGEL2	CTNNB1	LDLR	ZDHHC23	KDELC2	DCXR	U79257(hsa)	PPIC	TMEM86B	PTMS	IKBKB	SSH2	RHOBTB3	LIG3	KBTBD8	CDT1	PLEKHF2	SLC25A12	TTF2	ZNF780B	CDKAL1	ZNF804A	ZBTB39
p85beta(hsa)	PINK1	NKTR	C7orf49	CHST15	XPOT	UAP1	NKTR	AGFG1	RNF38	AP3B1	TNPO2	GATM	NF1	TP53I13	hCT2328509(hsa)	SLC19A1	BMP2K	DHX40	COL6A1	ADCY1	CDK4	ZNF208	DNM2	TTYH3	CDC5L	ARF3	ELAVL2	LGR4	FKBP4	NAP1L1	PINK1
DYRK1B	ARL8A	PELO	ILKAP	CLIC4	SNTB2	LMNB2	ARNT	IGF1R	ZBTB38	MSH6	LMF2	RNF38	ABCB7	HIST1H2BC	Contig30437_RC(hsa)	C11orf30	SUPT6H	PA2G4	CCSAP	CALCOCO2	JMJD4	TMED2	E2F2	PPP4C	RPL37	TRIAP1	SH2B3	ZNF267	CASK	ARHGEF12	ARL8A
FBXW11	GPN1	ARNT	PDE4D	MMS22L	ATP11B	PDCD6IP	ETS1	BTBD3	LTA4H	NR3C1	BST2	RB1CC1	MAT2A	SGSH	ESCO2	PCSK5	TMED10	TLR4	HECTD1	CDT1	GPHN	SMS	TPD52L1	ANO6	CA12	SLC35G1	DICER1	RORB	C11orf30	REEP3	GPN1
ABL2	BCL9	ETS1	DDX21	KBTBD2	SQLE	TBC1D10B	DPP8	TMEM41B	RB1CC1	SSFA2	ATP2A2	RIPK2	TLE3	SECISBP2	EIF2AK3	ANKRD52	PRDM6	HAS2	RANBP3	PPP4C	ZCCHC9	CXCL8	FBXO21	TOR1A	SOD1	THBS1	ARHGAP11A	ABCC1	ANKRD52	YTHDF1	BCL9
RPL27A	RPN1	KLF9	MBD3	CYR61	ANKIB1	GAPDH	PSME3	CLTC	DNAJC6	PIGC	PDE7A	PEX19	ARID4B	CAPNS1	ALMS1	WDR41	HOXB6	SPATS2L	PCGF5	CCNB1	PTPLB	GZF1	PLEKHM2	ATP2C1	SMEK1	RPL3	OVOL1	DHCR24	PRRC2B	NEDD4L	RPN1
ADCY9	CDR2L	DPP8	SPECC1L	ZNF605	PPTC7	ARVCF	PKM	SQSTM1	IL17RA	AXL	TEKT3	THEM6	MAGEB3	ACTG1	ZNF611	REST	ZNF100	ZNF768	SLC2A3	TOR1A	ATF2	FLNC	RBM12	ZBTB39	TMEM43	EFEMP1	CBX2	CUL2	TMEM184B	MCL1	CDR2L
GAK	TACC1	DYNC1H1	VPS13B	TMED7-TICAM2	BOD1L1	DDX27	MROH8	HEATR1	KSR1	TPD52L2	Myb	PLEC	RBFA	TSPAN3	STAM	SETD7	RAB18	SEC61A1	LMLN	ATP2C1	LDB2	CDC20B	TMEM9	ZNF691	CCT4	HMGA2	DNM2	FAM47E-STBD1	SETD7	CDK2	TACC1
ZSCAN9	ZBED4	PKM	SNX8	2008-09-01	LIN28B	FTH1	GNG12	PTMS	LSM3	COL4A2	SDCCAG8	ITGB8	MIDN	HOXA9	PXDC1	CREB5	RAB11FIP5	SF1	COPB2	ZBTB39	BLM	NUCKS1	CBFA2T2	ARL8A	PTBP1	TMEM101	EN2	FKBP4	EXTL2	CCND2	ZBED4
HSPE1	TPD52	TCF12	RHOC	MCM8	IL21R	TUBA1B	HUWE1	DHX40	EHMT2	SMARCA5	C5orf63	PCSK6	MPRIP	TM9SF3	TTF2	XK	FLNA	EVC	GGA3	ZNF691	RIOK3	WWP2	MMGT1	NUP62	MPZL1	TNF-ÃŽÂ±(hsa)	FBXO21	TPR	GNPDA1	PSMD2	TPD52
SPP1	EIF2AK1	KCNAB3	ADAM17	GNS	AFF4	ZNF346	TCF12	HAS2	TRAPPC11	MAPK8	CLDN12	PWWP2A	TAX1BP1	SLC12A6	RNASEL	USP37	C5orf51	SNRNP27	LIF	TRNT1	IARS	KCTD12	NRAS	GPN1	SELT	ZMYND11	RBM12	PRRC2B	SEL1L	ACTG1	EIF2AK1
TEK	ZNF621	FRS2	EEF1D	Spi1	ANKRD17	LRRC8A	KCNAB3	RHOA	FAM126B	KPNA5	NFASC	RHOBTB3	FBXW2	TACC3	SH2B3	ZNF431	SFPQ	TMEM164	LARP1	ARL8A	PREX1	ATN1	HIST1H1C	UBR1	MAP2K3	C21orf58	SMUG1	SAMD8	TBC1D10B	HSP90AA1	ZNF621
SLC1A5	AREL1	STX3	SRA1	DR1	UBE4A	IFNGR2	FRS2	ZNF768	SAR1B	DNAJC13	RAB11FIP1	ANKRD39	CNOT1	HM13	DICER1	GAPDH	REEP4	PDP1	RPS4X	NA	ZNF12	FAM83G	NDRG3	MED13L	HBP1	AGO3	MAST4	SPATA2	ZNF431	PPIL1	AREL1
SGK1	PACS1	MEX3A	HSPA1A	SEL1L3	MRPS16	CEPT1	PHF1	SEC61A1	TOR2A	DNMT1	P2RX7	CDK4	UBE2D3	SYPL1	Contig54491_RC(hsa)	USP31	EI24	HNRNPU	TRIM59	WARS2	WIPI1	CTNND1	HP1BP3	MAGEB1	TRAF4	BTN3A3	TMEM33	CEP128	CPEB4	DOCK6	PACS1
NOP16	KAT6A	LTBP2	TRIM41	BTBD1	OLFM4	NOMO1	STX3	SF1	ATF2	QKI	VEGFA	JMJD4	WHSC1	BCR	ARHGAP11A	SPTLC2	PIK3R1	TAB2	TARS	DCTD	KDM5C	KDM5C	MTHFD2	PLCXD1	MED13	PIP5K1C	MMGT1	B4GALT5	UBIAD1	MKL2	KAT6A
KIAA1715	TBC1D8	FICD	PRR14L	ZNF83	CSDE1	HOXD13	RBFOX2	EVC	RAPGEF1	ZDHHC4	FGFR1	GPHN	CERS6	HUWE1	C19orf55	IL10RB	STARD3NL	RPS6	DUS1L	NUP62	PLEKHO1	ARHGAP27	WHSC1L1	BCL9	HLA-B	ABCC1	NRAS	GNPDA1	SUGP2	WDR70	TBC1D8
DMXL2	RPL32	HIST2H3D	CHPF2	PPM1K	TTC17	XRCC1	MEX3A	SNRNP27	NUCKS1	MECP2	DUSP16	PTPLB	GAPVD1	RAB28	OVOL1	ZNF346	GPX4	HSPH1	PHTF2	UBR1	ZNF585B	FILIP1	CHCHD3	SNX19	PTPN1	KIAA1522	PDK4	CACNB4	USP31	SATB2	RPL32
ZHX3	ANGEL2	DNAJC10	PKDCC	SELE	PRUNE2	CHD8	ZNF121	TMEM164	BLM	ZFP36L1	FUCA1	BSDC1	PABPN1	ZNF839	CASP7	CA2	HDAC2	STMN3	OSBPL2	MED13L	KCNN4	MRPS35	ATXN1L	RPF1	NUP88	ETV3	CPE	CPEB4	IL10RB	HNRNPDL	ANGEL2
SERPINA1	RNF38	ORMDL3	FAM69B	UCK2	MCFD2	NRDE2	FICD	ISCU	HIST1H1D	GPBP1L1	SPTBN1	ATF2	SPG21	GTF3C1	RBM12	RBM28	MBD6	C1orf21	HDGF	TIMM9	CAMSAP1	LINGO1	CNOT4	FGD6	DCBLD2	HMGA1	RNF122	ZNF747	USP1	TM9SF3	RNF38
MICAL2	FHL1	GPX1	BRSK1	ANKHD1	MIB1	ZNF275	ORMDL3	PDP1	ATN1	ARID1A	NFIC	BLM	PPP1R3B	TMEM175	SMUG1	AP2B1	NMT2	STAT5B	MMP2	MAGEB1	ABCA2	ACSS1	STK4	UBE3B	CASD1	ARMCX4	C12orf76	TCF7L2	UBQLN1	TOMM20	FHL1
SLC29A2	CSNK1G2	MIEN1	CNN2	AGTR1	MACROD2	PITX1	HIST1H4C	COPS2	CTNND1	PCBP1	CAP1	C12orf49	SGK2	ARHGAP31	ZBTB10	PURA	KLHL15	IGF2BP1	THRAP3	PLCXD1	GEMIN4	CBL	LPIN1	STOX2	ATP6V1D	PRRG4	C6orf136	DIDO1	WNT5A	RC3H2	CSNK1G2
RXRA	ZBTB38	GSE1	CEBPB	F2	TNFAIP3	METRNL	DERA	HNRNPU	CHCHD1	MTPN	RNF213	RIOK3	FUBP1	PGPEP1	ERICH5	COL4A5	SEC31A	USP54	SF3B3	BCL9	GARS	DICER1	PHAX	FBXL5	CAND1	CD61(hsa)	MTHFD2	ZNF33B	CTBP1	U2SURP	ZBTB38
GRIA3	RUSC1	PARK7	PPP1R16B	TCF4	AC012123.1	OGFR	GSE1	TAB2	SH3PXD2A	COL1A1	ATP13A3	SPN	TULP4	KIAA1549	DNAJC19	Ctsk	TNFRSF25	RER1	SLIT2	RPF1	CBL	CTR9	PRRC1	PAQR5	BOD1L1	GLRB	WHSC1L1	KIF2C	PHGDH	ZNF148	RUSC1
UHRF1	ZNF827	RCSD1	MLEC	HNRNPA3	RAB21	C2CD2L	PARK7	RPS6	BNIP3	XPR1	PATL1	HIST1H1D	RAD54L2	MNT	CAMK4	ELN	PPAPDC1B	ATP6V1H	EIF4H	FGD6	DICER1	KBTBD8	CRIM1	TACC2	AGO2	LENG8	RASA2	AAED1	RNF103	LMBRD2	ZNF827
	RB1CC1	SETD1B	TPM4	NUP153	LRP12	MAZ	PPRC1	HSPH1	MRPS35	CENPB	CCDC176	IARS	STMN1	PPRC1	TCFL5	2011-09-01	KDM6A	MTHFD1	JUN	UBE3B	C19orf55	CASP7	DNAJC28	EZR	AIFM2	PAK2	PPP2R3A	NR6A1	XRCC1	BACH1	RB1CC1
	ACSL3	IRGQ	HSPA12A	KLHL8	TNFSF13B	BAI3	RCSD1	STMN3	ZNF70	EIF4G1	NIPA1	LSR	UHMK1	RPL37	CCNO	RPS15A	MCUR1	MID1	ILF3	COMMD9	PHB2	RCN1	REXO1	YAP1	TNKS2	SMIM8	UNC119B	CDKN3	OGFR	SAMSN1	ACSL3
	HTRA1	TRPS1	GGA3	KRCC1	PIK3C2B	SGPL1	SETD1B	RHEB	USP25	RAB11A	EIF4A1	PREX1	KIAA0232	FRAT1	NM_024084(hsa)	PRPF40A	PSMD1	PRPF8	TSSC1	STOX2	LZTS3	MS4A1	ELK4	ZBED4	SP3	TMEM248	ELK4	DLG1	KLF2	HUWE1	HTRA1
	RAD51B	RAF1	RBM5	GNAS	BTBD3	REEP3	IRGQ	STAT5B	GARS	SHISA5	ZMYND8	FAM83G	POLG	IRGQ	SLC37A3	MAZ	TMEM2	DBF4B	SMAD4	FBXL5	TRIM27	RBM12	CHST15	ADRBK1	ATP1B1	SLC19A1	FYCO1	RSF1	HTT	MAP4	RAD51B
	THEM6	FRK	DMWD	YOD1	PPP3CC	SZRD1	HSPA5	IGF2BP1	BRD2	FLNA	HLA-A	ZRANB2	FIP1L1	SRCAP	CRLF3	SOWAHC	ZNF430	CHMP4B	JUNB	CYSTM1	PLEKHM2	CRLF3	FYCO1	WASL	YWHAB	TPR	BTRC	TAF2	DUSP12	FRS2	THEM6
	IRAK1BP1	ATP7A	GSN	TMED7	TMOD3	YTHDF1	TRPS1	USP54	SH2B3	CPNE7	ABCF1	ZNF12	GRIP1	HINT1	PTBP2	HTT	ZNF451	BCHE	GIT1	YAP1	SMUG1	PDK4	CLIC4	DDHD1	CCDC117	WNT10B	MSMO1	RTFDC1	PWP1	CBX4	IRAK1BP1
	PLEC	NHLRC3	NDE1	ARL10	TARDBP	LMBR1L	FRK	RER1	BCL3	PABPC1	ARHGEF3	KDM5C	CNBP	SMAD3	ADCY7	ZNF200	DNAJC18	RGS13	MSH6	ZBED4	ZBTB10	SLC7A6OS	SRPRB	EIF2AK1	WEE1	TADA2B	CHD1	CDADC1	S100A4	NRBF2	PLEC
	ANKRD11	TMEM64	MAP3K14	BRPF3	NOTCH2	PEX6	BPTF	MTHFD1	HNRNPA1	ZNF426	CD47	PLEKHO1	KIAA1467	ITIH3	DNAJC3	C15orf52	CD200R1	EFNA5	KDM4A	ADRBK1	MAST4	LPHN2	MSMO1	ZBTB44	NHS	MTUS1	KIF1B	KIF3A	SZRD1	RBFOX2	ANKRD11
	PCSK6	TIAM2	REPIN1	PPAT	CCNH	MCL1	ATP7A	MID1	DICER1	TEAD1	DSP	KCNN4	MOB1A	HOXD11	ADRBK2	REEP3	ZNF714	KBTBD6	GFPT1	SC5D	C15orf41	CTB-50L17.10	KIF1B	AREL1	CDK1	REST	KLHDC2	NA	LMBR1L	ZBTB24	PCSK6
	UBE2T	NUP93	HDGF	APC	VAPA	DUSP6	EXOSC10	ZNF107	CTR9	TMEM185B	NPFFR1	KRT8	OAT	EYA4	UGGT1	DTX4	CEBPD	PDS5A	PABPC3	NOMO3	HCN2	DIEXF	TGFBRAP1	C1orf43	SFT2D2	PPP2CA	CDC37L1	IST1	MCL1	ANKRD50	UBE2T
	CDK4	CCT5	HIST1H2BI	ZNF600	SNN	MARK4	NHLRC3	PRPF8	ARHGAP11A	PHC2	HIST1H2BM	CAMSAP1	LSM14B	NDUFAF3	PRKAA2	YTHDF1	PUM2	RFX7	SEC24C	WASL	MGAT5	SCAF4	SPPL2A	AKAP17A	TMBIM1	MYO19	RAB3D	XRCC6	DUSP6	DNAJC10	CDK4
	TM9SF1	GMNN	PLEKHG3	SOX11	MAP3K1	PQBP1	TMEM64	DBF4B	ACOX1	NRP1	TIMM23	GEMIN4	XPO1	PDXK	DIEXF	SEC23A	G3BP2	DDX60	ZNF264	DDHD1	NRAS	CRKL	TMED7-TICAM2	PACS1	CEP85	CEP128	CCNA2	PAFAH1B1	HIST1H2BC	ACLY	TM9SF1
	CUL9	C18orf32	WDR31	CDH6	GM2A	MAPK14	TIAM2	CHMP4B	CBX2	ERN1		GARS	NUB1	C6orf47	RPL27	MCL1	KIAA0040	MTUS2	C1orf131	EIF2AK1	IGF2BP2	C12orf76	IRF6	ZDHHC23	SLC37A4	GTF3C3	SEL1L3	OGT	TGS1	ZNF24	CUL9
	EPB41L2	C20orf166	KHSRP	HIST1H2BK	ARFGEF2	SCLY	RANBP10	BCHE	DRG1	FIGNL1		CBL	HNRNPUL1	SRGAP1	DLG7(hsa)	PTPN4	ZNF730	GIGYF1	TSPAN2	ZBTB44	H2AFX	MTHFD2	ATP5F1	GATM	NFYA	BCL2L13	FAM111B	ZNF804A	HLA-E	SAMD9	EPB41L2
	REG3G	CPSF6	EEF2	TRIM24	RNF138	ZDHHC5	NUP93	ABHD2	DNM2	SRRM2		PRSS21	IRAK1	TUBB	CXorf57	CPS1	RC3H1	NSD1	SOX9	SLC35F1	LPHN2	PTK2B	CCNA2	KAT6A	SHCBP1	SEL1L	BTBD1	PITPNA	ZDHHC5	UBE2E2	REG3G
	TMED2	MPZL1	BTG2	SHC1	SH3GLB1	CCND2	CCT5	EFNA5	CSRP2BP	TNFRSF21		STAM	ZSWIM8	BCAR1	TMEM194A	ZDHHC5	KPNA6	NAPG	FAR1	AREL1	DIEXF	STK4	GNS	ANGEL2	ANGEL1	EXTL3	MFSD11	ATAD1	PSMD2	WAC	TMED2
	FKBP11	CDKN1B	RRP1	SLC35A1	MED17	PSMD2	GMNN	FAM160A1	EN2	PEBP1		SCRN1	ATP13A3	HLA-B	ARHGAP19	CCND2	IGFBP3	SLC16A3	RAB1B	C1orf43	SCAF4	TPCN1	SEL1L3	MRS2	RAB12	ADAR	FBXO30	HIST1H1E	ADAT1	IQGAP1	FKBP11
	FLNC	TMED5	RNF4	THBS1	UBE2J1	GJA3	SLC25A51	KBTBD6	TRIM27	HKR1		DICER1	RPL27A	LYNX1	SASS6	BAX	ZBTB33	DDX21	NFATC2IP	PACS1	DUSP2	c-met(hsa)	SH3BP5	LTA4H	BTBD3	SUGP2	CALM1	STXBP4	PPIL1	GAN	FLNC
	TUBGCP4	PTPRM	TXLNA	TMEM167A	FAM91A1	ACTG1	C18orf32	PDS5A	RBM12	TAPT1		C19orf55	CDK16	PPTC7	WHSC1L1	DNAJB11	SDC2	ZNF197	SLC19A2	GATM	CRKL	YWHAE	RAI1	RB1CC1	SSR2	COPS7B	C16orf87	NAP1L1	SATB2	WNK1	TUBGCP4
	RAPGEF1	MYH9	ST6GAL1	SLC33A1	CD2AP	FOXM1	C20orf166	RFX7	SCAI	BCL2L2		PHB2	SNX17	SH3GL1	THUMPD3	ZNF639	PCMTD1	ACBD3	MTA1	LTA4H	TMEM194A	CRIM1	EXOC5	DNAJC6	HIST4H4	PLAGL2	KLHL8	ARL2BP	MARS	GPATCH2	RAPGEF1
	NUCKS1	DSTYK	SPEN	IL1B	NARS	ETS2	CPSF6	DDX60	ZBTB10	HIST1H3H		LZTS3	REEP5	DLG5	ATXN1L	ADSS	BCDIN3D	SRSF1	POGZ	RB1CC1	NDRG3	FUT4	MFSD11	RIPK2	HERC3	ZDBF2	KDM2B	IL2RB	HOXA9	SEMA3C	NUCKS1
	ALDH4A1	NA	PPT1	VANGL1	ZKSCAN8	WDR70	CDKN1B	GIGYF1	PTBP2	SURF4		EN2	ZNF410	NOC2L	STK4	RABGAP1	XPO4	FADD	TMEM97	RIPK2	ATXN2L	DUSP11	DENND4B	PKN3	TRAPPC4	NDOR1	AFM	YWHAG	RC3H2	TRPS1	ALDH4A1
	MGST1	TRAF4	CRY2	TNF-ÃŽÂ±(hsa)	KRAS	SATB2	HIST2H4B	NSD1	MMGT1	ZNF518B		PLEKHM2	PRRC2A	FZR1	PIWIL3	MKL2	PPP1R8	ZDHHC12	PCDHGA6	MED25	C6orf136	MSMO1	LZIC	PEX19	GNL1	AAED1	YOD1	PPP1CC	ORC1	FNBP1L	MGST1
	RIOK3	BCAR1	NR3C1	PHACTR2	SPRYD7	HNRNPDL	PTPRM	NAPG	NRAS	PLXNB1		SMUG1	VKORC1L1	OTUB1	PRRC1	TM9SF3	SLC7A2	NMI	TNFRSF10A	C1orf27	WHSC1L1	KBTBD2	LPCAT1	THEM6	NHLRC2	LRRC8A	TMED7	MCL1	SLC25A32	SOD1	RIOK3
	IARS	MEOX2	SLC6A2	UBTD2	CNOT8	AUTS2	RPS17L	SLC16A3	PDK4	PSMD10		ZBTB10	RPL18	EBNA1BP2	RSE_00000676604(hsa)	DBT	CDIPT	THAP5	IRS4	PEX19	ATXN1L	CHD1	DCAF8	PLEC	XBP1	NR6A1	RRN3	COASY	STK38	BPTF	IARS
	KCTD12	SNTB2	KCTD2	UTP14C	CDK6	MTMR4	MACF1	TBC1D16	SMIM21	PLIN5		EMC10	MCM3	MRPS16	PIGX	STK38	RAB22A	STC1	MYC	THEM6	CNOT4	VAMP4	APLNR	PCSK6	HSBP1	YIPF6	VPS13D	ZDHHC20	U2SURP	RPUSD4	KCTD12
	CTNND1	PHACTR4	MYLIP	ADAMTS20	HOMER2	TACC3	ATP11B	DDX21	LTN1	RBPMS		PTBP2	BMPR2	IRF2BP2	FEN1	RNF39	ERH	AZIN1	PLA2G16	PLEC	STK4	RFWD2	TCF4	TCERG1	RHOA	SORT1	PSMA6	GNA13	ZNF551	CEP63	CTNND1
	KDM5C	NUP88	MAOA	MED12	C1orf21	GDF11	DDX6	ZNF197	CTB-50L17.10	ZNF451		HCN2	KDM4C	RASIP1	ELK4	HNRNPF	UHMK1	GLTP	CSTF1	PCSK6	LPIN1	ATE1	NUP153	PWWP2A	SEC61A1	CHD8	FBXW7	ZFP14	RECQL5	TMEM62	KDM5C
	HDGFRP3	HIPK3	SKP2	ZNF267	LIPT1	HM13	PHACTR4	ACBD3	ADORA2B	TSPAN17		NRAS	BCL2L11	TIAM1	NRG4	GMFB	MRPL50	OPN(hsa)	2008-03-01	PWWP2A	SLC7A6	ZNF468	TSPAN18	RHOBTB3	SMIM14	KIF3A	SSH1	MRPL34	ZNF148	ZNF664	HDGFRP3
	SH3PXD2A	PPP6C	SAMD4A	DBN1	ZNF789	DYNC1H1	NUP88	SRSF1	HIST1H1C	AHSA1		IGF2BP2	XIAP	CXCL12	SAMHD1	U2SURP	RSPRY1	ZNF490	INSIG2	RHOBTB3	YWHAE	GNS	GTF2H1	CDK4	BNC1	IST1	TRIM37	DNAJB11	OTUD6B	ATPAF1	SH3PXD2A
	PPP5C	CAND1	BLOC1S6	PHF14	TCEB1	HUWE1	HIPK3	THAP5	ARMCX1	TNKS1BP1		UGGT1	MAP1B	SRM	CDC14A	EIF5A	LDLR	HSPA1A	MECP2	ASIC1	TSC22D3	FAM78A	GOSR1	JMJD4	FAM91A1	2011-09-01	COL12A1	NUDT21	MYH10	MAGI3	PPP5C
	KCNN4	ATP6V1E1	PALM3	SASH3	PHF10	SNRK	PPP6C	ITSN2	ATXN2L	RPS6KA3		H2AFX	HIST1H2AH	MAN2A1	HSS00018228(hsa)	PDE3A	MYL6	SLFN11	COL5A1	JMJD4	CD80	CCT7	YOD1	GPHN	ISCU	OGT	ORC2	RABGAP1	SYPL1	GOLGA5	KCNN4
	CAMSAP1	MDFIC	PM20D2	DHCR24	MTMR12	KIF2A	CAND1	STC1	HN1	PRKAR1A		DIEXF	SOCS7	ARID4A	PIF1	PAPSS1	HIPK1	PAPD5	BLOC1S5-TXNDC5	GPHN	INPPL1	HNRNPD	MKL1	ZCCHC9	ZNF85	C2CD2L	POLRMT	EID1	LINS	AFAP1	CAMSAP1
	ARL2	DDX20	ARFRP1	CLCN3	SNIP1	C19orf25	DDX20	AZIN1	ATXN1L	MYADM		NSUN4	HIST1H2AL	FAM86A	RAB3D	NKTR	PRKDC	ZDHHC16	CDCA7L	ZCCHC9	REXO1	CYB561D1	WARS	PTPLB	RAB31	MAZ	TRIAP1	TM9SF3	CBX4	MYH9	ARL2
	GARS	UBE4A	SMCHD1	PAK2	MTMR10	ACLY	UBE4A	GLTP	STK4	CDK17		SCAF4	AATF	SF3A1	AF131846(hsa)	PTTG1IP	ZBTB34	KIAA1524	COMT	PTPLB	TM7SF2	BTBD1	TMED7	BSDC1	WDR6	HBS1L	WDR75	TOMM20	CASP1	TPBG	GARS
	BRD2	AGAP1	POLR2F	ATAD2	PRPF8	SLC6A8	HNRNPA0	ZNF490	DGKE	ATXN7L3B		DUSP2	RPS6KA2	PRDX5	RMI1	ARNT	EHD2	BG547557(hsa)	ZNF460	ATF2	ELK4	RIC8B	IFI30	ATF2	C10orf2	BMPR1B	ARRDC4	MERTK	SNRK	BIRC5	BRD2
	STAM	HNRNPA0	PKMYT1	FCHSD2	HPS3	UBE2E2	IRF2BP2	HSPA1A	TPCN1	ELMO1		CRKL	HIST1H2AD	ERF	FAM111B	NRBP1	MAFG	CD81	CALML4	LDB2	CLIC4	A1BG	SLC25A3	LDB2	KIF23	ARHGEF12	RUNX1	PDE10A	CTC1	NADK2	STAM
	FEM1A	HIST2H3C	UQCR10	CCR9	CELF1	UBTD1	HMGB2	SLFN11	ZNF124	POU4F2		HIST1H1C		POLR2L	COMMD7	PI15	GATAD1	AKT2	COL1A1	NUCKS1	COPS8	TTC4	VPS13D	INHBC	DCAF10	SGPL1	TMEM167A	HNRNPF	GPX1P1	ATP11B	FEM1A
	SH2B3	SLC7A11	SUPT16H	HSD17B7	RAD51D	WNK1	TNKS2	PAPD5	YWHAE	BRPF1		TMEM194A		CLUH	RIC8B	ZNF45	C5orf63	SLPI	ACTN1	BLM	BTRC	HOXA1	SLC25A12	WWP2	BRF1	SZRD1	EIF4A3	EIF5A	HAND1	NUP98	SH2B3
	HNRNPA1	CDKN2B	OTUD5	PRKCI	VHL	FAM21A	SERINC3	ZDHHC16	TSC22D3	PCDH7		NDRG3		PLXNA1	PITPNC1	STK19	DYRK1A	SLC2A3	TMEM131	POLR2C	MMS22L	ERO1L	GUCY1A3	BLM	IPO7	YWHAG	ZNF521	ARPP19	GOLGA8B	PHACTR4	HNRNPA1
	DICER1	TIAM1	SON	C11orf30	EPAS1	ZWINT	WEE1	KIAA1524	CRIM1	GUCY1A2		ATXN2L		MINK1	Contig51252(hsa)	GNG12	LEPROT	DKC1	APLP2	C12orf49	PRR3	RUVBL1	SSH1	RIOK3	DDX3X	PPP1CC	VANGL1	SPRED1	KLF12	AFF4	DICER1
	FRMD4A	HMGB2	AHCTF1	NSUN5	MAT2B	PBX1	CDK1	MMP16	INPPL1	GNAI2		ARHGAP19		DDX17	GPATCH8	NPC1	UNC50	CECR2	C19orf48	RIOK3	KBTBD2	ANKHD1	TRIM37	HIST1H1D	NAA40	MCL1	GTF3C4	OTUD6B	RAD54B	IBTK	FRMD4A
	ACOX1	CLN8	TUFM	TADA2B	TAOK1	WNK2	GON4L	CD81	ELK4	IGFBP3		MAP1S		ZYX	UCK2	TAF11	SUCO	ETNK1	DNAJC16	SPN	CHD1	MT1H	ENDOD1	IARS	IGF2BP1	DUSP6	CEP85L	MYH10	MKRN2	ANKRD17	ACOX1
	ENHO	TNKS2	CCKAR	ELK3	TDG	NSUN2	SFT2D2	AKT2	TMEM59	ZBTB33		WHSC1L1		RPL13	DCAF8	EFTUD2	PBX2	TMEM67	ZBTB5	IARS	ABT1	ZNFX1	POLRMT	KCTD12	SETD2	MAPK14	PHACTR2	CDX2	LRRCC1	STAG2	ENHO
	DNM2	YWHAB	TP53INP1	UAP1	CAPZA1	BPTF	SLC37A4	ICE1	MORC2	C5orf24		ATXN1L		HSPD1	KLHL8	HUWE1	XRCC5	GART	RNF19A	KCTD12	2008-09-01	ZNF724P	MED14	PREX1	SLC35A4	NUP133	ZMYND11	ETS1	ZNF566	EPG5	DNM2
	EN2	ZNF292	RPTOR	SETD7	CANX	TPRG1L	CD164	SLC2A3	BID	MEK3(hsa)		CNOT4		LTBP3	GNAS	FRS2	KMT2E	BRCA1	EIF4G1	PREX1	CCNA2	CIB2	TMEM167A	ZNF12	ECI2	ZDHHC5	SUPT4H1	ZNF850	ZNF121	SLC7A11	EN2
	PPP1R9A	WEE1	FAM219B	KIAA1024L	PFDN2	APPL2	MINK1	FBXO34	CLIC4	ENPP1		STK4		PCDHGB2	CIB2	CBX4	GTF2A1	TRIM22	CERK	ZRANB2	GNS	YOD1	MTMR6	WIPI1	SERINC1	MRPL34	LGR4	NRBP1	LCOR	HMGB2	PPP1R9A
	RP4-758J18.2	CDK1	LIFR	TPP2	CAPRIN1	CCT4	TNFSF10	SOGA1	PAIP2B	CHCHD6		LPIN1		NACC1	TMED7	SNRK	NIPBL	GIMAP4	ZNF354C	ZNF12	NT5C2	NKX3-2	HMGA2	KDM5C	DNAJC9	CAPNS1	ZNF267	HLA-DQA2	FZD6	BCAS1	RP4-758J18.2
	FBXO21	SETD5	ARID1A	MYO19	IER3	TMEM64	ZC3H15	DKC1	C1orf74	TPP1		SLC7A6		CLTC	PPAT	CTC1	ABL2	KLHL42	RBM47	WIPI1	ZNF532	IFI30	VANGL1	POU3F2	PHF10	GDNF	PTCH1	ZC3H12B	GPR180	SP3	FBXO21
	PLEKHM2	SFT2D2	IGF2R	SMARCA4	RFX7	EYA4	KARS	CECR2	PRR3	XPO4		ZNF673		NOTCH2	EML1	YPEL2	ZNF772	ITGBL1	CDCA7	KDM5C	GPATCH8	C5orf42	TOR1AIP2	ARHGAP27	FZD3	ACTG1	MYL12B	BACH1	ZNF24	INTS8	PLEKHM2
	RBM12	NFYA	ZNF460	OXNAD1	SP2	NELFB	HIST4H4	ETNK1	KBTBD2	FN1		YWHAE		MT2A	ENTPD5	BCL9L	FGFR1OP	TRAK2	BAZ2A	SH3PXD2A	SIMC1	PPAT	PIK3CB	PLEKHO1	ZCCHC2	RGS19	MEX3B	SAMSN1	HIST1H4C	SERINC3	RBM12
	SCAI	CD164	AAR2	ZNF431	ANLN	NUDCD3	KPNA2	GART	CHD1	WDFY1		CD80		WDFY2	APC	KLF12	CCDC174	DNAPTP6(hsa)	SKI	PLEKHO1	ATP11C	TAF9B	HDAC7	ZNF585B	WDR26	ALDH1A3	ETV3	LRRC8D	TOB1	DEPDC1B	SCAI
	ZBTB10	LSM14A	POLR2E	KCNN3	ZDHHC3	UXT	ZFHX3	GOLGA7	CCR3	SGTA		INPPL1		PTPRF	Contig40516_RC(hsa)	EEFSEC	MBP	KIAA1432	WDTC1	ADCK2	ZNF710	PDDC1	MED12	KCNN4	ADD3	FOXM1	TTLL12	PRPF39	WAC	RNF217	ZBTB10
	PAM	MFN2	FKBP5	GAPDH	KLF10	ZNHIT6	ARF1	KLHL42	KIF1B	GJA1		REXO1		TLE2	TAF9B	LOXL2	SERBP1	YTHDF2	TXNDC12	ZNF585B	HOXA1	GUCY1A3	SBF2	CAMSAP1	PDS5B	ZNF260	NPLOC4	HUWE1	PARK7	CCDC117	PAM
	TCFL5	TNFSF10	FIBCD1	ADAR	ZNF680	AATF	TMOD3	TRAK2	KLHDC2	TMEM30A		TM7SF2		GNB1	CRK	PTPRD	NEDD9	TET3	FARP2	ABCB8	ERO1L	SSH1	OPN3	ABCA2	NUDCD1	SATB2	CUL2	AGRN	PPRC1	SLC25A5	TCFL5
	LRSAM1	FMR1	RNF19A	TUBA1B	MPP5	OSER1	ZNF226	ZNF676	SPPL2A	MED20		CLIC4		PA2G4	CUZD1	CAMSAP2	TAF3	IFI44	ZMPSTE24	KCNN4	ECE2	CDH6	DHCR24	GEMIN4	ALKBH5	PXN	CLCN3	FRS2	RPL37	RAB21	LRSAM1
	ETV6	DDX17	EIF4G1	EXPH5	KIAA1456	FOXK1	KPNA4	PHTF2	TMED7-TICAM2	ATP5L		NA		CHTF18	ENDOD1	BUB1	ZNF675	EPSTI1	ANAPC7	CAMSAP1	CALM3	ENDOD1	TBC1D9	ZC3H18	SLC9A6	TCEAL8	ATMIN	CBX4	KDM3A	ACAP2	ETV6
	BCAT2	ZC3H15	KDM3B	RP11-145E5.5	MTBP	PHB	NOTCH2	KIAA1432	TMEM39A	COL8A1		BTRC		ZNF768	ARF3	COL7A1	TBL1XR1	CLIP1	SEMA4C	ABCA2	CALM1	UBR5	PRRG4	GARS	LBR	RC3H2	FCHSD2	BCL9L	SETD1B	CDK1	BCAT2
	NRAS	KARS	TRAF2	SSSCA1	TNRC6B	OSTF1	SQSTM1	MYH14	RCAN1	CCDC80		MMS22L		MIEF1	C9orf164(hsa)	RALA	ASXL2	ZNF26	RAP2C	GEMIN4	NBPF1	ARF3	TTLL12	CBL	TAOK1	NUP210	LYAR	TOM1L1	ARID1B	PHF3	NRAS
	LIMD2	ODC1	MMD	PKIalpha(hsa)	PHF6	MYH9	SAPCD2	YTHDF2	CCNL2	KIF21A		MSMO1		ANAPC1	ZNF114	SLC26A11	NOB1	BTG2	SRRM2	GARS	NUP153	WSCD1	KIF20A	SCRN1	C4orf46	MTMR4	ZNRF1	EPB41L4B	IRGQ	NFYA	LIMD2
	PDK4	NME2	SFPQ	ANTXR1	PRRC2C	BIRC5	DAZAP1	TET3	CCNA2	TUBA4A		CHD1		MORN4	SRD5A1	RNF150	RAB14	C1RL	FXR1	BRD2	KDM2B	ZNF114	C11orf30	DICER1	CAPZA1	MAPKAP1	C11orf30	ZNF121	HLA-DRA	SHCBP1	PDK4
	LTN1	KPNA2	WDR13	UBQLN1	RICTOR	CUL1	VCL	CSNK1D	GNS	KIFC3		KIF1B		PSAP	BC041380(hsa)	HRK	PTGES3	JUN	SYNE1	CBL	NME4	BBS12	FAT3	FRMD4A	TMEM65	HNRNPF	ANKRD52	LCOR	ITGA5	BLMH	LTN1
	SIK3	ZYX	ANKRD27	WNT5A	PANK3	PPP2R4	PRPS1	LFNG	FAM78A	RCOR3		ABT1		HOXC11	SIRT1	REV1	MCM3	ABHD17B	LZTS2	SCRN1	YOD1	THBS1	ANKRD52	ACOX1	ABHD2	HERPUD1	IAH1	SLC25A25	SLC36A4	CENPQ	SIK3
	DIEXF	ZFHX3	LDLRAD4	CEPT1	SRSF1	ATP11B	MAP3K4	AGO1	ZNHIT2	PTX3		SPPL2A		HNRNPU	Contig46232(hsa)	HIST1H4C	TBRG1	BABAM1	INSR	DICER1	EML1	ZNF521	WNT10B	C19orf55	FJX1	SMC6	SAMD8	SOAT1	PRKRIR	TIFA	DIEXF
	C16orf58	ARF1	ASH2L	EEF1E1	CXCL3	NUP98	TIMP2	LRRC36	PPM1K	FAT1		SEPT8		ALDH18A1	SLC35G1	ZFP36	CCDC6	PCDHGB6	ZSWIM4	CTR9	SLC25A3	RBM18	SAMD8	CBX2	ANLN	ANPEP	SPATA2	SAMD9	CCDC28A	FMR1	C16orf58
	NSUN4	GEN1	SOS1	PHGDH	NMI	PHACTR4	XBP1	ZNF26	LPCAT1	PFKFB2		CCNA2		RPS6	VANGL1	KIAA1549	WBP11	SMAD4	SHOC2	C19orf55	CRK	HMGA2	SPATA2	PHB2	NSD1	SPRED1	SETD7	HIST1H4C	APPL2	MSANTD4	NSUN4
	SCAF4	TMOD3	NR1H2	RSF1	GABPB1	CHID1	EIF3B	BTG2	ANKRD30B	CHRNA10		GNS		SLC7A5	GTF3C4	DNMT3B	R3HDM2	ZNF678	PMPCB	PHB2	COL12A1	CPSF7	REST	E2F2	RNF220	ETS1	EXTL2	TOB1	LIMCH1	KPNA4	SCAF4
	IP6K1	ZNF226	RORA	RTFDC1	ZNF207	NOC2L	ASPH	C1RL	MAGEF1	BNIP3L		NT5C2		ASUN	ZMYND11	GAN	CAMTA2	TBC1D24	NUP50	LZTS3	ORC2	PTRF	TMEM184B	LZTS3	DDX31	SH3BP2	LMNB2	WNK1	TIAM2	ZNF580	IP6K1
	CRKL	SQSTM1	FBXL19	CHD8	SLC25A38	MROH7	NSMF	JUN	ERO1L	LIMA1		ZNF532		WDR6	SUPT4H1	WNK1	TDRD15	ANXA7	KDM6B	PLEKHM2	NSRP1	TOR1AIP2	PPP2CA	TRIM27	FAM222B	PTPN14	LRRC8B	NME6	CIT	ZNF800	CRKL
	ORAI2	HIST1H3E	IPMK	SKIV2L2	STK39	RAVER2	B3GALNT2	ABHD17B	CALM3	AHNAK		DENND4B		CDK6	ZNF385B	RUFY3	GTF2I	SPEN	AUNIP	RBM12	ARMC8	TMEM101	CREB5	PLEKHM2	ALCAM	ZFC3H1	USP37	MEST	CCT5	VCL	ORAI2
	NAT8L	SAPCD2	NUSAP1	Arntl	TRIP12	AFF4	SPATS2L	FBXO28	CALM1	NRIP1		DCAF8		IER3IP1	ZNF267	MEST	ASF1A	PTBP3	PPM1F	SMUG1	SIK1	UBTD2	IFITM1	SMUG1	ROBO3	BACH1	CRYZL1	RPL37	BCL11A	VAPA	NAT8L
	C12orf76	PTPRF	RGS2	TBC1D8B	SIPA1L1	DHX30	SPTBN2	BABAM1	ZMYM4	LEPR		ATP11C		RHEB	CYC1	ZFYVE26		AK026784(hsa)	BTAF1	ZBTB10	MED14	DAB2	INTS1	ZBTB10	MRFAP1	TMEM63A	B4GALT5	CSNK2B-LY6G5B--991	PTBP1	MAP3K4	C12orf76
	SORL1	GNB1	CHAC1	KIF3A	CCSAP	AXIN1	GTF2B	PCDHGB6	RBM48	TMEM127		ZNF710		GFER	NPHP3-ACAD11	CA12		FASTK	PNPO	MAST4	THBS1	TCF25	FLOT1	MAST4	C15orf39	PKM	GNPDA1	TMEM41A	PEX5	HAS2	SORL1
	MAP1S	AMOT	GABRA6	CYP51A1	ARL8B	SYT2	CDK5R1	ZNF678	EHMT2	PPIF		HOXA1		WBP2	NA	ARID1B		INTU	RASSF3	TMEM33	TMEM167A	HDAC7	CELSR1	C15orf41	RPS6KA5	HUWE1	TBC1D10B	MARK2	AFAP1	CSPP1	MAP1S
	MTHFD2	MAP3K4	DLGAP5	2011-09-01	PAPD5	2009-03-01	ZNF330	TBC1D24	NUP153	USP11		ERO1L		PTOV1	ROPN1L	IRGQ		OASL	GFM1	C15orf41	JAM3	ZMYND11	B4GALT5	SLC37A3	ZSWIM6	NTRK3	ZNF431	HSPA5	U2AF2	RNF138	MTHFD2
	CD59	WWTR1	EEF1A1	SLA	TRMT13	TOMM70A	PMP22	ANXA7	GNAS	NCKAP1		ECE2		HMGN1	RAD51	TRPS1		ZNF264	USP24	HCN2	MTMR6	SBF2	TBC1D10B	HCN2	SRSF1	SNRK	CPEB4	MGA	SELT	ASPH	CD59
	MAEA	ASPH	DDX5	IL-8(hsa)	FAM217B	STAG1	UBE2J1	SPEN	PCLO	ALDOA		CALM1		TGFB1	AK057167(hsa)	ITGA5		IFIT3	NEDD4	MGAT5	HMGA2	ZNF267	CPEB4	NRAS	HSPG2	PCTP	HABP4	ADO	HIST2H4B	RHOA	MAEA
	ATXN1L	RHOA	ZBTB43	ATAD1	LAPTM4A	MAN2A1	ZNF510	PTBP3	IP6K2	LAMP1		TCF4		FBXL16	PRIMPOL	SERPINB9		NUFIP2	UBE2H	NRAS	CPSF7	AGO3	ADAR	IGF2BP2	HIF1AN	NOP10	PLAGL2	C14orf169	TMED5	TJP1	ATXN1L
	VTA1	SPATS2L	AGBL4	ALDH3A2	EDEM3	TNFSF15	CAV2	FASTK	GOSR1	TAF1B		NBPF1		MTHFD1	ZNF816	ADO		LRRC58	PPARG	LIMD2	TOR1AIP2	BTN3A3	ZNF131	H2AFX	FAM53C	STX3	ZDBF2	C20orf173	OSER1	ZNF330	VTA1
	TM9SF2	ATAD5	PRKAA1	RNF166	MTR	PRDX5	RAB1A	INTU	MKL1	SRD5A3		ZNFX1		NOL9	MEX3B	CDCA4		FAM8A1	NDUFA13	IGF2BP2	TMEM101	CABLES2	MPDZ	DIEXF	ZNF207	WDR45	DIDO1	BPTF	MYH9	CD2AP	TM9SF2
	SLC7A6	SF1	KRTAP12-2	FLI1	MMAA	WEE1	NARS	CD276	WARS	TWIST1		YOD1		SMARCD1	2010-09-01	BACH2		CNNM3	IL1RL1	H2AFX	ATF6B	RAD51	USP31	REPS1	RFC1	TPCN2	ZYG11B	FBXO45	PHF23	ERBB3	SLC7A6
	PRRC1	GTF2B	PTP4A1	SGPL1	MAN1A2	SFT2D2	FOXC1	ZNF264	TMED7	PBX2		BRPF3		FOXRED2	DHCR24	CCNB1IP1		THC2247947(hsa)	PLK1S1	LPHN2	SUPT4H1	MYL12B	COPS7B	SCAF4	AMD1	LOXL2	ATG2B	C5orf34	STYX	C14orf80	PRRC1
	MRPS23	CDK5R1	KMT2D	IL16	MYO1D	PHF3	QSER1	NUFIP2	SMAD9	ITPR3		PPME1		FAM110A	ARMCX4	MAP4K4		FAF1	GBE1	PRKAA2	MED12	ABCC1	DDX27	DUSP2	H2AFV	PTPRD	NR6A1	TMEM138	DDX6	DOPEY1	MRPS23
	TSC22D3	UBE2J1	C19orf68	PPP1CC	TRUB1	TMBIM1	HNRNPU	SLC19A2	BRPF3	VEGFA		SLC25A3		STXBP3	PRRG4	BCL11A		TRAF6	PARP1	DIEXF	LGR4	DHCR24	PLAGL2	CRKL	RAB11FIP4	CAMSAP2	IFNGR2	PLCL2	DTX2	STT3B	TSC22D3
	POLDIP2	UBC	HSPA9	HIST1H2BC	MAVS	TMEM109	MAGED1	LRRC58	EML1	PTEN		CRK		TRAM2	X97444(hsa)	ZNF507		ZNF493	CTSB	REPS1	ZNF267	TBC1D9	ZBTB7B	TMEM194A	SNX3	NBEAL2	RNF103	NHLRC3	PPTC7	COX5A	POLDIP2
	CD80	ZNF510	TMEM222	MAPK14	TICRR	EIF4EBP1	WDR6	FAM8A1	BRD8	FGFR1		VPS13D		SREBF1	KIF20A	C7orf60		LNPEP	ARCN1	SCAF4	AGO3	ZNF681	DIDO1	NDRG3	SS18	ZNF121	CSNK1G3	TMEM64	HIPK3	HSPH1	CD80
	CRIM1	MCEE	KDM6B	CDK2	ITGAV	FMR1	CDK6	CNNM3	HMGCR	DUSP16		PSMA6		HHIPL1	RECQL	BCL2		SUPT16H	FKBP15	DUSP2	P4HA2	CUL2	NF2	PTPN23	NMNAT2	ANKRD50	PURA	NBN	DCBLD2	VLDLR	CRIM1
	INPPL1	CAV2	BCL2L2	GNA13	ABHD10	BTBD3	C10orf2	GINS1	SOX11	ERRFI1		SSH1		TRAP1	ATAD2	AFAP1		SRPK1	BAHD1	IP6K1	KIAA1522	CLCN3	TSC22D1	ORAI2	ZNF490	CDCA8	TBC1D8B	RRM2B	PAPOLA	KIF23	INPPL1
	FUT4	RAB1A	SSX2IP	NDNL2	RASA1	SSR2	HEG1	TRAF6	BEND5	CLIC1		COL12A1		EPAS1	TRPC1	U2AF2		DEDD	UBE2G1	CRKL	ETV3	PAK2	LYPD1	ATXN2L	ANKRD40	ACLY	CYP51A1	CCT5	CAND1	USP30	FUT4
	TM7SF2	SLC30A7	NA	SECISBP2	KLHL42	P4HB	TFAP2A	ZNF493	FBXW7	NFIC		SIK1		DHX57	ANKRD6	ARSB		LMTK2	NAPB	HIST1H1C	TBC1D9	FAM47E-STBD1	KIF2C	C6orf136	FAM122B	STK11	XRCC6	ZNF664	MRPL37	RNF135	TM7SF2
	FEN1	ERBB3	PPP1R12C	ZNF639	ZFYVE16	EEF1A2	FOXN2	LNPEP	DHX29	ATP13A3		MED14		HIST1H2BD	NM_053048(hsa)	NNMT		IFI44L	FGD4	TMEM194A	EIF3D	SLC19A1	ATG2B	HN1	GOSR2	GPR180	DENND1B	MAGI3	AFF4	IPO7	FEN1
	ELK4	FOXC1	CRHR2	PCK2	NFAT5	UGP2	DDX3X	SUPT16H	SSH1	MAPK1		THBS1		SH3BGRL3	AK024556(hsa)	PTPRM		FBXO3	FN1	NDRG3	NPLOC4	C11orf30	KCNQ5	MTHFD2	RNF10	C2orf88	IDS	ZNF439	IBTK	WBP2	ELK4
	CDC14A	QSER1	DYDC1	TSPAN3	MFSD9	RPL13	MDH2	SRPK1	GATA3	C22orf29		CDH18		MYO6	MEIS2	HBP1		MKLN1	AKAP12	PTPN23	CUL2	MEIS2	C10orf10	WHSC1L1	ACVR2B	HIST1H4C	RPS15A	BCL2	EPG5	DDX3X	CDC14A
	FYCO1	ZKSCAN8	NCSTN	IPCEF1	KLHDC10	LTBP3	SNRPD1	DEDD	TRIM37	HECTD4		HMGA2		AMMECR1L	NM_018071(hsa)	STYX		HLA-DPA1	CALR	ATXN2L	FBXW5	FAT3	AP2B1	ATXN1L	PNPLA7	STARD8	ATAD1	CAT	CSDE1	PDIA6	FYCO1
	BTRC	WDR6	ACTN4	RABGAP1	CWC22	TARDBP	SERINC1	LMTK2	COL12A1	FAM84B		WNT1		BAG6	Contig44186_RC(hsa)	MED13		PAFAH2	AC092835.2	C6orf136	TPR	ANKRD52	DLG1	CNOT4	ZNF112	WAC	PRPF40A	DBF4	NA	SETD2	BTRC
	PRR3	GID8	BCL6	ZNF260	ZNF845	CLTC	CORO1C	FBXO3	UBR5	HOXA10		TDRD7		TRMT2A	hCT1831218(hsa)	SLC31A1		ACO1	RBM41	WHSC1L1	FAT3	TNXB	PHGDH	STK4	FBXO34	IQGAP1	HBS1L	HIST2H4B	2009-03-01	LIPT1	PRR3
	KBTBD2	CDK6	UNC5B	EEA1	ATP5G3	DAZAP1	MCM7	MKLN1	TRIM24	USP22		TOR1AIP2		NKX6-1	PITHD1	CCNF		TP53INP1	TNRC6A	ATXN1L	ANKRD52	MTUS1	RNF103	LPIN1	VPS4B	WNK1	ZNF597	CEP120	SLC7A11	FSTL1	KBTBD2
	CYR61	C10orf2	TRPC4AP	MARS	EPT1	PSKH1	C1orf35	HLA-DPA1	ARF3	PCM1		TMEM101		PPM1M	EXTL2	XPOT		ELMSAN1	HEXIM1	POTEM	PRRC2B	LMNB2	TAF2	ZNF124	IDI1	MNT	NAP1L1	PHF23	MEF2D	SLC16A9	CYR61
	CHD1	HEG1	TLE3	RAB6A	EIF2A	DHX40	PHF10	PAFAH2	SHC1	TAX1BP3		ATF6B		IER5	LMNB2	ADNP2		WDR36	COBLL1	CNOT4	MOB3A	XK	CHD8	SLC7A6	ZBTB37	RUFY3	MINA	ZNF620	MTMR9	DENND1A	CHD1
	CDC37L1	PLOD2	TNKS1BP1	TM9SF3	GGA2	SLC15A2	USP15	ACO1	AFTPH	RPL4		SUPT4H1		ABI3	XK	TMTC3		FLJ10986(hsa)	LTBP1	STK4	PIK3IP1	WDR54	PURA	YWHAE	GART	PLA2G4F	DUSP12	MED13	TNKS2	SMARCD1	CDC37L1
	ABT1	ATP6V1G1	EP300	Csf1r	CD82	ERCC6	C11orf57	TP53INP1	ARMC8	SLC12A7		MED12		IER3	Contig1111_RC(hsa)	ATP11B		ITPRIPL2	CAD	MAP2K2	WDR41	PDCD6IP	SNAP25	HDAC3	HSPA12A	GSE1	ZNF200	SLC31A1	SP3	CPD	ABT1
	RCAN1	TFAP2A	TGM2	TOMM20	RAB3IP	MAP3K4	PACS2	ELMSAN1	ARRDC4	JUP		LGR4		NCOA3	NM_018059(hsa)	DDX6		GTPBP3	LDLR	CIAO1	SPATA2	HOOK3	MBOAT7	TSC22D3	DCAF6	GPATCH2	SGPL1	SNX9	MAN2A1	ZNF304	RCAN1
	MCM8	DDX3X	POMC	CYB5A	CCND1	CXCL5	SRSF2	WDR36	NR2F6	PIAS1		ZNF267		EIF3K	CEP128	SQLE		MAPRE3	ADARB1	LPIN1	MTUS1	LRRC8B	PAFAH1B1	CD80	RPAIN	HOXB5	REEP3	ADNP2	C19orf12	ZNF107	MCM8
	CCNA2	SERINC1	WHSC1	RC3H2	FAM117B	ABHD14B	DEK	BCL7B	SIRT1	TBL1XR1		AGO3		SMPDL3A	HOOK3	SH3GL1		CPNE3	TNPO2	SLC7A6	REST	USP37	MREG	INPPL1	OBSCN	DNAJB5	LMBR1L	PAPPA	TECPR2	NDUFC2	CCNA2
	GNS	NDFIP1	TOPORS	STK38	FNDC3B	ARFGEF2	ZNF770	ITPRIPL2	SIK1	SLC1A5		ETV3		NCL	CGNL1	COL19A1		MTPN	BCOR	YWHAE	UAP1	CELSR1	BTBD10	REXO1	STK17B	PBX1	NEDD4L	RALBP1	YWHAB	ADD3	GNS
	FCF1	CORO1C	DMPK	PDE3A	UBE2A	PSME2	CASKIN2	GTPBP3	HOXB8	GRSF1		EIF3D		ATP5B	GNPDA1	CAND1		DHRS1	CUL3	TSC22D3	PPP2CA	B4GALT5	RAB40B	TM7SF2	CNIH1	CRTC1	YWHAG	ANKIB1	RNF217	QTRTD1	FCF1
	AMDHD2	C1orf35	CREB3L2	ANPEP	ZNF678	ASPH	LYSMD1	MAPRE3	MED14	TECR		IMPDH1		RPLP1	BCL2L13	BOD1L1		REL	EDN1	CD80	TPP2	ZNF431	MAZ	ELK4	PMAIP1	DDX42	SEC23A	CCR6	SLC25A5	PRPF8	AMDHD2
	DR1	PHF10	DHRS13	ARPC3	ACTR3	NSMF	TRAP1	STRAP	THBS1	RAB14		TTLL12		ATP5S	HSS00303498(hsa)	PXYLP1		ACTN1	NRIP1	INPPL1	CREB5	CPEB4	RNF166	COTL1	USP2	PRDX2	PPP1CC	PPP6C	PSMD3	CHMP4B	DR1
	KIAA0195	CPD	PARP1	ETS1	ELOVL1	LRIG1	APP	MTPN	STOM	JAK1		NPLOC4		ADAM11	GAPDH	WNT4		POLR2E	PRKDC	REXO1	XK	GAPDH	ARHGAP24	BID	URB1	CA12	MCL1	KLHL5	PRDX5	TAOK1	KIAA0195
	CCT7	PPIA	MPHOSPH9	BRIP1	CRY2	SF1	TAOK1	DHRS1	NLN	CD63		CUL2		ILKAP	UBIAD1	AFF4		CBX6	CNBP	TM7SF2	SEL1L	CCDC102A	PIK3R2	CLIC4	DDIT4	SPATA13	PGM1	LIN28B	TUBB6	DST	CCT7
	BTBD1	MSN	PABPN1	SYPL1	CRLS1	ENSA	SLC35A2	REL	RUNX1	MDM2		FBXW5		SLC25A1	HSS00102527(hsa)	IBTK		CD86	PAFAH1B2	FEN1	RBBP9	MPDZ	REEP3	GTF3C5	CUL5	ZNF562	GNA13	AFF4	WEE1	PLAGL1	BTBD1
	RPS25	SFT2D3	ESRRA	BACH1	NRD1	MIEF1	TAB3	CDK5RAP1	TMEM167A	PGK1		CDKAL1		USP12	MCM6	ANKRD17		WASF2	CEP55	ELK4	CPEB4	USP31	SZRD1	BTRC	TET3	RAF1	RAB7A	UBE4A	USF2	SMG8	RPS25
	PPM1K	FARSA	ZFR	PSME3	CNGB3	FDFT1	DST	ACTN1	RBM18	SLC39A14		SMIM8		INSIG1	PLAGL2	CSDE1		BAZ1A	XRN2	CLIC4	NPAT	DPYSL3	PPP1CC	MMS22L	ZBED6	MGA	SECISBP2	AGAP1	ZNF41	TMEM38B	PPM1K
	SH3BP5	SRSF2	FDXR	PAK7	SBNO1	EDF1	HES1	POLR2E	USP6NL	DDR2		RPSA		RPS6KA5	CADPS2	IRF2BP2		IFI27	KHNYN	BTRC	UBIAD1	DDX27	RAP1A	HOXB4	RAB30	CDH11	Snai1	STT3A	MTFMT	AGPAT5	SH3BP5
	RAI1	DEK	GNAI2	LRRC8D	GIGYF2	KDM2A	CANX	CBX6	VPS8	ATF4		FKBP4		MFHAS1	ZNF346	PPP1R13B		RAB18	WIPI2	MMS22L	MCM6	FTH1	PTPN4	PRR3	TYMS	S100A8	GDNF	PRKCD	PPCS	MBIP	RAI1
	EXOC5	CDK2AP1	ACSL4	GNG12	MYLIP	FAM21B	BAG6	KCTD3	NUP62CL	AJUBA		EDEM2		TNRC6B	PIK3R4	MIB1		RPL11	UNC50	PRR3	MED21	PLAGL2	TBL3	CHD1	AGO1	CDCA4	HSP90AA1	HNRNPA0	SH3D19	ANLN	EXOC5
	DENND4B	LYSMD1	2005-03-01	TCF12	MXI1	CCM2	SV2A	Card10	GTF3C4	JAG2		FAT3		TUBA1A	HSS00138557(hsa)	PRDM11		RBL1	PTAR1	KBTBD2	FKTN	IL10RB	GNA13	ABT1	MEF2B	NSUN2	TSPAN3	MYO1C	SNRPE	NAPG	DENND4B
	GPATCH8	APP	DNA2	AGRN	RAPGEF2	FOXC1	TIPARP	BAZ1A	ZNF780B	CDC42BPB		ANKRD52		LIMS1	USP1	LMNB1		RBM26	SULT1E1	CHD1	TCF7L2	CA2	CCND2	TMEM39A	EEF2	FBXO45	FBXL14	SLC7A11	LSM14A	RPLP1	GPATCH8
	LPCAT1	TAOK1	VEZF1	CD274	ST8SIA4	PSAP	CAPRIN1	RAB18	PIK3CB	JNK1(hsa)		PRRC2B		ANXA5	hCT10607.2(hsa)	RP11-407N17.3		ZNF175	MRI1	ABT1	PLAGL2	AAED1	TAOK2	SEPT8	DCN	SMEK1	EEA1	ZNF302	DOCK11	FAM222B	LPCAT1
	GUSB	DST	GOLGB1	GNL3L	SLC4A7	PDP1	SART1	KIT	CDC25B	SERPINA1		MAP2K7		HSPB1	KIF15	MTMR9		PTGS2	TSPO	2008-09-01	ZBTB7B	LRRC8A	ACTG1	CCNA2	ORMDL1	TMEM138	HNRNPDL	MTMR9	DSE	MYCBP2	GUSB
	ZBTB17	AMMECR1L	AKAP10	EML4	HELZ	HNRNPU	RFX7	RPL11	ZMYND11	MAP1B		PIK3IP1		SRSF1	UCK1	RNF217		MR1	PSIP1	ATE1	OMA1	ATG2B	HSP90AA1	GNS	FBN1	LSS	TM9SF3	HMGB2	SSR2	TC2N	ZBTB17
	ZNF710	CANX	HOXD10	EEFSEC	RGMB	FBLN1	HIST1H4A	RBL1	SRSF5	NACC2		THBS2		CLIP3	CDKN3	CCDC117		DHX8	TMEM170A	CCNA2	DIDO1	NR6A1	FOXM1	SEL1L3	B4GALT1	GINS3	RC3H2	SP3	HIST4H4	TNRC6B	ZNF710
	LRRC61	TIPARP	DHX9	MEX3A	ZNF254	EP400	SP2	RBM26	ZNF267	TIMP1		WDR41		DACT1	RNF103	ZNF292		PCMTD2	FBXO33	GNS	MTX3	CEPT1	DOCK6	AGAP3	GPD1L	PKD1	CFDP1	TOMM70A	AGO4	FYTTD1	LRRC61
	MAP3K3	PDS5A	NDC1	RCCD1	FAF1	WIZ	NSD1	ZNF175	AGO3	PALM2-AKAP2		SPATA2		SREBF2	CKLF	TNFAIP3		TCF20	GPR78	NT5C2	NDOR1	HHIP	RALGAPA2	BTBD1	JUN	NBN	AUTS2	MOB1B	GADD45A	LEMD3	MAP3K3
	ARL10	B4GALT2	CANT1	TOB1	GTPBP8	HEG1	FAM222B	FLNA	SASH3	FLOT1		REST		FAM53C	E2F8	SLC25A5		AEN	IRAK4	ZNF532	USP1	SORT1	RABGAP1	NT5C2	PPP1R15B	VPS36	SLC12A6	CHRM3	ZFHX3	PHF6	ARL10
	IFI30	VPS13A	RNASET2	ZFP36	PBRM1	KIF23	CBFB	PTGS2	P4HA2	WBP1		UAP1		SGMS1	PURA	RAB21		SREK1	IMP3	RAI1	ACVR1B	HOXD13	MOCOS	ZNF532	ATP6AP2	NUP93	ZZZ3	ATP1B1	GNAI3	PRRC2C	IFI30
	RGS4	NSD1	PLRG1	FAM177A1	CTC-534A2.2	SPTAN1	TP53	MR1	NCOA7	FLOT1		PPP2CA		GSR	HSPBAP1	FAM83H		IFIT5	FNDC3A	DENND4B	RBM28	RSF1	SATB2	MBTPS1	HMGXB4	IER2	LMBR1	URI1	HSPD1	DCAF13	RGS4
	PPME1	PITPNM1	GAS2L1	INPP5F	HMCN1	FOXN2	TNRC6B	DHX8	TBC1D9			TPP2		ZNF207	XRCC6	WEE1		RORA	MICAL3	LZIC	TSC22D1	E2F8	HOXA9	SCARA3	TIMM17A	MRTO4	TRIM35	CTSD	ARF1	ASH1L	PPME1
	SOX11	RCN2	DCAF15	TRIP11	MKLN1	IGF2BP1	SIX1	PCMTD2	GLRB			XK		BCAT1	PAFAH1B1	AIM1		FBXL19	MED6	GPATCH8	LRRC8A	CSNK1G3	RC3H2	GPATCH8	CCND1	AKAP1	PMEPA1	YWHAB	LTBP3	TOP2B	SOX11
	VPS13D	NCL	INPP5A	ASXL1	TP53INP1	OXSR1	NLE1	TCF20	SMIM8			USP37		ATP9A	ACSF3	SETD5		STIM1	ABL2	WDR55	UBQLN1	FBXW8	TASP1	SIMC1	GRPEL2	BCL2	ARPP19	DPM1	GSTM3	PANK3	VPS13D
	FBXW7	FAM222B	RFC5	MEST	SRSF6	WDR62	FYTTD1	AEN	ATAD2			SEL1L		ZNF155	ATAD1	NFXL1		KLHL15	TET2	SIMC1	NR6A1	MYO5B	STK38	ALDH7A1	PPARA	AFAP1	WDR27	SFT2D2	CLTC	HSPB1	FBXW7
	GTF2H4	USP28	FAT1	IL7	CCT6B	SERINC1	AGFG2	SREK1	LYAR			CPEB4		G6PC3	STXBP4	BLMH		FXR1	PLAU	UCK2	XRCC1	ZNF275	LMBR1	ATP11C	ERGIC3	CPSF6	BDKRB2	DGUOK	ZNF800	SRSF1	GTF2H4
	CFL1	CSRNP2	LIMA1	KDM3A	MLH3	FSTL1	DDX21	RORA	TMEM248			TMCO6		SBF1	RAB40B	PLXNA1		SLC26A2	KIAA0895	ALDH7A1	PURA	CYP51A1	EHD4	ZNF710	RHNO1	ARID3B	ZNF148	ZNF736	VCL	MYNN	CFL1
	RHBDD3	C15orf39	BST2	TMEM41A	IGF2	FBXL16	FAM178A	ZFAND6	C11orf30			GAPDH		TMEM66	AK057710(hsa)	RPS27A		STXBP2	ENTPD4	ATP11C	MYO5B	2011-09-01	MTMR4	HOXA1	ZNF678	CDKN1B	PGBD5	IGF1R	AHRR	SPECC1L	RHBDD3
	UBR5	INSIG1	ZBTB34	THSZ3(hsa)	C21orf91	CASP2	ZSWIM6	FBXL19	SLC43A1			ADAR		ETV5	SOWAHC	DDX17		ZSWIM4	LYSMD3	ZNF710	DBNDD1	SLA	MAPKAP1	ERO1L	LPAR1	MYH9	OTUD6B	SH3D19	ARHGEF10	PURB	UBR5
	UHRF1BP1L	TICAM1	SH2B1	MARK2	CCT8	SHMT2	PANK3	STIM1	EDEM2			SUGP2		SORBS3	HTT	RAB12		ZNF823	RANBP6	HOXA1	IST1	IDS	PCYT1A	ECE2	ANXA7	HBP1	CMAS	LONRF1	PA2G4	HDHD1	UHRF1BP1L
	RNF123	PAQR4	SMAD7	TRPS1	ZFP36L1	MRPL20	POLE	PLA2G4A	HLTF			MCM6		PKP2	DCXR	PSME4		PRKAA1	MGST2	ERO1L	PAFAH1B1	DIO2	STEAP4	CALM3	SPEN	DSTYK	NRBP1	CD164	LUC7L3	RECK	RNF123
	TRIAP1	CBFB	RAN	SLC25A16	FAM49B	C1orf35	FAM53C	KLHL15	C10orf54			MED21		FBRSL1	ARL2BP	ZFHX3		LTB4R2	GPR107	ECE2	OGT	RPS15A	GMFB	CALM1	METTL25	CUL1	KLF9	ASB13	ZNF224	MED1	TRIAP1
	ARMC8	CUL4A	KLHL24	SMAD3	STK35	MID1	RECK	FXR1	AKIRIN2			FKTN		FLII	ZNF200	COX7A2L		IQCE	SLC46A1	CALM3	IFITM10	ATAD1	ROCK2	NBPF1	IL13RA1	RPS6KA1	DYNC1H1	RAB12	ARFGEF2	ZNF207	ARMC8
	NR2F6	ZNF571	BCAR3	PALD1	PCBP1	GSTO1	CTTN	SLC26A2	TPR			TCF7L2		CYTH3	ARHGEF12	TMOD3		STX12	BRWD1	CALM1	LANCL1	ALDH3A2	NABP1	NUP153	CBX1	ATP11B	RPS6KC1	ZNF627	PSMA7	STC1	NR2F6
	SIK1	TP53	HTR2C	LONP2	SMARCA1	USP15	ADAM17	STXBP2	ANKRD52			PLAGL2		HSPA1A	SAMD13	SERPINH1		HSPA4L	CBX5	RFFL	MAZ	HBS1L	PDE3A	MAP3K3	TUBA1C	DDX6	SYPL1	BTBD3	ASPH	AZIN1	SIK1
	SLC35G1	SIX1	UPF1	FRK	DYRK3	TRAM2	EEF1D	ZSWIM4	NSUN5			TUBA1B		CCNT1	FAM189A2	CLTC		ZBTB22	CSF3	F2	NAP1L1	SLTM	NRBP1	KDM2B	MSH6	ANKIB1	ZFC3H1	EGFR	FEM1C	ATP9A	SLC35G1
	C2orf42	ZNF197	GRM4	SOD1	FRMD6	NCOA5	ICAM1	ZNF823	SAMD8			OMA1		TRIM41	Contig37371_RC(hsa)	KPNA4		CARD10	DHX36	NBPF1	BLOC1S1	NAP1L1	HM13	NME4	FASTK	HIPK3	CPSF2	C6orf211	GRAMD3	DYRK2	C2orf42
	MED14	LIMS1	ACACA	CMSS1	ZC3H12C	CCDC71L	HIST1H4E	PRKAA1	TNXB			DIDO1		ISYNA1	NEDD4L	NOTCH2		C16orf72	NEFM	NUP153	PVR	GCLM	DPP8	YOD1	NR3C1	MDFIC	SLITRK5	HIST4H4	SF1	H2AFV	MED14
	STOM	MBD3	RPS4Y1	ITGB4	GLO1	PRPF8	UROD	CDC42	THBS2			CA5B		CHPF2	PPP1CC	VCL		NLGN1	SLC1A5	MIER2	ARL2BP	ZNF43	PTPN14	TMED7	BHLHE40	AGO2	LRRC8D	PSME4	RTKN2	TCN1	STOM
	NLN	ZSWIM6	HSPA1B	VPS36	ZNF614	CELF1	STK39	LTB4R2	REST			NDOR1		AGPAT2	CD83	PTPRF		TXLNG	GRSF1	SPR	ZNF200	HTT	C10orf32	SLC25A3	ARL6IP1	OTUB1	GNG12	SRPK2	EDF1	HSPA1A	NLN
	RUNX1	PANK3	PRDM4	ZNF664	DENND4C	TRAP1	RFC1	IQCE	UAP1			USP1		ATHL1	Contig33888_RC(hsa)	GNB1		DYNLL2	PON2	KDM2B	ARHGEF12	YTHDF1	ZFC3H1	TAF9B	ASPM	LIN28B	MAP4	KPNA2	KDM2A	SLCO5A1	RUNX1
	C3orf17	PURB	ACIN1	GMNN	EGLN3	TMEM256-PLSCR3	STC1	STX12	TRAPPC2P1			ACVR1B		GRAMD4	CAPNS1	AMOT		CLASP1	MGAT4B	NME4	YTHDF1	FAM46C	TMEM63A	SOX11	USP5	RAB2A	FRS2	PIBF1	CDK5R1	HECTD1	C3orf17
	IPO9	EVL	GLIS3	MUS81	MYO5A	SLC3A2	NFYB	HSPA4L	SETD7			TSC22D1		PKDCC	Contig55242_RC(hsa)	ERCC6		NF1	RPL15	GNAS	LMBR1L	APOF	GNG12	CRK	PNP	ZSCAN29	NRBF2	AGO4	ZNF330	GREB1L	IPO9
	HSPA4	SREBF2	MAP2K4	ATPAF1	SLC38A2	KLHL29	RELT	CARD10	PITHD1			LRRC8A		AKT2	SMARCA2	SNN		RP11-111M22.2	MDC1	YOD1	NEDD4L	YWHAG	HUWE1	SMTN	OPHN1	EPG5	CAPZA2	ZFHX3	PMP22	WDR74	HSPA4
	ZNF521	ADAM17	XPC	IER2	FASTKD1	DCTN2	DCAF7	C16orf72	LMNB2			NR6A1		SERP1	RABGAP1	WWTR1		SLC50A1	ZNF629	ISOC2	YWHAG	SEC23A	AGRN	ORC2	NUFIP2	RRP7A	GOLGA8B	CD96	APPL1	PPP3CA	ZNF521
	DBNDD2	EEF1D	CLSTN1	NT5E	DDB1	GIGYF1	SS18	NLGN1	CAV1			CHD8		ARID2	MKL2	NHLRC2		PIGB	EIF4A1	MTRNR2L7	PDZD2	PPP1CC	NRBF2	NSRP1	SLC19A2	CSDE1	EML4	TMOD3	CD2AP	ATP6V1B2	DBNDD2
	HIST3H2A	ICAM1	RAB11FIP1	ERLIN2	RAB11A	LRRC42	PKP2	TXLNG	CEP128			PAFAH1B1		NA	SATB2	NCKAP5		JADE2	TAF6L	BRPF3	P2RX5	MCL1	CD274	SIK1	IGFBP4	AXIN1	KIF2A	MSANTD4	COPS2	KRIT1	HIST3H2A
	USP6NL	STK39	LSM14B	ZNF507	KCNH5	NSD1	RBMS1	DYNLL2	LRRC8B			NAP1L1		TRUB1	EEA1	HAS2		CDC73	CCNL1	EML1	PTPN4	PROK2	STX3	MED14	RGMB	LMNB1	EPB41L4B	RAB23	QSER1	EIF5	USP6NL
	HMGA2	TMEM132B	RFWD3	GFOD1	RBM26	CCT6A	PPP4R2	CLASP1	B4GALT5			BLOC1S1		CNN2	RAB6A	TIMP2		FANCF	KIF5B	SLC25A3	CD83	AASS	LOXL2	THBS1	MCTP2	CDKN2B	ZNF566	TRAPPC4	HNRNPU	SERP1	HMGA2
	CPSF7	PDE8B	ZNF408	BCL2	C5orf51	PLEKHA8	SLFN11	NF1	SEL1L			PVR		SOGA1	TM9SF3	KCTD5		CDC23	PLS3	TAF9B	CPS1	CPS1	PTPRD	MEF2BNB	MAPK8	TIAM1	ZNF121	NACC1	TAB2	LIPA	CPSF7
	PTRF	TRIP12	VEGFA	CAT	FER	RFC2	HECTD1	FZD1	ZNF431			HTT		LIPA	HSS00062828(hsa)	XBP1		FAS	CD44	CRK	LRRC20	HLA-E	DIP2B	TMEM167A	ZNF101	FBXL20	ERCC3	TARDBP	VLDLR	ETNK1	PTRF
	TMEM101	BCAT1	HNRNPUL1	CPSF6	NCAPG	QSOX2	RNF10	RP11-111M22.2	KCNN3			ZNF200		SF3B5	NM_017842(hsa)	CRISPLD1		NFE2L1	CTGF	SLC25A12	POMT2	CDK2	FICD	JAM3	ZNF44	ATP1B1	LCOR	CLTC	KRAS	GPRASP1	TMEM101
	SPATA33	STC1	C9orf91	MPZL1	ELOVL5	FAM222B	ACVR2B	SLC50A1	CPEB4			ZNF286A		GART	DBT	RNF138		TSPAN14	MIER3	TRIM24	CDK2	HNF4G	LCOR	MTMR6	IRS4	YWHAB	SLC26A11	KPNA4	CISD1	AMPD2	SPATA33
	ZNF780B	DYRK2	IRAK1	TTF1	SFPQ	ALCAM	FAM46A	PIGB	GAPDH			LMBR1L		MED16	ORC1	PARG		SLC22A15	SNAP29	ORC2	GNA13	TNFAIP6	C19orf25	HMGA2	SRPK1	TNFSF15	PPP3R1	BEX2	EZH2	NCEH1	ZNF780B
	PIK3CB	NFYB	NFIC	RNF111	PAFAH1B3	CSRNP2	CD81	JADE2	ADAR			YWHAG		NCEH1	IFNLR1	HNRNPH3		PLIN2	WHAMM	NBPF10	CCND2	NUP133	FLYWCH2	CPSF7	QKI	TNFAIP3	TOB1	NOTCH2	CDK6	ZNF217	PIK3CB
	TRABD	RELT	EXOC7	FOXK1	MR1	NECAP2	MME	SSR3	SUGP2			PDZD2		TPM4	HNRNPF	WASF3		MIDN	ZBTB8A	NSRP1	ADAT1	PCK2	SLC25A25	TOR1AIP2	PBRM1	KLHL21	SYNJ2BP	ZNF519	FOXN2	ITGAV	TRABD
	STK33	DCAF7	MTMR3	HBP1	SLC17A7	FAM104A	NA	BLOC1S2	USP31			VPRBP		LARP4B	PERP	FEM1C		PPHLN1	SEC11A	ARMC8	SECISBP2	RALGAPA2	HRK	TMEM101	NR2C2	THRA	WAC	CARS	DDX3X	LARP4B	STK33
	MED12	ETV5	LRRC41	DDB2	PCMTD2	BAG4	DKC1	CDC73	DPF1			RAP1A		GGA3	ABCG2	CACUL1		LINC00304	SMOC1	WDR75	TYK2	SATB2	FZD6	ATF6B	SON	SIRT5	IQGAP1	ZNF800	FLAD1	LARP1	MED12
	ZNF267	FRAT2	SUCLG1	TPBG	TCF20	ALYREF	HECTD2	FANCF	SPTLC2			P2RX5		NUP214	AK023367(hsa)	SH3GLB1		PLAG1	FHOD1	SIK1	FAM35A	EEA1	ZNF24	CDC25B	TMEM178B	GON4L	GAN	CTSC	SETD2	FH	ZNF267
	CMBL	PPP4R2	RNF168	KIAA0430	PPM1L	TNRC6B	ETNK1	CDC23	MCM6			PTPN4		LARP1	XM_170418(hsa)	PMP22		REV3L	SLC25A53	MED14	BMP5	EID1	SOAT1	SUPT4H1	MKLN1	SFT2D2	CCDC120	ZNF625	COPB1	HUS1	CMBL
	AGO3	HSPA1A	MAFB	SNTB2	IFIT5	SAMD1	MLEC	NFE2L1	PLAGL2			CPS1		MAPKBP1	AKAP9	UBC		STON2	GALR1	THBS1	DNAJB11	TM9SF3	PPP3R1	MED12	PIGP	DNAJC14	PARK7	MAP3K4	METRN	ITGBL1	AGO3
	BTN3A3	CCSAP	BOC	ADNP2	SOS1	PRRC2C	IFIT2	SLC22A15	ZDBF2			LRRC20		DMWD	NPTXR	CAV2		CFH	ZNF280B	MEF2BNB	ACTG1	TTN	RDX	LGR4	MTMR1	CNST	PHF20	NHLRC2	HAGH	RPS4X	BTN3A3
	UQCC1	PRR14L	PIP4K2C	TMTC3	NAMPT	F5	WSB2	RCE1	ZNF346			CDK2		TBX1	hCT1642490.1(hsa)	RAB1A		TSPYL1		TMEM167A	TSPAN3	RC3H2	HERC6	ZNF267	HEATR5B	EIF4EBP1	EXD2	HAS2	PHF10	ZFYVE16	UQCC1
	RAD51	HECTD1	RBM6	TP63	RORA	C14orf119	LARP4B	PLIN2	WFS1			CCND2		DDX24	CEP78	NARS		TRMT112		APLF	CD74	CFDP1	TOB1	CYC1	USP46	MINK1	B4GALT6	TIMP2	MRPL53	PGM2L1	RAD51
	HMGA1	FAM46A	SEPHS2	CEP83	TNIP2	DCAF13	FAF2	CSNK1E	MTX3			PSMD2		CSRP1	PDLIM3	PDP1		PABPN1		JAM3	FOXM1	NUP210	ZFP36	SOX18	C12orf29	DDX17	NBR1	ZNF596	PRKCE	MCOLN3	HMGA1
	NINJ1	PPP3CA	F10	PPTC7	HSP90B1	DCTN4	ABHD10	MIDN	PIK3R4			ADAT1		NDE1	BRIP1	ATG16L1		KIAA0040		MTMR6	FBXL14	PTGS1	KIAA1549	AGO3	EMC8	PABPC4	KDM3A	IKZF3	ASF1B	MAL2	NINJ1
	ATP5EP2	LAMTOR5	HSPA1B	IL23R	YLPM1	TOP2B	SF3B6	PRDM2	TSC22D1			TYK2		HIST1H2BF	ZNF45	QSER1		TNIK		HMGA2	RALGAPA2	MIEF2	INPP5F	P4HA2	SERPINB6	DOCK11	TMEM41A	HNRNPH3	WDR26	DOCK10	ATP5EP2
	TTLL12	AGPAT1	ZNRF3	PAPOLA	SLC25A36	ZSWIM6	PRDX4	PPHLN1	NR6A1			TBX3		SYNGR2	NOD2	HNRNPU		ACTL6A		CPSF7	ZNF260	SPOCK1	ADAT2	KIAA1522	CHERP	BTBD3	PREPL	ZNF526	TRAM2	ATG4C	TTLL12
	NPLOC4	UBQLN2	ENAH	PPP6C	ZNF708	PANK3	KIF3B	PLAG1	HHIP			DNAJB11		URB1	LRRC8D	GPX7		GNAI2		TOR1AIP2	EEA1	MTMR4	CTBP2	ETV3	MAPRE3	HIST4H4	SPATA13	CHD7	ATOX1	KANSL1	NPLOC4
	CLCN3	MME	BRWD1	CAND1	HARS2	RBBP6	DMWD	REV3L	DLG1			ACTG1		SMC4	HUWE1	GID8		ZBTB33		NUP62CL	MARS	ZCCHC12	WAC	HMGA1	COL5A1	P4HB	HSPA5	SH3GLB1	ZNF770	PMAIP1	CLCN3
	PAK2	KIF16B	CBX5	DET1	PEX5L	SRSF1	ZFYVE16	AKT3	PHGDH			TSPAN3		DDIT4	KIAA0907	CNOT8		ZNF257		TMEM101	HOXA9	U2SURP	IQGAP1	TBC1D9	STRAP	UGP2	HLA-DRA	UBE2J1	RABEP1	YIPF4	PAK2
	TRIM8	ARHGAP35	GPATCH3	KIFC2	TMPO	LRPPRC	CERS2	PLSCR4	RSF1			FOXM1		PIKFYVE	RAD54B	EZH2		MVD		GTF3C4	TOMM20	FAM198B	ARHGAP32	EIF3D	CLDND1	NME2	TRPS1	FAM91A1	2007-03-01	CDH1	TRIM8
	CASK	FOXP1	SNRNP70	KLHL5	SS18L1	HIVEP2	RAB11FIP2	CREB3L2	TAF2			FBXL14		UBL5	LOXL2	CDK6		AK057704(hsa)		POLD2	RC3H2	ARPP19	WNK1	NPLOC4	PRDX1	ZFHX3	ADO	CD2AP	LBR	HDGF	CASK
	ANKRD52	CNN2	CAMK2N1	TMX1	KLHL15	SREBF2	HDGF	TSPYL1	E2F8			ZNF260		DDX54	LRRCC1	PGAP2		MSC		ATF6B	GLI2	ANPEP	PLEKHF2	CUL2	MYPOP	HSPD1	FNBP1L	RAB1A	SIK2	DDIT4	ANKRD52
	PRRC2B	NLK	MDM2	INTS4	EOGT	ZMIZ2	DDIT4	GRAMD1A	PURA			MARS		CSNK1D	CHSY3	SPTAN1		SCAF8		TRABD	SNX30	ZNF148	PARK7	FBXW5	SLC16A1	TPX2	CDCA4	PDCD6	MYO6	SFXN1	PRRC2B
	CYTH2	HECTD2	PGD	RAB2A	PLEK	ADAM17	SFXN1	TRMT112	GCA			HOXA9		EPN1	ERCC3	COL3A1		KIF22		SUPT4H1	IFNLR1	SKA2	PPRC1	RPSA	SKIL	ARF1	PALD1	PSAP	ERGIC2	NFAT5	CYTH2
	SPATA2	ZBTB37	SLC39A14	AFF4	EEF1A1	EEF1D	TRMT5	PABPN1	ZNF275			TOMM20		PLEKHG3	SAP30	DDX3X		GRPEL1		MED12	EHD4	ARNT	CDC5L	EDEM2	BIRC6	COX7A2L	SNX10	COPS2	CENPL	ZNF655	SPATA2
	REST	HADHA	EIF4A1	STAG2	LARP4	MED1	CCSER1	KIAA0040	TMEM110			RC3H2		ATP5G3	C19orf25	CTXN1		CMC2		LGR4	MAPKAP1	LMBRD2	PHF20	TPR	MED30	TMOD3	PRKRIR	STT3B	BAG6	OGDH	REST
	ELK3	PEG10	EHMT1	TIMM8A	XRN1	ITSN2	SF3B3	TNIK	IST1			GLI2		AGO1	NMU	FSTL1		NDC1		ZNF267	HNRNPF	BRIP1	ZFYVE26	FAT3	DAPK1	TARDBP	FBXO45	HNRNPU	CAPRIN1	NAV2	ELK3
	TMEM184B	MLEC	BAZ1B	EPG5	PIP5K1A	TRIP12	CDKN1C	ACTL6A	ELN			SNX30		PODXL2	Contig51328_RC(hsa)	MARK3		TULP4		AGO3	GMFB	TAF11	CA12	ANKRD52	VCP	CLTC	PSMC2	CYLD	ABI3BP	TTC37	TMEM184B
	CEBPZ	WSB2	BCL2L11	CSDE1	OTUD4	TEX2	ATF5	GNAI2	2011-09-01			EHD4		GNB2	GPR180	CASP2		C12orf4		SALL2	U2SURP	HUWE1	MARK2	PRRC2B	CBX6	KPNA4	TPRG1L	RAB31	FJX1	C1orf52	CEBPZ
	CREB5	LARP4B	LSM4	IRF2BP2	PTP4A1	SBF1	TEX10	PJA2	MRPL51			NUDT8		HIST2H2AA4	XM_172878(hsa)	HERC1		STARD7		ABCC1	MYOF	MAP4	TRPS1	MOB3A	SLC11A2	VCL	LSS	HSPH1	NCOA3	AR	CREB5
	WDR54	FAF2	SOBP	DPY19L1	SDE2	HSPA1A	PAN2	ZBTB33	OGT			MAPKAP1		EEF2	SOAT1	CORO1C		UBN2		CYP2J2	ARPP19	SNRK	ITGA5	PIK3IP1	EGLN3	C6orf48	PLCL2	ZKSCAN8	HIST1H4A	PHC3	WDR54
	CAV1	FBN3	OTUD7B	TPRKB	CD109	CCNT1	EEF2	ZNF257	RPS15A			HNRNPF		HPCAL4	INPP5F	TCP1		BCL2A1		P4HA2	BDKRB2	BCL9L	SMEK1	THBS2	COMMD8	GALNT18	SMC5	MAGED1	SKP1	NCOR2	CAV1
	INTS1	CROT	ZNF689	RBM22	HSPA4L	EZH1	DCN	UBE2G1	PRPF40A			TACC3		POLR2A	FAM101B	HACL1		GATAD2B		KIAA1522	ZNF551	GOLGA8B	PLCL2	WDR41	NFKBIA	ERCC6	LIMCH1	IFNGR1	CCT6A	PNN	INTS1
	TRIM56	SF3B6	RPS6KB1	VCAM1	SLC36A1	WDR93	EXOSC1	SEMA7A	ZNF597			SSB		ARHGEF2	IQGAP1	FNBP1		RNASET2		ETV3	GDF11	EML4	CHUK	SPATA2	RPLP0	LUC7L3	RANBP10	RSL1D1	NCL	AK6	TRIM56
	FLOT1	KIF3B	FKBP10	SLC7A11	CNOT3	NUMA1	CHORDC1	KIAA1244	NDUFS4			GMFB		ENO1	WNK1	ZBTB41		RAD54L2		HMGA1	TALDO1	COLEC12	TMEM43	MTUS1	SLC38A2	IKZF4	LAMA1	HEG1	PHTF1	HNRNPLL	FLOT1
	CELSR1	ZFYVE16	SYNCRIP	HAUS1	TSNAX	APAF1	GANAB	Scube2	PAX7			MYOF		NCOR2	RUFY3	SNIP1		AP3S2		TBC1D9	CMAS	MAP2K5	KLHL20	REST	SNAPC4	PTCH2	KLHL20	PAK3	USP28	RNF4	CELSR1
	BCL2L13	RUNDC3B	MEX3C	INTS8	FRYL	KIF1A	POLR2A	SCAF8	NAP1L1			ARPP19		TSC2	SBDS	ITGB5		BAG6		EIF3D	CSN8(hsa)	MESDC1	SMARCAD1	ELK3	EIF4G1	ARFGEF2	C7orf43	BRF1	SOX21	FANCM	BCL2L13
	SEL1L	CERS2	TRAF3IP1	ZNF384	NUDT22	EFHD2	BTG2	GRPEL1	SOWAHC			ZNF551		ARL15	PLEKHF2	MORF4L2		CDKN1A		IMPDH1	STIM2	ZNF121	KIFAP3	UAP1	RAB11A	ETF1	VPS36	WBP2	G6PD	WDR82	SEL1L
	IPO13	RAB11FIP2	KMT2B	GOLT1B	PIK3C2A	GRAMD4	CASP3	LIMK1	HTT			GDF11		PABPC1L	GSE1	WDR26		ZNF92		TTLL12	ETS1	ANKRD50	NUP93	PPP2CA	MIA3	NDRG1	SMARCAD1	DDX3X	INSIG1	ACTR3	IPO13
	EXTL3	HDGF	HIST1H4E	TECPR2	SURF4	AKT2	ENO1	XPO4	SGPL1			SKA2		JUN	HOXB5	TRAM2		UHMK1		NPLOC4	NRBP1	LCOR	CCT5	SETD7	UCHL1	IKZF3	RRM2B	PDIA6	FAM104A	LPAR1	EXTL3
	ADAR	DDIT4	WDR46	RAB21	CYSLTR1	UBQLN2	ZNF227	CMC2	REEP3			CMAS		ZNF711	DNAJB5	ZNF770		IRAK2		CUL2	PTPN14	CDCA8	ATPAF1	TPP2	CEMIP	ZNF768	CCT5	MDH2	ZNF354B	SNX27	ADAR
	ING3	RBM39	PIP4K2B	ACAP2	IGF2BP3	EIF5	ZNF711	NDC1	SZRD1			STIM2		HIST2H2AA3	PMF1	SREBF1		OSBPL1A		FBXW5	EIF2AK4	MCM4	ATG4D	XK	SHISA5	LRIG1	ZNF664	COPB1	RALGAPB	IL13RA1	ING3
	COPS7B	CCSER1	UHRF1	WEE1	ZC3H11A	CKAP2L	MCM3AP	TULP4	TRAF7			HM13		FBN2	C16orf46	LYSMD1		EDARADD		CDKAL1	DYNC1H1	SLC26A11	NUDCD3	CAV1	RAB18	EVC	GMNN	GOLGA6L4	TNRC6B	RAE1	COPS7B
	PLAGL2	RIF1	WDR46	SFT2D2	ZNF430	C9orf41	HIST1H4B	C12orf4	FAM46C			DYNC1H1		TDRKH	B4GALT6	CELF1		AAK1		RPSA	BACH1	LMO7	C7orf60	INTS1	DENND6A	TAF6	MAGI3	FSTL1	THAP10	MSH6	PLAGL2
	TUBA1B	SF3B3	PALM2-AKAP2	RFK	CDK13	SLC9A3R1	XPO6	STARD7	APOF			BACH1		NCS1	IRX4	PDS5B		TNRC6A		C11orf30	TMEM63A	DYNLL1	AFAP1	IL18	RPL11	CHD7	IER2	NDFIP1	RPP14	RAB27B	TUBA1B
	TMED3	CDKN1C	TAF15	NUP160	MED28	NPM1	RNF4	UBN2	HYI			EFTUD2		ZNF133	IL7	IQCH		SRSF11		EDEM2	LRRC8D	FZD6	CPSF6	SMARCA4	PLIN3	KDM2A	BCL11A	INIP	ASH1L	TAPBP	TMED3
	ZYG11B	KHSRP		NA	YY1	SOGA1	TXLNA	GATAD2B	NEDD4L			MAP4		SLC35D1	ZFYVE26	XPNPEP1		OGFOD1		TPR	EFTUD2	GPR180	APPBP2	B4GALT5	UBE2Q1	FAM91A1	BCL10	ZNF189	SSRP1	E2F5	ZYG11B
	CA2	CCDC142		RCOR1	B4GALT3	RPLP2	NCAPD2	RNASET2	YWHAG			SF3B4		CTNNB1	KIAA1671	TAOK1		AVL9		FAT3	HUWE1	ZNF24	SULF1	SEL1L	CMTM4	CD2AP	ZNF507	MTHFD1	RBBP6	SBNO1	CA2
	RBM28	CASP3		MTFMT	FAM13B	MAVS	BAG3	RAD54L2	PPP1CC			FRS2		CDCA3	SPATA13	NREP		EIF4EBP2		ANKRD52	SF3B4	RDX	CDKN1B	RBBP9	DENR	KIAA0196	C7orf60	MTX2	VARS	NCOA6	RBM28
	TSC22D1	ZNF227		EPN2	SEMA4B	EIF2S3	TCEB2	AP3S2	MCL1			GLMN		UBE2A	IRGQ	TDG		SESN3		PRRC2B	FRS2	SAMD9	C6orf47	CPEB4	CPEB2	ERBB3	CPSF6	PHF10	EDEM1	NA	TSC22D1
	LRRC8A	ZNF711		WRB	FNIP1	CNTNAP1	LHFPL2	BAG6	MAPK14			NRBF2		KCNJ11	GPSM1	RBAK		COPA		PIK3IP1	GLMN	HIST1H4C	CEP120	NPAT	ZFAND6	PSAP	APPBP2	FBL	RERE	NONO	LRRC8A
	DDX56	PPP1R15B		LSM14A	AKIRIN1	YARS2	WDR82	CDKN1A	KIAA1191			CTC1		SPEN	CDCA4	AMMECR1L		C17orf51		WDR41	NRBF2	HDHD3	HLA-C	UBIAD1	YWHAZ	MTMR2	SMC3	SLC35A5	SURF6	ARL6IP1	DDX56
	ATG2B	CCT3		DDX17	CDC23	ZNF217	SLC35D1	BCLAF1	NUP133			PCTP		DVL1	SNX10	CANX		HNRNPA2B1		SPATA2	PCTP	ZNF117	BYSL	EXTL3	SLC25A36	QSER1	SELT	TCP1	FADD	ZNF264	ATG2B
	NR6A1	FBXO28		DDRGK1	FDX1	MLX	FNDC3B	ZNF92	GNA13			NOP10		BET1	FRK	C16orf80		STAT1		MTUS1	NOP10	CTBP2	FAM20A	TIMP4	CUTA	HNRNPU	FOXK1	CALM2	HUS1B	MXI1	NR6A1
	IFNGR2	PTPRE		DCUN1D2	NFE2L2	FAF2	CTNNB1	UHMK1	NDUFS6			STX3		CTNNA1	Contig52708_RC(hsa)	SIKE1		HIPK1		REST	BCL9L	UBE2E2	TRAF4	NA	TIPRL	SLC16A4	RNF144B	PRKCE	USP45	FAM179B	IFNGR2
	ATP13A2	RNF4		EGFR	EPC2	RPAIN	PTBP3	EDARADD	TYK2			HAND1		FAM172A	C5orf34	CLPTM1L		YTHDF3		UAP1	STX3	IQGAP1	RFX1	SPTLC2	SLC35B2	HEG1	CEP120	CXCL2	AMMECR1	NUFIP2	ATP13A2
	YIPF6	TXLNA		GMPPA	PSMA3	NUP214	SLAMF6	HIAT1	TBX3			ALG8		PIGC	HSS00303609(hsa)	CAPRIN1		PRKDC		PPP2CA	HAND1	UNC45A	MED13	MCM6	SPRY4	IER3IP1	MYH9	BUB3	TAF12	NEK4	YIPF6
	C10orf10	HMGXB4		PSME4	BBS10	ZNF385A	PABPC3	AAK1	ZNF639			RAD54B		FARSB	CCT4	MICB		RHBDD1		PITHD1	SERINC5	PSME1	TUBB	MED21	MAPRE1	ATP6V1G1	DSTYK	SNIP1	TAS2R30	RAPGEF2	C10orf10
	HHIP	BAG3		PRAF2	TSPAN14	DUS1L	SEC24C	TNRC6A	HSP90AA1			RBFOX2		NONO	NHLRC3	SPIN4		ZNF367		TPP2	ALG8	TRIP11	KIAA0430	FKTN	ATF1	RNF19B	STYX	SRSF2	ARIH1	CLTA	HHIP
	HOXD13	CCND1		SRPK2	VMA21	KANSL1	MMP1	SRSF11	SMARCA2			KIF2A		QARS	NBN	VPS13A		IFITM2		XK	RAD54B	ASXL1	INHBA	TCF7L2	PTP4A1	SWSAP1	NUDT5	SLC35C2	IARS2	ESD	HOXD13
	PHGDH	HIST1H3I		TSHZ3	CD200R1	CCDC43	MYLIP	OGFOD1	SATB2			GTF3C1		DDX11	LIMCH1	NCOA3		ZBTB32		INTS1	KIF2A	WNK1	MACF1	PLAGL2	KMT2D	SPTAN1	ZNF516	ZNF107	HIST1H4E	EAPP	PHGDH
	SMURF2	LHFPL2		EEF1A2	EP300	DDIT4	RBM17	AVL9	PXN			ZNF566		BHLHE40	SUMO1	CHM		ADD1		SMARCA4	ZNF566	PLEKHF2	MEOX2	ZBTB7B	MRPS10	VPS37B	MED13	DEK	UROD	LRRC58	SMURF2
	RNF103	WDR82		RDH13	HDLBP	MBTD1	QARS	CCDC80	TM9SF3			NBEAL2		C17orf107	HSS00087671(hsa)	AGPAT5		NUPL2		OXNAD1	NBEAL2	HOXB5	ADNP2	EXPH5	UBE2K	LBX2	IMMT	ADD3	SLC25A38	CISH	RNF103
	CHD8	RBM3		AGO4	BTG3	DROSHA	ARL6IP1	PPA1	PNPLA6			ZNF121		SOX9	CIT	ASGR1		ULK1		GNPDA1	ZNF121	VPS29	ATP11B	DIDO1	IPO4	PTOV1	PPP2R4	PRPF8	BCAT1	WDR17	CHD8
	WDFY4	FNDC3B		WWC1	MPRIP	AGO1	PRRG1	EIF4EBP2	RC3H2			DIP2B		NUFIP2	FBXO4	TMEM123		ALDOA		SEL1L	DIP2B	PHF20	DDX6	MTX3	SERTAD4	DDX3X	INHBA	SRSF7	DHRS7	NDUFS1	WDFY4
	PURA	SEPHS1		TMOD3	CASP8	MSRB1	CDV3	SESN3	FBXL4			LCOR		RPL36	KIFAP3	NSD1		PTAR1		RBBP9	LCOR	SEMA3C	ANKIB1	NF2	YRDC	MMP13	XPOT	SLC9A6	FAM20C	POGZ	PURA
	CDADC1	CTNNB1		LY75	KCNAB2	RBM7	CIAPIN1	COPA	CFDP1			CDCA8		TSR1	ENST00000270999(hsa)	MYCBP2		MOB1A		RBMXL1	CDCA8	CTAGE1	HIPK3	NIRF(hsa)	HHATL	IGF2BP1	SNTB2	CKAP5	AZIN1	KPNA5	CDADC1
	CHMP1B	AP3B1		DCLRE1C	CHSY1	KHSRP	PGBD4	C17orf51	ZZZ3			GLRX3		RPL18A	PIGM	SLC16A3		HSPA1B		CPEB4	GLRX3	SETD1B	DCBLD2	NDOR1	COMMD2	RSRP1	ATP11B	TAOK1	H2AFV	NOP2	CHMP1B
	MYO5B	PTBP3		RAB23	GPCPD1	HIST2H2AA4	GCN1L1	HNRNPA2B1	MTMR4			SLC25A25		DUSP18	SLC25A51	PURG		MX2		GAPDH	SLC25A25	SPATA13	APH1A	USP1	SURF4	SLC35A4	DDX6	SIK2	HSPA1A	DNAJB9	MYO5B
	TIMMDC1	TUBA1C		CLTC	GTF2H3	HNRNPAB	TMEM19	GORASP2	HNRNPF			ACLY		MAN2C1	PTBP1	CD248		FAM111A		NPAT	SLC6A8	RAF1	DLG5	ACVR1B	CHD2	ECI2	ANKIB1	ERGIC2	EZH1	MGMT	TIMMDC1
	METRNL	MSH6		VAMP1	CTSA	EEF2	IGFBP4	STAT1	GMFB			ZNF24		COL4A2	ERLIN2	MRFAP1		SAMD9L		MCM6	RDX	GPSM1	CAND1	RBM28	DZIP1	HMGN1	PTPN1	DST	HECTD1	MKRN1	METRNL
	GEMIN8	SLAMF6		NOTCH2	PPP2CB	BTG2	SLC4A7	HIPK1	MYOF			RDX		MTA1	GFOD1	TMEM181		SLC2A12		MED21	IFT122	MGA	ATP6V1E1	TSC22D1	PAWR	SERINC1	SH3GL1	RBAK	MAPK1IP1L	RAVER1	GEMIN8
	CYP51A1	PABPC3		CARS	PLAG1	STX16	HTRA2	YTHDF3	ROCK2			SAMD9		CNNM3	LIN9	INSIG1		VEGFA		FKTN	ZFP36	FAM229B	NOC2L	LRRC8A	ZBTB21	TNFRSF1B	HIPK3	FOXK2	LAPTM4A	LNPEP	CYP51A1
	IST1	METTL17		PTMS	ATXN7L3B	EIF4H	E2F3	PRKDC	ARPP19			IFT122		ART5	BCL2	Mmp15		IRF7		TCF7L2	KIAA1549	SMAD3	MDFIC	UBQLN1	RAP2A	MTMR12	RPL38	PDS5A	EDEM3	DESI2	IST1
	MRPL51	MYLIP		CSNK1A1L	NFIB	TMEM237	SMARCA5	KCTD15	NABP1			ZFP36		HTRA2	CPSF6	Mmp24		GOPC		PLAGL2	INPP5F	PRKRIR	KLHL5	NR6A1	DYNLL2	STXBP3	PAPOLA	CLPTM1L	FAM46A	STAU1	MRPL51
	PAFAH1B1	RBM17		AHRR	THUMPD1	RRP1	PAIP2	RHBDD1	KATNBL1			KIAA1549		POGZ	MPZL1	TP53		TRAM1		TUBA1B	WAC	S1PR5	HMOX2	XRCC1	CRIP3	MORF4L2	DLG5	ABI3BP	ACAA1	SUPT16H	PAFAH1B1
	OGFR	QARS		PSKH1	REV3L	DUS3L	RGMB	ZNF367	ZNF148			WAC		C2CD2	UBA52	TNRC6B		DNAJB4		ZBTB7B	GAN	CHUK	UBE4A	CSNK1G3	YAF2	RAD51D	RAB38	ZBTB20	GRAMD4	IRS4	OGFR
	OGT	H3F3AP6		DHX40	ATF7IP	JUN	DPYSL2	ADD1	SKA2			GAN		TBL2	IDH3B	NLE1		ERRFI1		DIDO1	NME6	TMEM64	ATPIF1	PURA	FGF5	RSPH3	CAND1	HK2	MTR	PPP6R3	OGT
	MREG	CDV3		LOX	TEF	ZNF711	ANP32B	ZNF3	PTTG1IP			WNK1		HIST1H2AG	NAP1L4	NTMT1		HNRNPUL1		MTX3	RUFY3	ZNF546	NTNG1	MYO5B	ABCC3	APP	FZR1	NCOA3	AKT2	SMU1	MREG
	IFITM10	PGBD4		LUC7L3	CDK12	RPL13A	RQCD1	NUPL2	NRBP1			NME6		SARM1	BYSL	DDX21		LATS1		NDOR1	TBC1D12	RPL7L1	AGAP1	IST1	ARID5B	EPAS1	DCUN1D4	NFX1	GET4	RPS2	IFITM10
	CDC37	GCN1L1		MAP3K4	CNOT1	RBMS2	PPP2R2A	ULK1	CEP78			FAM21A		NOP2	DSTYK	CHST10		PPP1R1C		USP1	PBX1	KCNMA1	N4BP2L2	SEPT11	ABCB7	2007-03-01	KLHL5	HIST1H4A	DPY19L4	JKAMP	CDC37
	HIST1H1E	TMEM19		PARP14	PHF12	HIST2H2AA3	RNF24	ALDOA	SH3BP2			TBC1D12		CGGBP1	ZNF320	PRRC2C		PLEKHM1		ACVR1B	B4GALT6	MAP4K4	CSDE1	PAFAH1B1	CCDC15	DHX57	AGO2	ZNF622	ZNF721	IKZF5	HIST1H1E
	PRPF40A	NUFIP2		TXNDC11	TSPYL1	CCT3	LNPEP	PTAR1	HS2ST1			RAI2		DNAJC13	NM_052864(hsa)	HDAC4		IRAK1		RBM28	RCSD1	SYT4	DHX30	OGT	SMIM13	TAOK1	LIN28B	TMEM123	SERP1	SON	PRPF40A
	DACT2	TPD52L2		CCBL2	CBY1	FBN2	FAM134C	MOB1A	ZNF45			PPRC1		LNPEP	Contig58637_RC(hsa)	ANXA5		DCAF16		ANTXR1	ZFYVE26	KLHL2	IRF2BP2	RPS15A	TNRC18	SIK2	ZSCAN29	GIGYF1	VPS4B	CD46	DACT2
	RAB40B	C1orf198		ARFGEF2	SUZ12	SYAP1	RPL41	HSPA1B	PKM			CDC5L		F2R	MED13	RICTOR		MAP3K7		TSC22D1	KIAA1671	ECH1	DPY19L1	IFITM10	PTPLAD1	TDG	AFF4	ATP2B1	NA	AHCTF1	RAB40B
	ARHGAP24	NDUFS1		ASPH	CCNE1	TXLNA	SUPT16H	FAM111A	GNG12			PBX1		POLD3	TUBB	ASH1L		SDCBP		LRRC8A	SETD1B	C18orf32	NDUFA5	LANCL1	ZNF451	ALG9	NT5DC3	GPR183	NPM1	RAPGEF6	ARHGAP24
	LTBR	E2F3		RHOA	CCDC88C	FAM208B	IRS4	ATP1A1	EFTUD2			B4GALT6		IRS4	PPP2R4	ADAMTS2		NUPL1		UBQLN1	TAP1	PTDSS1	DMRT3	MAZ	TLE3	CAPZA1	ELP2	NSD1	NLK	RAD23A	LTBR
	STX1A	SMARCA5		Cebpb	SNX13	ILF3	PPP1R15A	SLC2A12	SF3B4			RCSD1		SLC9A8	MACF1	COL21A1		RAD54L		UTP6	ARID1B	NT5E	PRUNE2	NAP1L1	ARID4B	TVP23C	STAG2	RCN2	SOGA1	CRBN	STX1A
	SOWAHC	POGZ		FEM1C	ZNF684	ERGIC3	PTDSS2	CARD11	AGRN			ZFYVE26		MYC	hCT1640801.2(hsa)	PANK3		METTL7A		UCK1	IRGQ	ERLIN2	MYO1C	BLOC1S1	MKI67	VDR	EPG5	TMEM184C	XPO7	MTCH1	SOWAHC
	PIK3R2	PAIP2		CDKN2A	SLC16A7	C10orf12	MYC	KMT2E	FRS2			KIAA1671		ZNF205	XPOT	SH3PXD2B		CD84		NR6A1	MARK2	ZNF507	WDR20	BMPR1B	RRP1B	SV2A	MBTPS2	CCT6A	TRAFD1	WDR36	PIK3R2
	HMHA1	RGMB		ANXA2	ABI1	TOX3	QKI	GOPC	SNRK			TMEM41A		PIM3	TMTC3	EVL		ITGB2		NOMO1	SRCAP	GFOD1	PRDM11	PVR	KAT2B	EPHA7	ITPKB	PIP4K2A	PTGES2	RPTOR	HMHA1
	HTT	SMCHD1		FDFT1	ATP6V1C1	SPEN	p27(hsa)	DNAJB4	CTC1			SETD1B		HCFC1	EME1	NYAP2		SESTD1		EEF1E1	MGA	C7orf60	SLC7A11	HTT	MAP6	NSUN3	GRHL2	ATP5B	TES	HOXA3	HTT
	DCXR	DPYSL2		TJP1	NGLY1	IL13RA1	RPS2	ERRFI1	NPAS3			SPATA13		HNRNPC	MAP1LC3B	NMI		TMPPE		RNF103	CDCA4	BCL2	SUDS3	ARL2BP	MYADM	PDS5A	CSDE1	PRCC	ZNF217	DIAPH1	DCXR
	PIK3R5	ANP32B		PMP22	MIS12	MSH6	ASXL3	HNRNPUL1	ITCH			IRGQ		FBXL17	Contig39983_RC(hsa)	PRDM1		ZHX1		XRCC1	PALD1	APPBP2	MTMR9	ZNF200	MGEA5	ADIPOR2	DPY19L1	C8orf59	DCAF6	PRKCSH	PIK3R5
	IL2RB	ATL2		UBE2J1	IL6ST	PVRL4	TATDN2	LATS1	GOLGA8B			MARK2		TMEM14C	PTPN1	GABPB1		KMT2C		PURA	LONP2	ARSB	GOLT1B	SZRD1	GPCPD1	FAM60A	TPRKB	NAB1	KLHL42	GOLGA4	IL2RB
	TRAF7	RQCD1		FAM91A1	ZNF644	PMM2	UBE3C	CENPU	ALG8			SRCAP		TMEM91	HIPK3	LEPRE1		ATP5G2		IST1	C14orf169	SLC1A1	URI1	TRAF7	S100PBP	CAPRIN1	2009-03-01	MYCBP2	TAF1	UBAP1	TRAF7
	YTHDF1	ZC3H7B		CDC40	SEMA7A	PABPC3	UNC5C	TMEM216	KIF2A			MGA		AGAP2	DCBLD2	IARS2		CPNE8		PAFAH1B1	BPTF	HIST2H4B	SERINC3	YTHDF1	SHISA2	MTRF1L	MIB1	ZDHHC3	ABCF2	FBXO8	YTHDF1
	SEC23A	HERC2		SLC30A7	NAPB	KCTD2	KIF4A	PLEKHM1	MESDC1			ADO		USP21	DLG5	SMARCE1		SLC25A33		OGT	FBXO45	TMED5	DHX37	LMBR1L	CHML	SLC3A2	SLC7A11	TMEM181	RPS4X	EIF4A2	SEC23A
	VPRBP	UQCR10		NARS	NUP43	NONO	SON	IRAK1	BUB1			WNK2		MED15	UBL3	POSTN		FNBP4		IFITM10	TMEM138	FOXK1	YWHAB	NEDD4L	PITPNB	FAT4	MEF2D	FOXB1	KIF3B	INTS7	VPRBP
	PPP1CC	PPP2R2A		AKR1C3	ENPP1	B4GALNT4	EPM2A	DCAF16	ZNF121			CDCA4		SRSF6	CCDC14	TXNDC16		HSPA1B		LANCL1	LIPH	HLA-C	CNPY3	YWHAG	CLN6	HK2	FBXL20	INSIG1	CCAR1	ZNF460	PPP1CC
	DUSP6	RNF24		KIAA0196	KMT2A	MRPS25	HCFC1	ATP13A3	LCOR			PALD1		RPTOR	NM_015393(hsa)	ZNF155		TFF3		MAZ	PKD1	MYH9	KLHL21	PDZD2	STON2	VPS13A	CLN8	MFHAS1	C4orf29	BIRC6	DUSP6
	HIST1H2BC	YPEL3		HEBP1	GLOD4	XPNPEP3	BMF	NSFL1C	HIST2H3D			FOXD4L6		MRPS2	AGO2	DCAF7		RAB20		NAP1L1	CHUK	SERTM1	DAD1	P2RX5	ZZEF1	NCOA3	TNKS2	BAG4	CNIH1	VIM	HIST1H2BC
	POMT2	LNPEP		COPS2	AKAP10	GCN1L1	FBXO3	MAP3K7	RBM23			PRKRIR		IGF2	RAB2A	COL6A1		SPP1		BLOC1S1	NHLRC3	ZC3H8	THRA	PTPN4	BCL7A	WDR5	SP3	RNF187	PHTF2	TMED10	POMT2
	MAPK14	FAM134C		GOLM1	GPI	TUBB2B	FAM83D	NUPL1	SLC25A25			LONP2		CCT8	C1orf86	FRAT2		RSAD2		PVR	HOXD11	CUL1	ERF	DUSP6	AKAP5	LMTK3	PRPF19	LRIG2	HIST1H2BF	SLC25A24	MAPK14
	FITM1	CXorf38		QSER1	SLBP	RPL36	DOCK5	DDX26B	ACLY			C14orf169		ADAP2	AXIN1	CCSAP		SNTG2		HTT	MAP4K3	MACF1	PI4KB	CD83	ZNF514	DPM2	MCU	FYTTD1	RNF145	ZC3H12C	FITM1
	RAB7A	ACTR2		TAB2	UBN2	RAPGEF2	SLC25A10	TLN1	SLC6A8			GNB1L		TK1	TMEM180	FAM76B		STK40		DUSP12	VPS36	SCG5	TUBB6	CPS1	CD4	EIF3K	ANKRA2	ZNF543	KEAP1	GLO1	RAB7A
	PSMD2	SUPT16H		HSDL1	ABHD3	RPL18A	HSPA14	CD84	KIAA0319L			BPTF		RNASEK	MCFD2	PSMA2		BRWD1		ARL2BP	SMARCAD1	SNTB2	CDK1	LRRC20	C11orf24	GIGYF1	BRCA2	LEMD3	KIAA1432	VCP	PSMD2
	CAPNS1	PPP1R15A		PNPLA8	DIMT1	UCP2	PRELID1	PHKB	PAPOLG			FBXO45		PSMD11	MIB1	SLFN11		RAD9A		ZNF200	KIFAP3	WIPF1	AIM1	POMT2	UTP23	YWHAQ	SERINC3	GLTSCR1L	DDIT4	XPR1	CAPNS1
	TAOK2	QKI		ARHGEF6	PKN2	RNPS1	PIGQ	SESTD1	SOAT1			BACH2		ORMDL2	GTPBP1	ISYNA1		IL-12p40(hsa)		SZRD1	GMNN	HLA-B	SETD5	CDK2	PABPN1	NCL	C19orf12	DDX21	SFXN1	ANKLE2	TAOK2
	ZDHHC8	p27(hsa)		NA	EIF4G3	ESD	ANKRD12	TMPPE	TOB1			PSMC2		COL5A1	SLC7A11	PRR14L		ZNF410		YTHDF1	ATPAF1	ATP11B	SFT2D2	CCND2	TTC39A	ATP5B	ARID4A	ZXDC	PPP1R12A	C19orf48	ZDHHC8
	ACTG1	ASXL3		OLR1	CBX7	SLC19A2	VCAN	USP33	ZFP36			CHUK		BLOC1S5-TXNDC5	LMNB1	C7orf73		HYOU1		LMBR1L	PIGM	DDX6	WBSCR22	ADAT1	CCDC88C	FAM222B	ZNF761	ZNF197	MBTD1	WASF2	ACTG1
	HSP90AA1	EPM2A		KRAS	RBM12B	TTLL5	TP53INP1	ZHX1	KIAA1549			NHLRC3		UBA1	hCT1971266.1(hsa)	HECTD1		IREB2		NEDD4L	SF3B1	NUP98	EFNA3	TYK2	AKAP13	UNG	RNF217	UBB	DROSHA	EGLN3	HSP90AA1
	PPIL1	BMF		GXYLT1	STMN1	PRPF6	LIFR	SART3	PLEKHJ1			HOXD11		ZNF552	SP3	MAPK1IP1L		SLC1A5		YWHAG	ZSCAN22	NRGN	G0S2	FAM35A	SLC16A7	SLC25A1	CCDC117	RICTOR	KLHDC10	GMPS	PPIL1
	RGS19	CTDSPL		IER3IP1	MFSD8	SOCS1	ZFP36L1	KMT2C	ARHGAP32			MAP4K3		NUDT2	GRIA1	MMP16		TFG		PEX6	ARID3B	RPL38	TBC1D2	BMP5	RACGAP1	MPP5	TNFAIP3	MBD3	APOLD1	ZBTB5	RGS19
	TSPAN3	FBXO3		ATP6V1G1	AAK1	E2F3	DBNL	ATP5G2	WNK1			VPS36		AP2A2	WNT3	ACVR2B		MAML1		PDZD2	LDB1	DCBLD2	TMBIM1	DNAJB11	PFKM	RHOV	KLHL21	ADAMTS2	ATP5G3	LRP1	TSPAN3
	DOCK6	FAM83D		RHEB	TNRC6A	NUP107	PLEKHA3	SERBP1	RUFY3			SMARCAD1		GPRASP2	ZNF384	EDEM3		ZC3H10		P2RX5	TNFRSF11A	APH1A	NUP160	COL27A1	LONRF2	CSRNP2	ACAP2	ZSWIM6	CDKN1C	MYCBP	DOCK6
	ETS2	PRELID1		DCAF10	MAP3K2	RP1L1	ATXN1	CPNE8	ZWINT			KIFAP3		EIF4A2	ATP1B1	RCAN3		TNFAIP8		PTPN4	ECHDC1	PAPOLA	AGFG1	UHRF2	SLC6A9	SLC38A9	CDK1	IMPA1	NECAP1	RNF19A	ETS2
	RABGAP1	RPS24		SLC25A40	ARF6	RGMB	ARID1A	SLC25A33	GSE1			GMNN		RRAGA	MIPOL1	2001-03-01		PRRC2A		DUSP6	TMED5	UBL3	NFYA	ACTG1	NCDN	C15orf39	SETD5	MYNN	GNB2	KDM3B	RABGAP1
	MOCOS	PALB2		S100A11	MBNL1	SMCHD1	UBA1	SETD1A	PHF20			ATPAF1		AAR2	BRCA2	ARHGAP35		RAPH1		CD83	RNF111	ELTD1	MAFF	TSPAN3	SEH1L	CBFB	SFT2D2	PURB	BTG2	HNRNPM	MOCOS
	MKL2	VCAN		FSTL1	ZFYVE21	CTNNBL1	DEGS1	FNBP4	CSNK2B-LY6G5B--991			PIGM		POMGNT1	Contig41377_RC(hsa)	SLC2A3		MDM2		CPS1	FOXK1	MRPL37	TRIOBP	CD74	ACSL4	MFHAS1	AASDH	ZDHHC12	DNAL1	SNX16	MKL2
	PXN	ELMSAN1		ATP6V1H	NANP	TMEM97	CLDND1	COL5A2	SPATA13			PTBP1		KIAA1462	Contig40026_RC(hsa)	FBXO41		RAPGEF5		LRRC20	NDST2	AGO2	LONRF1	FOXM1	ZNF644	CNP	RCOR1	HDHD1	FBN1	DCTN1	PXN
	MARS	HIST1H3D		SLC35A5	GMCL1	ATP5A1	PPP2R1A	HSPA1B	SNAI2			ZSCAN22		ARNTL2	KCNH1	ARID2		ABL1		POMT2	CEP120	OTUB1	MINK1	FBXL14	KIAA0368	TP53	ST3GAL1	HIF1AN	TCP11L1	C5orf51	MARS
	PNPLA6	LIFR		CPD	CNEP1R1	HIST1H2AG	GALNT3	RAB20	IRGQ			ARID3B		ZC3H12C	POLD1	NOVA1		ERBB4		PGM1	MYH9	IL21R	CENPQ	ETS2	UBAP2L	TNRC6B	PLXNA1	RPS8	RRP1	TGOLN2	PNPLA6
	TOMM20	SPRYD3		SLC38A5	MAP3K8	PPAP2B	ZNF460	RBM4	PAIP1			APPBP2		PRKACA	KIF18A	CNN2		TMBIM6		CDK2	HBP1	ZSCAN29	ACBD5	RALGAPA2	ZHX2	COX7C	IGF1R	ADAM17	JUN	MMD	TOMM20
	RC3H2	ATXN1		RING1	LRR1	TRIP13	BIRC6	STK40	ZNF562			ECHDC1		CBX6	TJP2	ATM		EIF4G2		CCND2	ZNF516	NT5DC3	DDX17	ZNF260	RLF	ZNF543	SNRPE	UBA2	PPP1R15B	CPT2	RC3H2
	NUP210	ARID1A		ITGB5	LDLR	MED26	SPAG9	BRWD1	SRCAP			NRSN2		FAM107A	AF085923(hsa)	SOGA1		MAP3K5		ADAT1	MED13	ANKRD17	DCTPP1	ATP6V1F	IGSF3	FAM178A	LONRF1	ZNF432	HIST1H4B	DAG1	NUP210
	GLI2	CLDND1		Hif1a	NUP155	POLD3	P2RX4	KLF4	TRPS1			TMED5		SH3GLB2	RAB21	PIGS		CARHSP1		SECISBP2	IMMT	ADH1B	BTBD3	EEA1	TULP4	RPP14	OSBPL3	MED1	RBMS2	ZNF263	GLI2
	STK38	AGPS		SRSF2	ZCCHC8	SUPT16H	CCDC47	RAD9A	MGA			RNF111		LGALS3	CDK1	MAVS		DNPH1		TYK2	SLC31A1	ATPIF1	EGFR	PXN	WDFY1	SEC61A2	TIFA	HIST1H4E	FBXO28	PCMTD2	STK38
	IFNLR1	PPP2R1A		RPS20	HMGCS1	DNMT1	POMGNT1	ZNF410	CDH11			FOXK1		DUT	FAM71E1	TPK1		TRIM26		BAX	CUL1	STK11IP	C6orf211	MARS	NDST3	MBD3	TLE1	ZNF266	FBN2	ARMCX3	IFNLR1
	KAT6B	GALNT3		DEK	BCOR	IRS4	GLO1	HYOU1	FNBP1L			NDST2		AARS	UVRAG	STK38L		SYT12		FAM35A	MACF1	CSDE1	HERC3	HOXA9	RAD54L2	ZSWIM6	ZNF480	TRIP12	RNF4	SLFN13	KAT6B
	MTMR4	ZNF460		ZNF770	RUFY2	SON	VCP	IREB2	B3GNT7			CEP120		SET	AGFG1	ZFYVE27		NACC2		BMP5	CCNF	IRF2BP2	GADD45A	TOMM20	RBM12B	PCSK7	PSME4	SIPA1L1	FANCM	NEK9	MTMR4
	INPP5E	TFRC		ABCC4	FAM214A	HCFC1	APLP2	LYPLA1	LONP2			HLA-C		MOGS	NFYA	ZBTB37		CDC25A		DNAJB11	XPOT	DGCR2	ZFHX3	RC3H2	CDKN1A	VARS	KPNA2	AZIN1	TXLNA	SLC35E1	INPP5E
	TACC3	BIRC6		SPECC1	RASSF8	HIST1H2AK	FLT1	SLC1A5	BPTF			MYH9		ARHGDIA	TNFSF13B	ISOC1		OCN(hsa)		MRM1	TMTC3	RBM22	TPX2	ORC1	UHMK1	EDEM1	ZFHX3	C17orf100	GOLGA8A	SMARCC1	TACC3
	TRIM35	CNRIP1		MAT2B	YES1	TXNRD1	CNNM4	TFG	FBXO45			HBP1		LRP1	IGF1R	HADHA		KIAA1586		ACTG1	PAPPA	CEACAM1	ARF1	GLI2	SDC4	HIF1AN	RAB23	POSTN	NCAPD2	TMEM185B	TRIM35
	PERP	HIST1H3C		CKAP5	PRKDC	PIGQ	WASF2	MAML1	C5orf34			NUDT5		IGSF8	TPGS2	ETNK1		ABRACL		ELMOD2	DDX6	MCFD2	TMOD3	SLC25A32	GPT2	GlyA(hsa)	CLTC	DYRK2	ILF3	LRRC57	PERP
	ALG2	KPNA1		MYO6	EYA1	RAD23A	HES4	ZC3H10	TMEM64			MED13		ZNF598	CD164	CUEDC1		KDM5B		HSP90AA1	NUP98	LMNB1	TARDBP	SNX30	TNRC6A	PRDM1	SPCS3	ZNF317	N4BP2	KDM5A	ALG2
	HERPUD1	CEP350		TFPI	BVES	SRSF6	ZFYVE9	TNFAIP8	EYA4			TUBB		GABARAPL1	TIFA	WSB2		ZDHHC13		TSPAN3	PHACTR4	CDKN2B	SERPINE2	PSMB7	KIF21A	ADAM17	NOTCH2	ZNF253	WDR82	RORA	HERPUD1
	MYOF	BRAP		FADS1	UBE2W	ELMSAN1	ZBTB5	PRRC2A	C7orf43			CUL1		HIC1	Contig51846_RC(hsa)	GDA		TXNIP		CD74	SLC16A10	HMGB2	CLTC	IFNLR1	SLC39A10	EEF1D	HEATR1	CREB1	FNDC3B	ERAL1	MYOF
	ARPP19	ARNTL2		MLH1	TMEM127	DIAPH1	RNF19A	ZBTB47	CCT5			MACF1		CENPB	PABPC4	CCDC127		HIST1H4B		FOXM1	HIPK3	ALDH1L2	SQSTM1	EHD4	TGIF2	MED1	CARS	TSG101	NRXN3	FBXL19	ARPP19
	ZNF148	VCP		HIST1H2BA	PDE7A	EIF3A	MIA3	RAPH1	MAP4K4			XPOT		SNAPC4	ODC1	LARP4B		CPNE1		RALGAPA2	APH1A	CXCL12	HEATR1	MAPKAP1	HNRNPA2B1	HNRNPK	GLS	RBMS1	CTNNB1	SLC25A36	ZNF148
	AKAP9	CHD3		RBAK	XRN2	CHERP	C8orf33	MDM2	SYT4			PAPPA		EIF4G1	EEF1A2	JOSD1		RASSF5		IPCEF1	PAPOLA	TOMM70A	ZNF800	HNRNPF	NOP9	BCAT1	AHRR	ZMYM6	PLA2G12A	ZC3HAV1	AKAP9
	SPRED1	APLP2		EXOC3	NFYC	ARPC2	KIT	RAPGEF5	SF3B1			DDX6		ARRB2	XM_210054(hsa)	NXF1				ZNF260	NR4A2	MACROD2	TAF4	TACC3	PFKFB2	GRN	SFMBT1	GRIA2	EFR3A	SRRM2	SPRED1
	PRRT2	CNNM4		PIO(hsa)	ULK1	ITPRIPL2	NA	ABL1	SLC25A51			NUP98		C8orf33	AB002443(hsa)	ITGA11				IFNB1	LIN28B	ZNF761	USP47	TRIM35	PPM1B	RIMS4	DHX40	SLFN11	ZNF678	DLGAP5	PRRT2
	FAM127A	NDUFV3		XAF1	MAN1A1	MAPRE3	COPZ1	FAM98B	C18orf32			PHACTR4		LY6E	LTBP3	LIF				ATP6V1F	IMP4	TJP2	C6orf48	HIF3A	PCNT	UGT1A1	WDFY2	TRANK1	PTBP3	AGPAT6	FAM127A
	NRBP1	HES4		SIKE1	SUCO	ST6GALNAC6	TIMP3	TMBIM6	PTBP1			SQLE		SCNM1	GEN1	LDLRAP1				EEA1	AFF4	NEB	SNN	GMFB	SMPD1	AMD1	CTSC	CHPF2	PMM2	METTL21A	NRBP1
	ALB	ZBTB5		PFDN4	UTRN	KLF3	FLNA	EIF4G2	ERLIN2			SLC16A10		TSPAN7	RAB23	RPS4X				MARS	FBXO6	ZNF292	PARP14	U2SURP	EIF5A2	DYRK2	GNB1	ARL8B	PLEKHB2	RCHY1	ALB
	DPP8	RPLP0		MICB	RPS6KA4	ESM1	TRIM33	MAP3K5	GFOD1			PTPN1		TRIM33	TARDBP	WDHD1				HOXA9	EPG5	TNFAIP3	CNIH4	MYOF	CCNI	CREB1	PDCD2L	PRTG	SMARCC2	METTL9	DPP8
	EIF2AK4	NHSL1		DDX10	GTF2A1	KIFC1	PSMC4	CARHSP1	PEX5			HIPK3		ATP11A	ZNF226	PRCP				TOMM20	MBTPS2	SLC25A5	BMP6	ARPP19	PHF13	SS18	KLF11	APAF1	NR3C1	MID1IP1	EIF2AK4
	DYNC1H1	MIA3		SLC25A43	PTEN	RPS16	RBM15B	DNPH1	LIN9			DCBLD2		STAM2	Contig25707_RC(hsa)	TRAK2				LSG1	FOXRED1	IPPK	CXCL5	BDKRB2	HIPK1	FRAT2	PPP2R2D	MRPS5	SSFA2	ASCC3	DYNC1H1
	RNF31	ERC2		TYSND1	ZNF652	KIAA1462	SLC39A9	PLS3	CAT			PAPOLA		WDR45B	CLTC	OSTC				RC3H2	ZHX1-C8orf76	PI4KB	EMC3	ZNF551	LUZP1	BOD1L2	MAP3K1	KIAA1524	PHLDB2	EIF5B	RNF31
	ARHGAP17	KIT		HK2	MUT	POLR2E	DAG1	CD44	AFAP1			NR4A2		NCOA2	SPCS3	KIAA1432				GLI2	AGAP1	RAB21	ZNF224	GDF11	NRIP1	HSPA1A	CCBL2	GREB1L	STRBP	XRN1	ARHGAP17
	SYPL1	PLIN3		ATP2B1	DCTN6	VCP	HIST1H4H	ATR	APPBP2			CAND1		SAP130	NOTCH2	NUDT16L1				SLC25A32	CSDE1	WEE1	PPP2R5C	TALDO1	YTHDF3	ISYNA1	NHLRC2	ACVR2B	GIGYF2	ZBTB43	SYPL1
	GNG12	TIMP3		CRAT	SIX4	CBX6	PABPC1	MAP1B	SULF1			AGO2		PABPC1	ZNF519	OSBPL11				SNX30	DHX30	CRB1	ITM2B	ANPEP	CNBP	PRR14L	HAS2	RAB5A	KCTD2	LDHA	GNG12
	HUWE1	TLE4		C12orf10	DNAJB4	FOPNL	TXN	COL4A1	U2AF2			OTUB1		FAM171A2	SERAC1	HDGF				STK38	TTC17	CEP85	RHOA	NKTR	PAPSS2	CHPF2	TIMP2	MTR	MYLIP	WDFY3	HUWE1
	MAP4	FLNA		RCN2	GPR65	SUPT5H	DHX8	TRIM26	ECHDC1			LIN28B		MEPCE	CHPT1	SCAMP5				IFNLR1	SLC38A7	RCOR1	PCDH10	CMAS	UBE2W	KLF13	XBP1	UBQLN2	NONO	STC2	MAP4
	AGRN	TRIM33		ATP5B	CHD6	CD3EAP	TANGO6	NACC2	TMED5			AFF4		GPRIN1	SLC9A5	ISLR				EHD4	MIB1	MLLT6	FEM1C	STIM2	RAN	EDEM3	RNF138	ZNF721	ASPM	PRKAA1	AGRN
	CBX4	CREBZF		HADHB	ATL3	DNAJA3	SATB1	CDC25A	RNF111			FBXO6		PXK	HSS00386249(hsa)	PIKFYVE				MAPKAP1	LMNB1	BLMH	LRIG1	PTPN14	FANCA	CD81	ITM2B	KRIT1	IFIT3	ANKFY1	CBX4
	TRIM7	DENR		ZNF680	LATS1	WASF2	CSNK2A1	ASAP2	SYNJ1			STAG2		ERP29	hCT1788782.2(hsa)	MBTD1				HNRNPF	MEF2D	CPED1	ZNF526	EIF2AK4	ZIC5	MTR	SNAI1	ZNF136	AXL	FGFR1OP2	TRIM7
	SNRK	ARIH2		MPP5	OSMR	HES4	CDKN2AIP	KIAA1586	PHB			EPG5		BAZ2A	ID4	TET3				TACC3	MTMR9	CD164	FAM175B	DYNC1H1	ZDHHC17	MLLT4	FEM1C	MME	NUFIP2	NOLC1	SNRK
	CD274	RNF20		CSRNP2	ATP13A3	ZBTB5	JAK3	ABRACL	CEP120			ZHX1-C8orf76		SLC35E1	ARHGEF10	NAV1				PCYT1A	ALDH1L2	WRB	PPP1R12B	HS2ST1	XRN2	CD320	HN1L	ARHGAP35	CLTA	ATP6V1A	CD274
	CAPZA2	PABPC1		AT1R(hsa)	MAPK1	LRP1	CDK18	KDM5B	MYH9			AGAP1		SKI	AL133577(hsa)	CCSER1				GMFB	CHRND	RPS27A	NGFRAP1	LSM8	TMEM192	ATP6V1B2	SMIM14	SERP1	NCK2	KDM6A	CAPZA2
	GLE1	MAP3K10		USP12	NUP188	RPLP0	ZFAND6	PDGFA	STYX			CHST9		CSNK2A1	ERCC6	KLHDC10				U2SURP	CLN8	DDX17	KDM2A	SYPL1	OSBPL8	UBA6	MIEF1	PTK2	NFATC2IP	MAP7	GLE1
	DMBT1	DHX8		ATXN10	FNDC3A	SLC38A2	PHC2	TXNIP	AP4E1			HNRNPA0		FKBP8	NOXO1	MMP2				MYOF	TNKS2	ZNF627	CDK5R1	BACH1	C11orf31	GABRB3	CHD7	SLC2A3	LRRC58	TMEM106B	DMBT1
	RBFOX2	NOL11		ARFIP2	NUPL1	EIF4B	YLPM1	HIST1H4B	MED13			CSDE1		DGCR14	NOP56	SLC41A3				ARPP19	SP3	DNAJC5	MED17	TMEM63A	AURKB	SLC7A1	VPS26A	ST3GAL5	SLC4A7	SAE1	RBFOX2
	EML4	BAZ2A		2002-03-01	CD84	NCOR1	NRP1	MT-CO1	MAP7D2			DOLPP1		RORA	PPP2R2D	RAB30				BDKRB2	GOLT1B	EGFR	UBC	NPC1	SYF2	EIF5	H6PD	FBXO34	ADM	COX7A2	EML4
	EPB41L4B	SATB1		DFFA	C5orf15	TBRG4	SLC25A36	OR8U1	CUL1			IRF2BP2		PRR12	BMP6	TYMS				ZNF551	ANKRA2	ZNF480	SPG20	EFTUD2	AGPAT3	ARID2	KDM2A	C9orf41	POGZ	CDC7	EPB41L4B
	LOXL2	SKI		RPS6KA5	MED6	CENPB	ZNF708	CCL3	PPP2R4			TTC17		TBX2	MAP3K1	ANAPC4				GDF11	SERINC3	ASPHD2	CD2AP	HUWE1	DYRK1A	PRICKLE1	PGM3	SLC9A3R1	SACS	LUM	LOXL2
	MRC2	CSNK2A1		CBFB	ZNF561	DDB1	GDI1	CPNE1	MACF1			SLC38A7		PHC2	AF131784(hsa)	S1PR3				MPND	ADRB2	HIST4H4	CAV2	MAP4	NR1D2	NPM1	FAM91A1	LCMT1	GDAP2	ASNSD1	MRC2
	ZNF566	JAK3		PACSIN3	CHD9	FAHD1	MTA2	RASSF5	XPOT			VCAM1		CDAN1	NHLRC2	SND1				TALDO1	PPP2R5D	MTHFS	RAB1A	SF3B4	TMX3	SOGA1	WNT5B	FOXP1	HIST1H2AG	KIF11	ZNF566
	MESDC1	TMCC1		PLEKHA5	ABL2	EIF4G1	SRRM2		SNTB2			MIB1		FBXL19	ASPH	MAATS1				ZNF148	RNF217	HERC3	PSAP	FRS2	NDRG4	TIMM10	APPL1	NLK	DMXL1	TSNAX	MESDC1
	BUB1	PTPN11		ALDH5A1	RAD21	ARRB2	PFDN6		TMTC3			LMNB1		ZNF256	ATAD5	PAN2				PAPSS1	THRA	TSHZ3	SETD4	GLMN	STEAP3	FURIN	EED	SOGA1	AKAP8	NFRKB	BUB1
	UTP3	HSP90B1		MITF	CAPRIN2	MIA3	RCHY1		PAPPA			QSOX1		UBE2N	FEM1C	C1orf52				CMAS	ZNF587	UGP2	COPS2	NRBF2	PRKG1	EIF2S3	CD2AP	DKC1	DNAJB9	KIAA0247	UTP3
	ERCC3	PHC2		LEMD3	FNBP4	BTBD9	C12orf65		DDX6			MEF2D		MBD6	LRIG1	BTG2				STIM2	PI4KB	NTS	HIC2	PCTP	ATP6V0D1	ZBTB37	RAB1A	SCAP	TRIP13	BTAF1	ERCC3
	ANKRD50	HDAC2		PHF6	ZNF248	PPP4R1	ENTPD1		PPTC7			MTMR9		PSMB2	CDKN2A	FBN1				EIF2AK4	WEE1	ZNF195	IRF8	NOP10	XRCC5	LTV1	FAM13A	TES	DNAJC13	DHX15	ANKRD50
	MDFI	NRP1		NA	CBX5	JMJD1C	BACE2		HIPK3			CHRND		EMP3	RTKN2	ZKSCAN4				DYNC1H1	RFK	HSPD1	ATG16L1	BCL9L	RND3	MLEC	FOXC1	HECTD2	DPY30	KDELC2	MDFI
	LCOR	SLC25A36		F5	BAZ2B	VEGFC	PTPRJ		RPL38			CLN8		ZC3HAV1	HSS00075325(hsa)	STX16				HS2ST1	NUP160	SULF2	QSER1	PHF1	ZNF408	PISD	PSAP	CEBPB	LNPEP	CCDC88A	LCOR
	MCM4	UBE2N		MRPL18	CCP110	HNRNPM	KITLG		PPP6C			TNKS2		LDOC1L	TAF6	EIF4H				ARHGAP17	SLC37A4	LTBP3	RPS6	STX3	TIGD2	ZNF385A	HIC2	TICRR	FOXN3	ADNP	MCM4
	RBM23	CLIC1		C9orf69	ORC5	GLUL	XRN1		GALNT11			SP3		TNK2	CHD7	JUN				BACH1	CLUH	LY75	CYLD	HAND1	PTEN	SH3BP4	RP1-37E16.12	ZBTB37	IRS4	HSPA8	RBM23
	NTN1	KLHL15		RICTOR	MAML1	FLNA	LDHA		BOD1L1			SRM		ACTR1B	HADH	PIK3R3				TMEM63A	ZBTB26	PTGR2	COQ9	SERINC5	NSMAF	LIF	EIF1AX	CD48	MYC	C6orf120	NTN1
	LAMTOR3	PFDN6		PANK3	MDM2	TRIM33	PIP5K1A		DCUN1D4			GOLT1B		SRRM2	PGM3	PPP1R15B				PSME3	MSL2	NACC1	HOXB3	ALG8	APBB2	LARP1	STT3B	MLEC	QKI	NF1	LAMTOR3
	ORMDL3	RCHY1		SAAL1	PGD	ZFPM1	TCOF1		DNAJB6			ANKRA2		SS18L1	UBE2J1	FBN2				EFTUD2	EIF4EBP1	TARDBP	VLDLR	RAD54B	ZC3H4	ITFG2	HNRNPU	ARHGAP18	UQCRC2	CCNY	ORMDL3
	C7orf50	EEF1A1		EDEM1	MTDH	SNRPF	TCEAL1		AGO2			SERINC3		KLHL15	APPL1	NCAPD2				HUWE1	PLXNA1	SERPINE2	GXYLT1	RBFOX2	2006-03-01	DMWD	PPP1R18	ZNF232	UBE3C	STRN	C7orf50
	SLC6A8	TBK1		HIVEP2	SLC35E2B	CACNG4	MAK16		TMTC1			CDCA5		EPHA2	CCDC7	FAM208B				MAP4	IGF1R	CLTC	WDR6	KIF2A	ERRFI1	PPL	B3GALT5	GDA	IKZF5	CDK13	SLC6A8
	FZD6	ENTPD1		OSBPL9	KIAA1551	PABPC1	PEBP1		LIN28B			ADRB2		MIF	SPG20	TOP2A				SF3B4	CD164	KPNA4	DCAF11	GTF3C1	CCDC85C	TRAK2	VLDLR	BRCA1	HIST1H2AK	HIVEP1	FZD6
	GPR180	LARP4		SLC35F5	PNISR	TXN	NOLC1		GLUD1			PPP2R5D		IRS1	TMEM164	ASTE1				FRS2	ASB13	MAD2L1BP	CNOT8	ZNF566	DCAF16	CSRNP1	ZKSCAN8	EML5	HNRNPC	ARID5B	GPR180
	ARHGAP4	PTPRJ		UBA2	CCNL1	RBM47	MESDC2		AFF4			POLD1		PIP5K1A	MAP6D1	FNDC3B				GLMN	PIK3C2B	NOTCH2	CDK6	MESDC1	SYCN	DUS1L	SLC7A5	ZNF217	IQGAP2	DUSP3	ARHGAP4
	TOB1	LDHA		SMARCE1	BCL2L11	RBBP4	KMT2D		IBTK			TNFAIP3		OPRD1	RAB1A	SEPHS1				NRBF2	TNFSF10	MT2A	PLOD2	NBEAL2	NUPL1	PMAIP1	ZBTB6	LARP4B	CSTF1	C3orf58	TOB1
	ZFP36	SPRY4		ICAM1	CLOCK	KLHDC3	RNF219		UBE4A			DTNB		SPRY4	PRSS23	KIF26B				PCTP	ACBD5	GLS	IER3IP1	ZNF121	HIST1H2AC	POP7	UBE2I	ZNF844	PLK2	LARS	ZFP36
	INPP5F	TCEAL1		ZNF207	TBRG1	NFS1	SKIV2L		ADH1B			THRA		CHRAC1	SETD4	CTNNB1				NOP10	DDX17	IMPDH2	MAP3K9	DIP2B	ADSL	RAB11FIP2	GXYLT1	PSD3	BCKDK	ACTN4	INPP5F
	STARD8	IFRD1		BCAT1	ZMYM3	TCF20	IPO5		EPG5			ZNF587		C6orf62	HSS00309444(hsa)	LPAR1				STX3	DCUN1D2	CTSC	FOXN2	LCOR	ZNF146	REPIN1	CDK6	NAA50	VEZT	ANKH	STARD8
	TMEM167B	CYBB		VAV2	KIF5B	RB1	SERTAD4		UTP20			PI4KB		TCOF1	HIC2	SPEN				HAND1	KARS	LUC7L3	KAZN	CDCA8	ABL2	FZD4	C10orf2	LIF	MTMR1	CDC73	TMEM167B
	IQGAP1	CTPS2		DCAF7	RNH1	SKI	SESN2		AGAP1			WEE1		ANKRD13C	GAS2L3	PPT1				KLF12	TLE1	NOP56	IGF2BP1	GLRX3	SERPINE1	NUDT16L1	PLOD2	ZNF268	DEPDC1	NPTN	IQGAP1
	UBTD1	MESDC2		GYG1	ZNF689	MARCKSL1	C6orf89		ITPKB			SETD5		PPAPDC1B	ZNF85	MSH6				SERINC5	C6orf211	PARP14	SNRPD1	RPL30	NKIRAS2	HDGF	DCAF10	KIF3B	INSIG2	MAX	UBTD1
	C17orf49	FGF2		TEX19	PHLDA1	DGCR14	C16orf72		PRKCD			PCNXL3		DDOST	HSS00009331(hsa)	COL15A1				ALG8	KPNA2	MAP3K1	LIPT1	SLC25A25	AP3M1	YTHDF2	FOXN2	DMWD	C21orf91	CNOT2	C17orf49
	ARHGAP32	DNMT3A		YME1L1	NSUN6	RPL5	FAM199X		RRP7A			PHF3		PAK4	KDM4D	ATP1B3				RAD54B	AGO4	ZNF224	KIAA1468	ACLY	CDK16	MFSD9	IPO7	PRCP	TMEM9B	FASTKD2	ARHGAP32
	NME6	FSCN1		TM6SF1	USP34	DCUN1D5	TXLNG		N4BP2L2			RFK		KMT2D	HESX1	GGPS1				RBFOX2	ZFHX3	HAS2	NID1	SLC6A8	HELLS	PSMG3	WBP2	DERL2	EIF3A	ECD	NME6
	SBDS	RNF219		RIOK2	XIAP	DOCK4	BUB1B		CSDE1			NUP160		LDLRAD3	COX5A	SLC25A13				KIF2A	ZNF195	ARFGEF2	ANKRD32	ZNF24	GOLGA3	RBM39	2007-09-01	NDE1	PRKCSH	IKZF2	SBDS
	TBC1D12	LDHB		FAM76B	ERI1	GPX4	PSMD12		HIST2H3C			CLUH		PPP1R9B	XM_210341(hsa)	NR3C1				MKRN2	SERPINH1	TIMP2	TCEB1	PGPEP1	BTG1	PIKFYVE	DDX3X	RNF145	COL5A1	NDUFA8	TBC1D12
	PLEKHF2	IQCE		BTN2A2	SOX5	HDAC2	ZC3H11A		PRUNE2			SPCS2		CITED4	GLI4	CD276				GTF3C1	CLTC	ETF1	MCM7	RDX	KCTD11	TET3	SETD2	ANP32A	GPBP1L1	ARID4B	PLEKHF2
	PPRC1	BCL2L2		ANKRD40	GSTCD	ERAL1	HSPA8		MYO1C			IVD		PPDPF	ZBTB6	SBNO1				ZNF566	SPCS3	PPP2R5C	PHF10	IFT122	REEP5	KLHDC10	RER1	MRPS18B	KLF3	CDK19	PPRC1
	PHF20	SESN2		ARL8B	KIAA1430	KIAA0284	USP8		SLC7A11			ST3GAL1		HIST1H3H	GXYLT1	GIGYF2				MESDC1	SLC25A10	CRISPLD1	CALM2	HIST1H4C	ZNRF3	RPL35A	DNAJC9	DDIT4	CCDC22	UBE2H	PHF20
	NFIL3	C6orf89		HECTD1	ZKSCAN1	SLC25A36	STRN		LMNB1			MSL2		BMP2	GID8	ABCB1				NBEAL2	GLS	RNF138	C11orf57	ZFP36	TMUB2	SLC5A3	RPIA	CHMP2B	AP2A2	LMAN1	NFIL3
	EXD2	CS		ATG14	FNIP2	UBE2N	ERCC4		RHOBTB1			EIF4EBP1		CNOT3	RET	CDV3				ZNF121	USP47	PCDH10	FZD3	KIAA1549	ZNF623	THRAP3	NID1	RBM39	CPNE3	TGFBR3	EXD2
	SEMA3C	MXD1		APAF1	SYNCRIP	ZNF592	IPP		HMGB2			PLXNA1		CITED2	EPDR1	SKP2				DIP2B	CTSC	SEC61A1	ZBTB41	INPP5F	MYL12A	LFNG	MTHFD1	DROSHA	CTSZ	FAM160B1	SEMA3C
	NBR1	C16orf72		ASAP1	ZNF624	SRRM2	EIF2S1		ALDH1L2			IGF1R		NLGN2	KIF23	C1orf131				LCOR	GNB1	LRIG1	TNFRSF1B	WAC	NOV	PLEKHG3	TM2D2	KLHDC10	SKIL	PROSER1	NBR1
	ZFYVE26	TSC22D2		GREB1L	RMND5A	CDK5RAP2	SUV420H1		CXCL12			TRIOBP		RPL28	ATP6V1G1	GCN1L1				CDCA8	KLF11	CACUL1	MTMR12	GAN	MRPL19	KCTD21	PHF10	ZNF655	FLNB	TP53BP1	ZFYVE26
	TMEM41A	TXLNG		EDEM3	C2ORF15	AGPAT6	ULK3		TNKS2			LONRF1		SURF4	SLC25A40	H2AFY				MCM4	AMOT	MIEF1	ERP44	NME6	KPNB1	AGO1	NOL9	RIF1	ZAK	FAM73A	TMEM41A
	SETD1B	DHX15		ARMC2	CCL4	FXR1	SLC16A6		TOMM70A			CD164		WIPF3	DDX3X	ACOT11				GLRX3	VAPA	TRAF5	GCC1	RUFY3	RHOB	S1PR3	USP15	NECAP1	IFI16	REV3L	SETD1B
	CA12	BUB1B		CD81	PALM2-AKAP2	TFPI2	SSR3		GOLT1B			PPP1R10		INTS6	SETD2	NUFIP2				HIST2H3D	ERCC6	ANXA2	ASF1B	TBC1D12	SIM2	CACHD1	C11orf57	EPT1	CCDC47	MYCL	CA12
	SPATA13	PSMD12		PCGF5	HNF1B	KDM8	CSNK1G1		MAN2A1			TNFSF10		KIAA0247	USP54	WBP1L				PTGES3L-AARSD1	TXNDC11	CHD7	SNIP1	PBX1	CBX5	GNB2	FZD3	SGMS2	SRPR	FBXW2	SPATA13
	HSPA5	AP2A1		UBQLN2	ZFP91	HIST1H2AL	OSTM1		YWHAB			ACBD5		LYPLA2	SNRPD1	RPL36				SLC25A25	MAP3K1	NGFRAP1	SRSF2	B4GALT6	TBL1XR1	KHSRP	CPD	CRYBG3	ARNTL2	ATF7IP	HSPA5
	SRCAP	CLASP1		SCAMP1		LRFN4	SLC39A6		TMEM68			DDX17		BCL2L12	HMGN1	PRMT6				VWA8	TLR4	TJP1	CEND1	RCSD1	DUSP1	EEF2	SEMA6B	ARNT2	ATRX	GRK6	SRCAP
	LRRC4B	ZC3H11A		SLC7A1		LARP4	FAM168B		RNF217			DCUN1D2		AP2A1	AL049354(hsa)	DPYSL5				SLC6A8	CHTF18	ZNF765	ZNF107	ZFYVE26	DHX36	CCDC142	MTMR12	TTC37	GLO1	CAST	LRRC4B
	TRPS1	ERCC4		HCFC2		GPR137	TNRC18		ZNF292			KARS		KCNK1	INIP	LRRC58				SOAT1	KCTD5	DDX28	KLF16	KIAA1671	IREB2	GANAB	ZCCHC2	KHSRP	PRPSAP1	SCAF11	TRPS1
	MED11	HMG20A		MAN1A2		GLCE	ZNF451		TNFAIP3			TLE1		RPS27L	ANKRD32	COL4A2				RDX	ASPH	CDC40	EPC1	SETD1B	RPL15	RBM20	WDR26	AR	FOPNL	H3F3B	MED11
	GPSM1	RANBP2		MYO1D		C6orf62	MARK1		KLHL21			C6orf211		CCNY	COX16	ATP5J2				IFT122	PRDM5	SPG20	CCDC71L	TAP1	SGK1	BTG2	ZNF770	GANAB	BTK	PPFIBP1	GPSM1
	CDCA4	SUV420H1		ARID2		PAF1	TLE3		SLC25A5			SLC2A11		MED28	PHF10	LRIG3				ZFP36	ZNF768	CD2AP	PRPF8	ARID1B	SNRNP70	ZNF395	API5	POLR2A	SUPT5H	CXXC4	CDCA4
	FRK	ULK3		VPS4B		SDAD1	RASSF3		THRA			PSME4		GPX8	C1orf112	HIF1A				KIAA1549	SPTBN2	CCM2	LYSMD1	IRGQ	UBE2C	FBN1	CCDC71L	IGFBP7	SYT1	GAPVD1	FRK
	PKD1	YY1		NOVA1		KMT2D	AHSA1		ACAP2			AGO4		MGRN1	CXCL2	PPP1R10				INPP5F	GTF2B	HEBP1	CELF1	MARK2	JAK1	B4GALT1	SRSF7	FBN1	MAFK	G3BP2	PKD1
	CHUK	HIVEP1		DUSP10		SEPN1	SLC20A1		WEE1			ZFHX3		ULK3	DENND1A	HELZ				ENTPD6	MIEF1	PRSS23	SRSF7	ZNF562	RAB5B	STX16	VHL	ENO1	AARS	CPOX	CHUK
	TMEM43	WDR61		MAVS		C19orf68	PRKAB2		SFT2D2			ZNF195		CXXC5	Contig43667_RC(hsa)	PM20D2				CTBP2	CHD7	PSAP	VHL	SRCAP	DEF8	HOMEZ	CHMP4B	B4GALT1	SMURF1	CEACAM6	TMEM43
	CCT4	DAB2IP		CEBPB		HSPA9	RAI14		PHF3			SERPINH1		ARID5B	TMEM106A	GIT2				WAC	PMP22	GOLM1	TRAP1	MED11	USH2A	RRP1	APP	ZNF227	APLP2	SMC2	CCT4
	NHLRC3	NDUFA1		PNPT1		IPO5	HIST1H4J		EIF4EBP1			CLTC		COL1A2	FNBP1	RGMB				MIEN1	UBE2J1	ENDOV	ALKBH5	SERPINB9	CMPK1	JUN	2007-03-01	ZNF711	GIPC1	LYRM4	NHLRC3
	TCIRG1	CLP1		ETNK1		BCL2L2	MKI67		PLXNA1			SPCS3		CCDC71	ZBTB41	SACS				GAN	ZNF510	MTMR2	ZNF337	MGA	ABL1	RPS12	LBR	PIK3R3	CNNM4	SH3BGRL2	TCIRG1
	CCNB1IP1	RBPJ		PISD		PPP1R9B	TLK1		LONRF1			SLC25A10		MAD1L1	MTMR12	DPYSL2				WNK1	C18orf25	ZNF85	APP	CDH11	AUP1	CRTAP	ADAM19	RPS12	SLC11A2	ARCN1	CCNB1IP1
	TOR4A	SSR3		LCORL		SDE2	METTL2B		IL24			GLS		SLC2A4RG	MSN	CEP41				NME6	SLC30A7	QSER1	EPAS1	CDCA4	EIF4A1	FBXO28	ALG10	THSD7A	RPLP0	BSG	TOR4A
	KIFAP3	OSTM1		ZNF217		PPDPF	SAP30L		MFN2			PSKH1		ACTN4	BARHL1	ATP5G1				RUFY3	FAM13A	STT3B	MAT2B	PALD1	MCM3	DCP2	TAOK1	PPP1R15B	SLC38A2	AKAP13	KIFAP3
	FBRS	SLC39A6		SH3BP4		C6orf89	POM121		DDX17			USP47		GSK3A	HRH1	MAPK8				TBC1D12	HIC2	HNRNPU	LZTR1	LONP2	BMPR2	FBN2	ADRA2A	HIST1H4B	IGSF8	DHX16	FBRS
	NDUFAF3	FAM168B		OBSCN		TRIO	MIDN		RAB12			IMPDH2		ADRM1	DEK	GLUD2				PPRC1	ATG16L1	TAB2	LBR	C14orf169	RTN3	LRCH2	FADS1	DCP2	MIA3	FASTKD5	NDUFAF3
	PTBP1	PSMD4		NAA50		TMED4	ZNF714		DCUN1D2			CTSC		FN3KRP	SREBF1	TBC1D7				PMF1	QSER1	THAP6	TUBG1	BPTF	NR2F2	TXLNA	C4orf46	ATP6AP2	RBBP5	LONRF2	PTBP1
	URB2	PLXND1		LARP1		SRSF4	BBC3		KARS			KLF11		PSMD4	XM_212432(hsa)	GAL3ST3				PBX1	HNRNPU	SPRED2	TAOK1	FBXO45	MTF1	C19orf54	DST	ZNF530	NIPA2	ZBTB33	URB2
	BCL2	AKIRIN1		KLHL42		PSMD1	HDLBP		AFG3L2			VAPA		ANGPTL2	BC031660(hsa)	RQCD1				B4GALT6	TAB2	KCNK3	NREP	TMEM138	LIN7C	GOLGA8A	CAPZA1	XPO6	CERK	C5orf24	BCL2
	APPBP2	NPTN		CPT1A		CITED2	TMEM245		DOC2B			PA2G4		TNRC18	Contig66615_RC(hsa)	RIT1				RCSD1	COQ9	VLDLR	DST	LIPH	MAP1B	CTB-102L5.4	KIAA0101	FAM208B	XYLT2	SCD	APPBP2
	TNFRSF11A	MARK1		LDLRAP1		TNFRSF10B	ZCCHC14		UGP2			ERCC6		MAX	ATG4A	PAG1				ZFYVE26	ABCC8	MAGED1	NPY1R	PKD1	CD47	NCAPD2	CANX	SLC20A2	JMJD1C	2005-03-01	TNFRSF11A
	LRP11	TLE3		PPL		KDELR1	ICK		CCDC149			TXNDC11		TLE3	SLCO3A1	CEP68				KIAA1671	HSPH1	GXYLT1	ABHD2	CHUK	VAMP2	URM1	FAM160A1	IMPAD1	NOL4L	NUF2	LRP11
	U2AF2	TSPAN17		FUBP3		TIA1	SLC44A1		TMEM41B			MAP3K1		NRARP	CELF1	RALGPS1				SETD1B	UBE2I	CD9	CANX	NHLRC3	FAU	PPARA	KBTBD6	N4BP2	GSTP1	NGRN	U2AF2
	ARSB	PEAR1		LRRC59		MRPL3	DCUN1D1		ZFHX3			MTCH2		TSPAN17	DBF4B	KIDINS220				CA12	EP400	DDX60L	SYNM	TMEM64	COL4A1	IVL	FOXK2	LHFPL2	SMAD5	EDC3	ARSB
	RNF111	UHRF1		DOCK10		MXD1	CHSY1		HSPD1			HAS2		AP3D1	ALG10	FGG				TAP1	GXYLT1	CNOT8	RALY	HOXD11	UBR4	FMNL3	ZNF746	URM1	CLK1	RLIM	RNF111
	FOXK1	NMT1		DMD		PPP6R2	CEBPD		WWC1			ABHD14B		TNKS1BP1	NREP	PPP6R3				ORC4	WDR6	EZH2	ZFR2	MAP4K3	CDC25A	FNDC3B	SIKE1	RBMX	FLNA	ZNF644	FOXK1
	SYNJ1	SLC20A1		CSE1L		OBSL1	FAM73A		NACC1			ARFGEF2		UBE2O	TDG	QKI				ARID1B	CDK6	CDK6	EPHA7	VPS36	PPP1CB	INS-IGF2	PDS5A	PPARA	TRIM33	ZNF554	SYNJ1
	RNF144B	PRKAB2		CNIH1		CCDC136	PPP2CB		TARDBP			TIMP2		YBX1	FADS1	HOXD1				MRPS33	PLOD2	EPDR1	FOXK2	SMARCAD1	SYNCRIP	CTNNB1	ADIPOR2	C2CD5	MMD	RPN2	RNF144B
	SLC2A8	LAMC1		KANSL1		NFRKB	ZBTB7A		SERPINH1			KCTD5		STK16	ANG	COL6A2				IRGQ	IGDCC3	HEG1	CAPRIN1	KIFAP3	INO80D	ZNF805	CAPRIN1	MEAF6	SFPQ	VEZF1	SLC2A8
	ENG	ERC1		MYD88		COPG1	REV3L		SERPINE2			ASPH		NMT1	DST	SON				MARK2	ATP6V1G1	HRG	B4GALT2	GMNN	KIAA1586	UNK	MICB	MMADHC	HIST1H4H	GOLGB1	ENG
	MYH9	MKI67		RNF145		DYNLL2	RASEF		CLTC			HSBP1		DOT1L	hCT14363.3(hsa)	BMF				SRCAP	TFAP2A	MAP3K9	SPIN4	ATPAF1	ADCY6	CDCA3	RFX7	ZNF678	ITPR1	MED19	MYH9
	HBP1	METTL2B		MAP3K14		CLASP1	SHISA2		SPCS3			PRDM5		SLC20A1	HSS00061034(hsa)	LPL				RBM34	COL3A1	NISCH	KIAA1109	PIGM	RMND5A	ACTR3	MYSM1	PUM1	MCMBP	SCAF8	HBP1
	SLC18A2	TRPC3		RAB11FIP2		CALD1	TIMM50		MAD2L1BP			ZNF768		ATP5E	CANX	TMEM178B				PYCRL	VPS37B	KALRN	ACVR1	SF3B1	HIST1H3A	SPEN	ABI2	LPAR1	CFL2	HOXD10	SLC18A2
	STYX	MIDN		MRPS34		HSPA8	OSBPL10		NOTCH2			TMEM199		UBL4A	DPP9	MKLN1				MGA	HOMER2	FYN	RFX7	NDUFAF3	HIST1H4E	NEBL	NCOA3	THOC3	MEPCE	METTL14	STYX
	GPD1	BBC3		DDIT4		NF1	FBXW2		GABARAP			SPTBN2		DESI1	HSS00209806(hsa)	TXNRD1				PALD1	C1orf21	STAT5B	FJX1	ZSCAN22	SOCS7	CTNNA1	WDR5	PTBP3	HYPK	DERL1	GPD1
	MED13	HDLBP		SLC12A4		CD2BP2	2015-09-01		HIST1H3E			ZKSCAN7		MIDN	Contig54503_RC(hsa)	NIPSNAP3A				LONP2	KAZN	WBP2	HK2	C7orf60	PILRB	FBXO38	IFNAR2	CTNNA1	AP1S3	CANT1	MED13
	IMMT	DDAH1		SFXN1		KIAA0100	CAST		ZNF800			ENSA		ZCCHC14	SPIN4	TMEM91				NSUN2	DDX3X	DDX3X	NFX1	BCL2	SMG8	RRP8	GIGYF1	GFPT1	BAZ2A	AUH	IMMT
	TUBB	ZNF35		CARS2		SDK2	SDHA		GLS			GTF2B		NANOS1	U29115(hsa)	VCAN				BPTF	IGF2BP1	PDIA6	TXNRD3	ARID3B	SYNRG	AXIN2	ANLN	BRINP2	SKI	TULP4	TUBB
	BCAM	TMEM245		TET3		STRADB	HERC4		ID4			MIEF1		CKB	MTERFD1	ACO1				FBXO45	PARS2	SETD2	LPP	LDB1	OR10T2	TRIM65	YWHAQ	NR3C1	GSS	FN1	BCAM
	BCAR1	ZCCHC14		RIF1		SLCO4A1	COX15		VCL			CHD7		CTSA	RFX7	TP53INP1				TMEM138	OXSR1	KIF13B	SLC41A1	DBF4	ASF1A	GFPT1	NSD1	E2F5	PRDM15	ACSL1	BCAR1
	CCNF	SLC44A1		RAB30		YY1	TOM1		USP47			SH3GLB1		ZBTB7A	AL137310(hsa)	LRP8				LIPH	FSTL1	SERINC1	IFNAR2	TNFRSF11A	DDX52	PABPC3	C1orf174	SEC24C	CPEB2	DPP4	CCNF
	ADNP2	DCUN1D1		KDELC1		SP1	ZFYVE20		WDFY2			UBE2J1		NDUFB9	NCOA3	ELMSAN1				PKD1	FBXL16	CNNM2	GIGYF1	SELT	BRD4	EPOR	LRRFIP2	NRD1	TMCC1	ABHD3	ADNP2
	TMTC3	CHSY1		DPH1		DUSP7	SEC24B		GNB1			SF3A3		ATF7IP	NUDT15	SUB1				CHUK	MARK3	RPIA	NSD1	ECHDC1		SEC24C	TMEM184C	SBNO1	RORA	PXDN	TMTC3
	DDX6	TAX1BP1		AP1S2		PIGB	STAMBP		RASGEF1B			ZNF510		CDK12	Contig38566_RC(hsa)	C21orf91				NHLRC3	INIP	ZNF189	C12orf10	HIST2H4B		RASGRP1	CCT6A	BHLHE40	RNF181	MATR3	DDX6
	NUP98	PPP2CB		EPSTI1		MAD1L1	CD4		GNL1			WNT5B		CNOT1	HAUS3	SERPINB6				TOR4A	HERC1	CORO1C	CCT6A	TMED5		NRD1	PLEKHA8	ARL6IP1	ERICH1	GPC6	NUP98
	PHACTR4	ZBTB7A		PCNX		SEMA4B	UBE2D1		SNN			APPL1		UBE2D3	CHM	PPP1R14C				HOXD11	SHMT2	MAP3K11	PREB	RNF111		SBNO1	RNF220	IFFO2	GLCCI1	TMEM30A	PHACTR4
	SQLE	REV3L		TTC37		GSK3A	RBBP7		LUC7L3			SLC30A7		USP14	AGPAT5	ARPC2				MAP4K3	GBF1	MCM7	ATP5B	FOXK1		BHLHE40	PIP4K2A	C1orf131	PRKAR2A	PPIP5K2	SQLE
	PPTC7	RASEF		CLIP1		BCL6	SOD2		MINPP1			NARS		NA	Contig57398_RC(hsa)	ITPRIPL2				VPS36	SLC16A9	SLC16A9	QSOX2	NDST2		NPEPPS	NAPG	POGK	IPMK	ZNF92	PPTC7
	HIPK3	2015-09-01		EEF2		FNIP1	CEP170		MAP3K4			PSAP		PHF12	GIGYF1	ZFP36L1				KIFAP3	PHF10	PHF10	ASPSCR1	OSTF1		TBC1D1	RPLP1	RPL18A	NAA30	MAP2K1	HIPK3
	DLG5	HOXC10		ERMP1		FAM168B	ZFR		CXXC1			HOXC11		ZNF514	ANLN	COL5A1				GMNN	FBL	TCP1	CHEK1	CEP120		COL18A1	CMTR2	ST8SIA4	REXO2	CCNJ	DLG5
	PPP6C	CNOT1		FMNL2		KLC1	HNRNPH1		SPAG17			HIC2		OGFOD3	RHCE	ATXN1				ATPAF1	MID1	HACL1	CMTR2	MYH9		POGK	MYCBP2	BLOC1S6	METTL10	SYNE2	PPP6C
	UBL3	COX15		GANAB		AKIRIN1	OAZ2		ARFGEF2			ATG16L1		GRAMD1A	NSD1	UBA1				PIGM	AP1M1	CALM2	HADHB	HBP1		RAPGEF2	SOX21	SLC19A2	RPAP1	MFSD8	UBL3
	CCDC14	PHF12		DNAJB1		TNRC18	PDGFD		XBP1			HNRNPU		PABPN1	LRRFIP2	DENND5B				SF3B1	GSTO1	CHD4	PURG	NUDT5		PRR14	KLF10	EAPP	KLHL15	SDC4	CCDC14
	BOD1L1	TOPORS		NA		BIN3	CDC27		COA6			TAB2		PYGB	PHTF1	PRDX1				RBFOX1	FKBP1A	RRAS2	ZNF680	ZNF516		SEC23B	TC2N	LRRC58	FXR1	NAA16	BOD1L1
	NOC2L	H3F3B		ZNF37A		RASSF3	KPNA6		EIF3B			PTRHD1		FANCG	NAB1	FAM126A				PIGU	PREP	MTMR12	CCDC85B	MED13		TMEM87A	TMEM181	SLC4A7	METTL21A	AAK1	NOC2L
	PXYLP1	SEC24B		FBN1		TNKS1BP1	GNAI2		ASPH			ZNF284		GNB2L1	MT1F	SMARCA1				PTBP1	SMARCD1	ASF1B	G6PD	IMMT		NFATC2IP	FOXB1	ADM	METTL6	TNRC6A	PXYLP1
	DNAJB6	BRD1		ARL15		SERF2	ZBTB33		FIZ1			SLC16A13		CAPN15	AK021796(hsa)	STMN2				ZSCAN22	TMEM106A	ZCCHC2	ZNHIT1	TUBB		RNPS1	INSIG1	MTA1	HIST1H2AL	SRSF11	DNAJB6
	RAVER2	STAMBP		B4GALT1		C6orf132	SLC6A9		B3GALNT2			HSPH1		EIF3M	UNG	DYNLT1				ZNF507	FZD3	ZNF107	INSIG1	SLC31A1		IGFBP4	ATXN10	DYNC1LI2	LYST	OXR1	RAVER2
	AGO2	UBE2D1		GPD1L		TAF7	CYP1B1		PCDH10			SLC7A5		MYO10	ALCAM	SLC16A1				ARID3B	CPD	ADD3	ATXN10	CUL1		LRRC58	CBFB	CISH	EIF5B	ANKHD1-EIF4EBP3	AGO2
	OTUB1	RBBP7		PDCD10		YBX1	SCD		TMEM199			UBE2I		SCD	KLF10	EIF4A2				LDB1	ZBTB41	ABCC4	FAM104A	MACF1		ADM	SIDT2	GATC	CUX1	CHAMP1	OTUB1
	CORO7	LYRM4		HOMEZ		NFE2L2	SEH1L		SEC61A1			GPX7		SAMD4B	CCDC121	MTPN				CD151	MTMR12	TANK	RPS6KA5	CCNF		DYNC1LI2	TP53	C2CD2	PTPRJ	ZBTB18	CORO7
	AFF4	MFF		DCP2		NMT1	SDC2		CACUL1			EP400		HOMER1	MPP5	ZMIZ1				TNFRSF11A	ZCCHC2	PRPF8	RALGAPB	XPOT		IFRD2	TNRC6B	SMCHD1	XRN1	PPA1	AFF4
	KIAA2018	KIAA0040		CLINT1		ILF2	SNRPB		SF1			OLR1		PLEKHG2	SMARCB1	ADAM12				ECHDC1	ZNF107	CELF1	SOCS6	TMTC3		ESRP2	SPTY2D1	KRI1	FAM3C	LDLR	KIAA2018
	ELP2	PDGFD		SHIP1(hsa)		USP24	NUF2		RTKN2			GXYLT1		SUV420H2	USP12	FGB				AATF	ACTA2	POU5F1B	PAQR4	PAPPA		E2F3	EXOC4	ATP5A1	H3F3C	DCK	ELP2
	ANKRD17	RC3H1		NCAPD2		LMX1B	NGRN		CHD7			WDR6		EDC3	INSIG1	XKR7				NRSN2	EPC1	SRSF7	CBFB	DDX6		SMARCA5	B3GALNT1	CEP41	C6orf62	NUP155	ANKRD17
	UBE4A	CDC27		CCND1		NFE2L1	PRICKLE4		HADH			RSL1D1		KIF18B	PPP1R26	SPAG9				TMED5	CCDC71L	VHL	TAL1	NUP98		TSPAN15	UBAC1	ICE2	SRC	HMGCS1	UBE4A
	STT3A	KPNA6		IMPAD1		FOXJ3	NUP43		NGFRAP1			PES1		ZNF512B	SOCS6	ATAD2B				RNF111	PRPF8	EPAS1	TNRC6B	PHACTR4		SACS	RTCB	CCDC25	TCOF1	NDUFS5	STT3A
	HNRNPA0	GNAI2		TNFAIP2		CDK19	FUBP1		VPS26A			CDK6		RETSAT	PRADC1	SETD8				FOXK1	HPS3	SLC9A6	SPTY2D1	SLC16A10		ATP5A1	TNFRSF10D	UBE3A	ANKRD13C	BTBD7	HNRNPA0
	CSDE1	RACGAP1		LHFPL2		SFI1	KIAA0368		KDM2A			IGDCC3		ZNF704	GCH1	KPNA1				NDST2	SPECC1	2007-03-01	DDX21	HIPK3		HIST1H2AG	LEMD3	ATL2	STC2	FAM63B	CSDE1
	DOLPP1	WDR34		SMAD4		CSNK1E	VEZF1		PGM3			ATP6V1G1		ZNF212	C1D	TIAL1				CEP120	RABEP1	XPNPEP1	CHST10	APH1A		GTF2IRD1	DDX21	ZNF101	ABR	ERGIC1	DOLPP1
	IRF2BP2	MYO10		ST6GAL1		DESI1	SGTB		ZNF330			TFAP2A		CHD5	XPA	REL				ENG	SLC9A6	DHX57	PHF6	PAPOLA		AKT1	RASD1	RQCD1	NOLC1	CACNB2	IRF2BP2
	TTC17	ZBTB33		FMNL3		EP300	SCAF8		UBE2J1			COL3A1		MEX3D	TNRC6B	COG8				MYH9	HS6ST3	LBR	FAM178A	NR4A2		PLXNB3	PRRC2C	PPAP2B	FGF2	RASSF8	TTC17
	RBM22	SLC6A9		FNDC3B		MIDN	UBR7		SNRNP27			HOMER2		TPP1	EMC7	FAN1				HBP1	2007-03-01	CKAP5	MAP2K6	RAVER2		ZC3H7B	LIMS1	RIT1	KMT2D	HIPK1	RBM22
	RASIP1	PDE7B		JUNB		AMOTL2	FUT10		NAAA			C1orf21		FOXO3	EXOC4	IFI16				NUDT5	XPNPEP1	ADAM19	UBB	AGO2		RIT1	RICTOR	MGMT	ORAOV1	LUZP1	RASIP1
	MCFD2	CYP1B1		CTNNB1		PTPRA	FOXO3		C18orf25			KAZN		VPS37C	B3GALNT1	SRPR				TPBG	LBR	TAOK1	SEMA3F	LIN28B		CYP24A1	ACBD3	CREBRF	POP1	NRIP1	MCFD2
	FAM103A1	SCD		SPCS1		BTG3	p27kip1(hsa)		CD2AP			DDX3X		KIAA0922	ALDH5A1	POMGNT1				ZNF516	TUBG1	TAB3	DCAF13	IMP4		STS	DCTN4	RNF24	TMEM222	PRKDC	FAM103A1
	MIB1	SEH1L		EFR3A		FAM21C	NDC1		PSAP			PARP9		TCEA2	hCT1957917.1(hsa)	OXCT1				MED13	TAOK1	ABHD2	C9orf69	AFF4		KIDINS220	ASH1L	LNPEP	ZNF672	DGKD	MIB1
	MYO1C	PDIK1L		IL13RA1		HARS	UBN2		PDP1			IGF2BP1		LMNA	GLTSCR1L	BRAP				IMMT	ALAS1	HES1	ACBD3	SH3RF3		DESI2	MBD3	CEBPA	MCUR1	ORC6	MYO1C
	GTPBP1	VPS53		PTBP3		CDK17	ABHD3		GOLM1			PARS2		TIMM44	ZXDC	COL1A1				BIRC5	ERGIC2	CANX	ASH1L	FBXO6		DLC1	PANK3	MED26	SNAPC1	CYCS	GTPBP1
	RHOBTB1	SDC2		BET1		AHR	ATP7B		HOXC11			CTXN1		TULP4	PHF6	SLC43A2				TUBB	MLH1	TIPARP	ZSWIM6	ANKRD17		ACTR2	SSRP1	MNDA	PGAM1	RAB8B	RHOBTB1
	MEF2D	NUF2		CRY2		PIAS4	CTCF		HIC2			SLC35A4		2002-09-01	FAM178A	GLO1				CUL1	TAB3	ADIPOR2	PTER	HMOX2		IRS4	RBBP6	QKI	LUM	SLC38A10	MEF2D
	FBXL20	NGRN		MSH6		REV3L	RRP12		QSER1			OXSR1		GATAD2B	PRRC2C	CBX6				MACF1	DST	CLPTM1L	RBBP6	EPG5		FAM120AOS	SRSF1	TMC5	PIK3C2A	PSRC1	FBXL20
	SRM	PCDHGA4		CTNNA1		GLTSCR1	GJA1		HNRNPU			FSTL1		MATR3	LIMS1	SLC25A17				CCNF	KIAA2026	CAPRIN1	SRSF1	MBTPS2		QKI	IQCB1	UBE3C	RDH10	ZNF106	SRM
	PRPF19	NUP43		ASNS		YIPF5	EIF4G3		MRPS14			MARK3		TNC	HSS00321855(hsa)	SPRTN				TAF9	PLAGL1	KIAA1109	GADD45B	FOXRED1		DEDD	PURB	NR2C2	DSTN	NCKAP1	PRPF19
	MRPL48	KIAA0368		LOX1(hsa)		CDK12	BAG6		HSDL1			INIP		BAG6	RICTOR	ZNF614				XPOT	FAM160A1	RFX7	HSPG2	ZHX1-C8orf76		UBE3C	CCDC97	SON	PUS7	AGPAT3	MRPL48
	GOLT1B	VEZF1		RAB27B		ZNF281	STMN1		PNPLA8			HERC1		STMN1	ASH1L	SET				TMTC3	SYNM	ABI2	PURB	PRKAR1B		CENPF	VPS13B	IQGAP2	FAM199X	DYRK1A	GOLT1B
	ANKRA2	TRIM5		WDR76		UBE2D3	BIRC3		HSPH1			SHMT2		MRPL11	TYW3	WASF2				DDX6	RALY	NCOA3	SDHC	AGAP1		SON	LCP1	CD46	TXLNG	CTDP1	ANKRA2
	LRP5	APOL2		S1PR1		PHF12	POFUT1		RCAN2			EYA3		TNRC6A	IMPA1	GMPS				NUP98	EPHA7	PKNOX1	AMMECR1	CRNKL1		BMF	SNX8	AHCTF1	TMEM2	SRSF3	LRP5
	PPP2R5D	FOXO3		GFPT1		DMPK	NAPEPLD		VLDLR			COX16		AKR7A2	CEP19	ZBTB5				SLC16A10	SIKE1	REXO4	HIF1AN	CHST9		ASPHD1	ZDHHC12	CTDSPL	ADCK3	UNC50	PPP2R5D
	YWHAB	p27kip1(hsa)		PLEKHB2		TSHZ1	CCNJ		SLC7A5			SLC16A9		PTPMT1	HS3ST3B1	RPLP0				HIPK3	OSGEPL1	HIST1H4A	ZMIZ2	HNRNPA0		PRKAG1	HDHD1	MKLN1	SSX2IP	UBXN2B	YWHAB
	POLD1	ANKRD28		NR3C1		ARMC10	MDN1		OLR1			PHF10		ATG9A	C10orf35	AHCYL1				APH1A	PDS5A	ZNF622	PPP1R7	CSDE1		TMEM14C	ZXDB	PPM1A	PSMD12	HSPA1B	POLD1
	RNF217	UBN2		HAL		PARP1	RBM10		GXYLT1			FBL		ADCYAP1	PURB	RNF19A				PAPOLA	ADIPOR2	LPP	SDHAF2	DHX30		TXNRD1	RPS8	PRELID1	PPP1R12C	TWIST1	RNF217
	CCDC117	GATAD2B		STRBP		CNN3	USP9X		SNX15			GSTO1		SCYL1	USP45	SNAPC4				NR4A2	CNTRL	IFNAR2	UBA2	TTC17		BCKDK	PRDM1	RAD23A	CALD1	VCPIP1	CCDC117
	KLHL21	SGTA		TECPR1		DDX39B	MBNL1		EZH2			FKBP1A		KIFC3	AMMECR1	NME7				RAB38	RFX7	RGS8	EEF1D	AXIN1		PSAT1	ZNF207	WSB1	ZC3H11A	TADA1	KLHL21
	SF3A1	ABHD3		PRRG1		PABPN1	HEXIM1		CDK6			CHD4		NEIL1	NMI	ANO5				CAND1	PQLC2	YWHAQ	CLPB	DGCR2		VCAN	ITSN2	TP53INP1	LCLAT1	ATP1A1	SF3A1
	PSMD3	CTCF		CIAPIN1		HNRNPH1	PDXDC1		EPDR1			PREP		RPS14	TMEM16F(hsa)	CEMIP				GALNT11	IL13	NSD1	ZNF207	SLC38A7		TP53INP1	STK39	SRSF6	CDK13	MAP2K4	PSMD3
	IPPK	SPTSSA		SOX9		FDXR	OGFOD1		HEG1			SMARCD1		COPA	IQCC	RAD51C				MRPL37	NCOA3	RASSF2	HNRNPK	VCAM1		ELMSAN1	TRIP12	ELMSAN1	SUV420H1	CNOT6L	IPPK
	THRA	GJA1		FAR1		GNL2	OXR1		MAP3K9			FZD3		LDLR	Contig659_RC(hsa)	HIST1H2BG				AGO2	ZNF622	PIP4K2A	BCAT1	MIB1		WDR11	SOCS3	LIFR	SLCO4A1	RND3	THRA
	ZNF587	EIF4G3		H2AFY		FAM216A	ZRANB1		RHEB			FNBP1		SLX4	BC033326(hsa)	JMJD1C				DDX20	LIMD1	QSOX2	C1orf123	LMNB1		LIFR	C1orf123	LMCD1	HIVEP1	KIAA1549L	ZNF587
	ERF	STMN1		AXL		AKAP13	SEMA6D		IPO7			ZBTB41		PDPK1	CCDC150	NOL4L				OTUB1	MTUS2	FAM222B	GRN	MEF2D		HOXA3	AZIN1	TMEM9B	COL1A2	EPHA4	ERF
	PI4KB	BIRC3		UFL1		ESYT2	CORO1A		GATA2			MTMR12		NOP9	C4orf32	CHTOP				LIN28B	EIF3K	SNX14	STC1	MTMR9		DIAPH1	RALGPS2	ZFP36L1	RBPJ	PHIP	PI4KB
	WEE1	POFUT1		WBP1L		SEC23IP	EIF4EBP2		DDX3X			MSN		LRP3	RPAP3	KIAA2013				IMP4	GIGYF1	USP28	TEX2	ALDH1L2		IGF2	AMD1	COL5A1	LARS	VEGFA	WEE1
	CDK1	NAPEPLD		RAPGEF2		CAPN15	CSTF2T		MMP13			PACS2		BCOR	MIS18BP1	DCTN1				AFF4	LRRC42	KLF10	G6PC3	CHRND		C-Raf(hsa)	DYRK2	PLEKHA3	ACTN4	TTC19	CDK1
	AIM1	CCNJ		RING1		KIAA0355	RPS14		MDH2			ZCCHC2		SMPD1	RALGPS2	TAS2R14				FBXO6	ATP2B1	SLC25A1	DCAF7	CLN8		ATXN1	NFYB	GPBP1L1	FNIP1	SPTBN1	AIM1
	SFT2D2	HIAT1		CLTA		MYO10	CKAP2		SETD2			SRSF2		TUB	TMEM66	SLC39A9				ANKRD17	SP2	ZNF680	CREB1	TNKS2		ARID1A	DCAF7	KLF3	PLXND1	ERRFI1	SFT2D2
	CYP26B1	MBNL1		NFATC2IP		VPS39	SESN3		RER1			ZNF107		NCKAP5L	TBC1D9B	CPT2				TIMM8A	ANLN	MPP5	LCAT	SP3		EPS15	PPP4R2	ARID1A	UNC5B	ATL3	CYP26B1
	PCNXL3	TMEM201		BLOC1S6		SCD	COPA		FSTL1			ACTA2		SMYD4	SS18	SFPQ				EPG5	FAM96A	KIF21B	SS18	SRM		DENND5B	FAM43A	CCDC82	NPTN	LIN54	PCNXL3
	PHF3	HIST2H2AC		COL4A2		NAT10	FAT1		CNNM2			EPC1		GORASP1	TRPV1	PATZ1				FOXRED1	PLEKHA8	TMEM181	FAM43A	MOB1B		AGPS	ARL4C	DENND5B	RASSF3	PPP1R1C	PHF3
	TMBIM1	OXR1		TRAK1		VPS53	HNRNPA2B1		MARK3			ZNF770		ATP2A2	SEC63	MRPL17				ZHX1-C8orf76	PREB	NHP2L1	C7orf73	ZNF384		STK35	SLCO5A1	STK35	ARRDC3	PLK4	TMBIM1
	RFK	SEMA6D		SOCS1		CSTF2	EIF1AD		INIP			SREBF1		PAFAH1B2	POLA2	ZCCHC6				AGAP1	RPS6KB2	INSIG1	CXCL6	GOLT1B		ANKRD42	PRR14L	PCBP1	IKZF2	RNF213	RFK
	JOSD2	CORO1A		PAICS		PLEKHG2	PER2		RPIA			CCDC71L		RASSF1	CCSAP	KLHDC3				FAM203A	RPLP1	ATXN10	ARL8B	ANKRA2		MYL9	CXCL6	YARS	LAMC1	PPFIA1	JOSD2
	AGFG1	ZBTB18		CNNM3		NGRN	PPM1H		MVB12B			MTMR10		TADA3	CSGALNACT2	NOL11				CRNKL1	FAM222B	SOCS6	KLF13	SERINC3		ZNF460	PRTG	BEND4	FOXJ3	SPATS2	AGFG1
	RCOR1	TDRP		E2F3		EDC3	TRIM44		TCEB1			PRPF8		RAN	ARL4C	PIK3R1				CHST9	PNMA2	CUL4A	ATG14	ADRB2		TFRC	KLF13	CPNE3	HIST1H4J	RNF141	RCOR1
	SHCBP1	CSTF2T		CTNNBL1		LEPREL2	TNPO2		MCM7			HPS3		ZIC5	ANKRD40	SMARCC1				HNRNPA0	ZNF852	TNRC6B	HDDC2	PPP2R5D		BIRC6	PAPD5	EIF4A2	FAM160B1	TRIB1	SHCBP1
	MLLT6	VGLL4		ZNF254		RPN2	HMGCS1		SLC16A9			SLCO3A1		DUSP5	Contig398_RC(hsa)	SKI				RRP7A	MYCBP2	SIX1	APAF1	RNF217		SPAG9	GALNT6	MTPN	POM121	NIPBL	MLLT6
	TMEM109	CAD		GDAP2		LRRFIP1	PCNT		PHF10			SPECC1		GDI2	NM_030941(hsa)	SOS1				CSDE1	ZDHHC3	SPTY2D1	ASAP1	SF3A1		SUPT6H	EDEM3	SOCS5	SLC25A4	SDCBP	TMEM109
	MSL2	SESN3		CEP41		EPS8	NR2C2AP		SLC35A5			LZTR1		MTOR	PAPD5	USO1				DHX30	UNG	RBPMS2	MITD1	THRA		KRT10	FAM46A	BIRC6	ARL5B	POMGNT2	MSL2
	PLXNA1	COPA		SLC35F2		ZBTB48	BCOR		CALM2			MARCH7		ZFP36L2	hCT1971393.1(hsa)	DCUN1D5				IRF2BP2	SLC16A3	ALDH5A1	CRAMP1L	ZNF587		KRT5	PPP3CA	ADAM12	ZCCHC14	NUPL1	PLXNA1
	IGF1R	HNRNPA2B1		ATL2		AKAP10	EIF5A2		CHD4			XPNPEP1		MAFG	ACVR2B	RORA				TTC17	KLF10	RTCB	FAM217B	ERF		FCHO2	CELF3	TMED10	ZBTB7A	C5orf15	IGF1R
	SH3D19	POLG		RQCD1		KIF22	TUB		CXCL2			DHX57		AGPAT3	CHP1	PRR12				RBM22	ZNF57	LEMD3	LAPTM4A	PI4KB		CEP350	DPY19L4	KPNA1	ZNF780A	LATS2	SH3D19
	NEMF	PER2		ZNF493		TMEM69	CUL3		MBD1			LBR		ULK1	RAB5A	FARP2				SLC38A7	RHOV	NUAK1	ACVR2B	NOD1		KIAA1462	UBA6	ZBTB9	REV3L	CREBBP	NEMF
	OSBPL3	ZIK1		MRPS18C		GPI	NCKAP5L		FZD3			TUBG1		AIMP2	RANBP3	ERICH1				HIST2H3C	CSRNP2	DDX21	EFHD2	ABCC10		SPRTN	SCAMP1	CEP350	ARL6IP4	CHD9	OSBPL3
	IL24	BNIP3L		DNAJB9		DHX9	BTBD7		CPD			MLH1		UPF1	LAMTOR5	SLC25A36				MIB1	SMARCB1	UBB	FAM46A	WEE1		SET	HCFC2	ZC3H12C	MDK	GREB1	IL24
	PIK3C2B	NR2C2AP		CSNK1A1		STARD3	FAM214A		FNBP1			DST		NR1D2	PCGF5	TSPAN8				MYO1C	NHP2L1	CEP104	WDR74	PCNXL3		PSMD14	MAN1A2	ANKRD44	CELSR3	LHFPL4	PIK3C2B
	MFN2	BCOR		MGMT		GATAD2B	PCBP2		ZBTB41			KIAA2026		SLC35B4	KRIT1	EMP3				LMNB1	G6PD	ZBTB49	OXA1L	RFK		SLC11A2	SLC2A3	ZNF773	FBXW2	TET2	MFN2
	ACBD5	EIF5A2		Cux1		MATR3	HIPK1		BUB3			PLAGL1		RIPK4	MPHOSPH1(hsa)	RGS1				MEF2D	C15orf39	DCTN4	RAB5A	NUP160		WASF2	FBXO34	ZMYM1	GOLGA1	SCARB2	ACBD5
	DDX17	TUB		TRIP13		GJA1	YES1		MSN			KBTBD6		PTAR1	MYO1D	LDOC1L				TIAM1	ALOX5	ASH1L	MTR	SLC37A4		GDE1	C9orf41	KCTD3	TMEM50B	FGFR1OP	DDX17
	RWDD1	CUL3		TRMT1L		CALR	HIST1H4L		ITGB5			SIKE1		PELP1	CKAP2L	TMPO				MTMR9	USP12	TOP2B	FAM69B	CLUH		FBXO10	TTC8	ZMYM2	TMEM115	KIAA0895	RWDD1
	ZNF627	MMRN1		PPP2R2A		POFUT1	AP1G1		TPM3			OSGEPL1		HSPA1B	SLAMF7	SS18L1				CHRND	PPP2R5A	IMPA1	2001-03-01	ZBTB26		RPLP0	NOVA1	LRP1	YIPF5	USP22	ZNF627
	PABPC4	FAM214A		MKRN1		SYNE2	OLA1		RPS20			ADIPOR2		SALL1	SLC25A30	KLHL15				CLN8	FAM104A	HIST1H4F	GET4	IVD		SLC38A2	PTPN13	RPLP0	BMPR1A	VBP1	PABPC4
	KARS	ATP2A2		CDK5		ATP8B2	PAFAH1B2		WDR26			CAPRIN1		JAGN1	LMLN	PIGV				SP3	RPS6KA5	PANK3	RBM8A	MSL2		GABARAPL1	IDI1	NCOR1	EFNB1	PCM1	KARS
	DNAJC5	HIPK1		MARCKS		EML6	GLRX5		API5			CNTRL		PBX2	IDI1	DDX5				SRM	CERCAM	SSRP1	SLC7A1	EIF4EBP1		GLI1	TRUB1	AK3	ADCK4	PCDH15	DNAJC5
	DSE	AHNAK		ACTR2		TNFRSF12A	TMEM127		NDUFC2			RFX7		EXD3	PRICKLE1	SYT7				PRPF19	MFHAS1	MTMR7	HCFC2	PLXNA1		RAB11A	NLK	RNF19A	CEP135	SMPD3	DSE
	BTBD3	YES1		TNFRSF10A		SLC2A1	ZNF367		ADD3			PQLC2		SYMPK	Contig50189_RC(hsa)	SEC31A				MOB1B	MAML3	VARS	MYO1D	IGF1R		MPDU1	PIGS	ZNF180	OSGIN2	ENTPD4	BTBD3
	ODC1	AP1G1		RABGGTA		WDR43	GDI2		PRPF8			NUDT15		TSPO	NLK	TNFRSF21				CENPV	TP53	SRSF1	KIF16B	IFT57		EIF1B	HECTD2	ULK4	CREB3L2	FSIP2	ODC1
	HERC3	PAFAH1B2		DNMT1		PAN3	ZFP36L2		SLCO3A1			CDCA2		EPHA4	CCZ1B	ZC3H14				GOLT1B	TNRC6B	SPECC1L	EIF5	CD164		ZC3H13	CECR2	SVIP	ATXN7	SETD1A	HERC3
	ZYX	EHD2		THOC7		AVL9	OSBPL8		CELF1			NUPR1		HLX	LIPA	TIPRL				ANKRA2	SPTY2D1	PURB	ST3GAL5	ASB13		SHISA5	RAB15	BTBD9	TSPYL1	LYSMD3	ZYX
	IER5L	TMEM127		MRPL16		USF1	NKRF		PDS5B			CHM		RBM33	TICRR	PDRG1				SERINC3	EXOC4	KLHL11	VPS4B	PIK3C2B		XYLT2	STRIP1	ZNF812	VPS41	ARF4	IER5L
	GADD45A	ZNF367		HAX1		GFPT2	DYRK1A		DBF4B			ZNF622		FGFR1	IL15	GRINA				ADRB2	LRIG2	SNX8	LMLN	TNFSF10		NOL4L	PEG10	C8orf33	RABGEF1	FSD1L	GADD45A
	KLF7	ADD1		PBRM1		R3HDM4	LEPROT		MED12L			LIMD1		EWSR1	NA	TTC30B				PPP2R5D	ADAMTS12	HIF1AN	ATM	ACBD5		SIM1	STX7	TMEM87B	H3F3B	HSPA1B	KLF7
	ZFHX3	MTOR		JKAMP		LDLR	ACACA		LBR			EIF3K		PALLD	STX7	SPRY4				RNF217	B3GALNT1	MT1G	PIGS	DDX17		COPZ1	LRCH3	JMJD1C	C11orf24	ZSCAN16	ZFHX3
	SULF2	TSN		NR2C2		POLG	UBXN2B		CKAP5			GIGYF1		SPTBN1	PISD	ANKRD13C				THRA	MOCS3	DCBLD1	SHKBP1	DCUN1D2		CDYL2	AKT1S1	TIMP3	G3BP2	TNPO3	SULF2
	ARF1	ZFP36L2		RAB6C		TTI1	MOB1A		TAOK1			LRRC42		FRZB	TMEM67	RANGAP1				ZNF587	LEMD3	SDHAF2	XPO7	KARS		FLNA	NCEH1	RBM26	PABPN1	GPR176	ARF1
	LTBP3	OSBPL8		LPL		CCDC186	HIST1H4D		SIK2			ANLN		TRIM25	CADM1	OTUD4				PI4KB	NUAK1	EEF1D	MAVS	BTBD3		ELOVL5	TPM4	ZNF382	ANO10	KNTC1	LTBP3
	RAB23	NDUFB5		NOS3		PTPN12	PBX2		ALAS1			YWHAQ		IRAK1	CYP4V2	PRKAA1				WEE1	PRRC2C	HIST1H4E	LIPA	EGFR		HIATL1	ITGAV	FOSL2	ZNF730	CBX5	RAB23
	NACC1	RAB5C		CD68		AASDHPPT	SUN2		TFPI			FAM96A		TAPBP	XM_211811(hsa)	PRMT1				SETD5	CDC34	HNRNPK	TES	TLE1		SLC39A9	JOSD1	TRIM33	CCDC88C	TBL1XR1	NACC1
	SERPINH1	ZNF106		TMEM14C		DDX1	OAT		ALG9			PLEKHA8		EXOC7	Contig50129_RC(hsa)	NOVA2				POLR2L	RICTOR	COX19	ZNF134	ACE		CMTM4	FAP	ATP11A	DDX19A	SETX	SERPINH1
	CLTC	NFYC		ZNF701		CCNI	PSIP1		DST			PREB		TRIB1	NCEH1	UBXN2A				ANKZF1	ASH1L	BCAT1	STK38L	C6orf211		TIMM13	FAF2	AGGF1	SNX13	SNRPC	CLTC
	KPNA4	ABCC5		TXNRD1		ERGIC1	TRIM71		ABHD2			RPS6KB2		PNRC1	ENST00000282683(hsa)	MSL3				RFK	ZSWIM6	SIPA1L1	EIF2AK2	HIST4H4		MUC1	ABHD10	HECA	CDC27	ZNF91	KPNA4
	SPCS3	NKRF		SACM1L		AHNAK	C9orf156		PLAGL1			RPLP1		GPR126	TPM4	DDOST				NUP160	SRSF1	AKAP8L	GTF3C2	PSME4		CDC42BPA	RASA1	ZNF331	GNAI2	GATA6	SPCS3
	PALM	DYRK1A		HLA-DPA1		PRKDC	PTEN		BMP8B			FAM222B		MICAL3	BRCA1	FAM208A				SLC37A4	HSPG2	AZIN1	SETDB1	KPNA2		NCOA2	NAA50	NCOA2	CAPN15	SPOPL	PALM
	ZNF580	FUT8		PPM1A		KCTD15	NFATC3		CANX			PNMA2		NUS1	ITGAV	PTP4A1				CLUH	HIVEP2	ACYP2	CYP27A1	AGO4		TMEM177	LARP1	HIST1H4H	SYNGAP1	PTCD3	ZNF580
	NOTCH2	KLHL24		PSAT1		AP1G1	TRAM1		F3			ZNF852		CREBBP	AJ227908(hsa)	ATP6V1A				ZBTB26	ZDHHC12	SBF1	MLEC	KLF7		HIST1H4H	PRDX4	PABPC1	LONRF2	RAB14	NOTCH2
	SQSTM1	CTDSPL2		ABHD16A		KIF1C	SNX4		SYNM			MYCBP2		GREB1	HSS00388495(hsa)	DNMT3A				MSL2	HIF1AN	ZNF253	AKT1S1	ZFHX3		KCMF1	STK17B	ITGA2	FBXO31	TFG	SQSTM1
	GLS	LEPROT		COPS3		EHD2	ATL3		VDR			ZDHHC3		CDK16	EHBP1	CDC42				PLXNA1	PRDM1	TMEM66	CD34	ZNF195		PABPC1	LDLRAP1	MAP3K10	SLC6A9	SNRNP200	GLS
	PLOD3	DPH2		ASB6		LRRC16A	SLC35F6		SMG8			UNG		CYB5R3	NAA20	VPS26B				IGF1R	PNKD	COL6A1	WSB2	SERPINH1		ZFP62	HNRNPUL2	ZFP62	PDIK1L	PTGES3	PLOD3
	TLE2	UBXN2B		ANKRD12		RAN	AP1B1		ZNF746			ALCAM		ADCY9	SH3BP4	THAP2				SNRPE	DNAH1	FLII	POLR2D	SPCS3		MEPCE	KIAA1147	MEPCE	ACSL4	PRRC2A	TLE2
	GNB1	HSPA1B		TP53INP1		SIGIRR	IRAK1		SIKE1			SLC16A3		GAK	OBSCN	KDM6B				CD164	ARIH1	FRAT2	NCEH1	LEFTY1		GPRIN1	KIF3B	ZNF426	GRHPR	TSPAN13	GNB1
	PDCD2L	ACIN1		GPAM		PALM2	UBA3		KIAA1109			KLF10		DLGAP4	NAA50	PEA15				ASB13	DPF2	MED4	ZNF217	SLC25A10		SEC24A	NRF1	KLHL7	SDC2	MDC1	PDCD2L
	AMOT	ATP1A1		CECR5		OSBPL8	NFIC		ACVR1			ZNF57		C17orf70	KLHL42	SIAH1				LLPH	ITSN2	CCSAP	DAPK3	GLS		TEAD1	TRIM59	NEO1	PAPD7	RAB5B	AMOT
	PBDC1	SUN2		WDR11		RAB5C	ALDH1A1		IER3			MRFAP1		KCTD11	RSRC1	BCL2L2				PIK3C2B	TMEM132B	SLFN11	LARP4B	VCL		SLFN13	TMEM182	RB1	SREK1IP1	MDM2	PBDC1
	CHST14	ARHGEF18		POLR1B		PSMD8	EIF3E		ZBTB20			KIF21B		NA	STK17B	STX12				TNFSF10	SOCS3	FAM122B	FAF2	RPS13		AEN	CENPK	PNRC2	PCMTD1	SP9	CHST14
	MAP3K4	NAPA		IGF2		ADK	FNDC3A		NCOA3			CSRNP2		TMUB1	CCDC86	CCPG1				ACBD5	AMD1	PRR14L	SALL3	USP47		BAZ2A	FUBP3	AP1S3	AURKA	MTDH	MAP3K4
	CNIH4	TRIM71		EIF3A		UBE2S	SDCBP		HDAC9			SMARCB1		TRIM32	PRPS2	TNFRSF10B				DDX17	VAV2	CHPF2	RASA1	CTSC		SMARCC1	NUP35	AEN	LEPREL2	SCFD1	CNIH4
	PPP2R2D	C9orf156		MECP2		AGPAT3	NUPL1		NFX1			TERF1		HSPA1B	TMEM17	COMMD2				MIPEP	ZNF343	HECTD1	NAA50	GNB1		STRN3	CNIH1	BAZ2A	DNAJB12	EIF4A1	PPP2R2D
	NHLRC2	UNC13B		GTPBP3		SLC35B4	HAUS8		WDR5			G6PD		OS9	LYPD6	C16orf72				DCUN1D2	POSTN	PRTG	MLLT1	KLF11		NA	PHTF2	LDLRAD4	NUP43	HAT1	NHLRC2
	MFNG	TMEM168		C4orf3		KREMEN1	TLN1		LIMD1			C15orf39		ZCCHC24	TRIM59	KCNJ6				KARS	DYRK2	SORCS2	ABCF2	AMOT		CFLAR	CCDC43	CDKN2AIP	KMT2A	CDC123	MFNG
	MAST2	PTEN		CCDC82		HSPA1B	RAP1GAP2		LPP			NECAP2		RPL4	CENPK	ZNF518B				DCTPP1	H2AFV	NCK1	PGM2L1	VAPA		FAM118A	PMAIP1	TXNDC12	SCAF1	SMG1	MAST2
	ABHD14B	RBM33		DEGS1		STEAP3	KNSTRN		IFNAR2			USP12		STK40	TMX4	OBSL1				MRPS11	TEX2	HDDC2	MAL2	PA2G4		GGCX	SLC9A1	CPEB2	HPS6	RPS29	ABHD14B
	ARFGEF2	ZNF652		NMD3		ACIN1	ERCC6L		TMEM123			RPS6KA5		KPNB1	DDX24	PDCL				TLE1	SBF1	APAF1	TARS	ERCC6		POMT1	SP4	TMCC1	NSF	KIAA1551	ARFGEF2
	TIMP2	NFATC3		LDOC1		PFKL	ZNF772		ATP2B1			TP53		RHOB	hCT1831253.2(hsa)	TMEM2				C6orf211	TMEM66	PAPD5	CSRNP1	TXNDC11		DHX38	KIAA1432	RORA	UBAP2L	RTN3	TIMP2
	KCTD5	TRAM1		IGF2R		LRRK2	TET2		LSM5			TNRC6B		NCKIPSD	TRAK2	ZBTB21				NR2E1	PLCB3	ASAP1	CRTC2	BMP6		RORA	PITPNM2	SLC22A23	MED19	TMBIM6	KCTD5
	ASPH	FERMT3		ACOT7		PPARGC1B	LYN		RCN2			EXOC4		TNKS	NM_018590(hsa)	ZC3H11A				KPNA2	ZNF589	ZDHHC16	DUS1L	MAP3K1		PHC2	ZFX	HSP90B1	ZBTB48	GTF2E1	ASPH
	NSMF	PHF21A		YARS		SYMPK	SLC40A1		PCDH17			LRIG2		2009-09-01	CRTC2	KIAA1614				AGO4	RBMS1	MAPK1IP1L	CNIH1	CTD-2368P22.1		FBXL19	DDIT4	CDC42SE2	PRMT5	TBRG1	NSMF
	SPATS2L	ISCA1		BEND4		VAV3	SCARB2		PLEKHA8			ADAMTS12		WDR37	PHTF2	LCLAT1				ZFHX3	SEC63	ACVR2B	KANSL1	TLR4		NRP1	SFXN1	ZFAND6	GLOD4	NCOA1	SPATS2L
	ANKRD23	SLC35F6		TBC1D14		SPHK2	AP3M1		PRCC			B3GALNT1		SPOP	NDE1	STRN				ZNF195	FLII	PKDCC	POP7	CHTF18		ZNF592	SENP2	FARP2	ALDH9A1	XIAP	ANKRD23
	HNRNPH3	CLIC1		MSH2		TCF7	KMT2C		TMEM11			MOCS3		SHROOM1	hCT1971392.1(hsa)	KDM1A				NBPF14	UTY	AKT2	MAP3K14	HAS2		SEMA4C	YTHDF2	NPNT	CTTNBP2NL	ATR	HNRNPH3
	EXT2	ALDH1A1		CYP2U1		ZNF652	SERTAD2		FAM222B			TNFRSF10D		RD3	AK092985(hsa)	MADD				SERPINH1	YME1L1	DPY19L4	PPP2R5B	KCTD5		ZNF280D	CUL5	GLCCI1	RLF	APH1B	EXT2
	FEM1C	PPFIA1		CPNE3		EWSR1	CASC3		SAFB			LEMD3		SLC1A5	SP4	CDK13				SPCS3	HEATR3	SLC7A1	SMC4	ETF1		CHAC1	NFAT5	SLC25A36	MECOM	EIF3C	FEM1C
	TMEM199	FNDC3A		MPLKIP		SPTBN1	NA		CMTR2			THAP10		COLGALT1	RAB11FIP2	RNF152				VAMP1	FAM43A	ZNF721	HDGF	ITM2B		SRRM2	MFSD9	MBD6	ZNRF2	DRAXIN	TMEM199
	SEC61A1	SDCBP		MTPN		FAM160A2	SERBP1		SNX14			PDE4D		CCDC106	GPR37	MED28				SLC25A10	SZT2	KRIT1	SFXN1	ASPH		KLHL15	CHMP2B	GDI1	TULP4	CDC25A	SEC61A1
	SPTBN2	NUPL1		CPM		IRAK1	TMUB1		MYCBP2			PPP1R11		TECR	CENPA	EIF2S1				HIST1H3E	TRIM41	ZNF136	PIKFYVE	HSBP1		FXR1	TET3	SRRM2	GATAD2B	BIRC2	SPTBN2
	GRAMD3	SUCLG1		INTS7		ZSWIM8	TRIM32		ALCAM			PRRC2C		MTSS1L	PDHA1	RRM1				CHMP2A	PSMA2	ARHGAP35	TET3	PARG		SENP1	CMIP	RNFT1	CTCF	MEX3C	GRAMD3
	LRIG1	NUP205		RRAGA		CAP1	ALG3		KLF10			CDC34		PTGES3	FZD4	SUV420H1				GLS	SLCO5A1	ST3GAL5	CMIP	PRDM5		EEF1A1	NAV1	KLHL15	COG3	TRAPPC8	LRIG1
	SF1	HIST1H2AC		SOCS5		IL6	TAF3		MPP5			ACBD3		PRRC2A	ENST00000295064(hsa)	HINT3				SFMBT1	PRR14L	SLC9A3R1	CSNK1D	ZNF768		PLEKHM3	KLHDC10	DCUN1D3	RNF182	EDIL3	SF1
	MIEF1	TET2		MCTP1		PPFIA1	COL5A2		INSIG1			ASH1L		2003-03-01	SMC4	YY1				ARHGAP26	CHPF2	C8orf58	SLC41A3	SPTBN2		TMEM259	SLC5A3	NUAK2	BAG6	GSPT1	MIEF1
	TAF6	HIST1H2AB		FLNB		ZNF550	ARF4		ATXN10			ZSWIM6		RAPH1	ZFX	SP1				USP47	HECTD1	LMLN	RAB30	GTF2B		DDX5	RIF1	RCHY1	POFUT1	COA7	TAF6
	TRAF5	USP18		REL		PLOD1	GNB4		FAM104A			PANK3		TJAP1	CUL5	EMC2				PRPS1	PRTG	NPM1	AGO1	MIEF1		EIF5B	AGO1	TBK1	KIAA0232	ZNF776	TRAF5
	CHD7	SLC40A1		CORO1B		DNTTIP2	ZCCHC24		RPS6KA5			RBBP6		ZNF282	RAP1GAP	CLDN1				IMPDH2	APAF1	CNN2	TRERF1	CHD7		LZTS2	EPT1	JAZF1	SYNE2	MT-CO1	CHD7
	HADH	SCARB2		IL17RB		LRRC41	TOP1		RALGAPB			VARS		RABL6	ZFYVE28	ABCB7				CTSC	ASAP1	SOGA1	SND1	H6PD		GRINA	CD226	GALNT10	CLSPN	MDC1	HADH
	SH3GLB1	AP3M1		OXCT1		TLN1	KIF5C		SOCS6			SRSF1		EIF4A1	PPP1R12A	COL1A2				GNB1	CRAMP1L	MAVS	TBC1D4	TJP1		INSR	AR	DDX5	ITM2A	SRSF8	SH3GLB1
	FDFT1	KMT2C		KIAA1462		RCC2	RBM4		MFHAS1			HSPG2		TAF6L	SLC35F3	THEMIS2				KLF11	FAM217B	FURIN	AP1S2	KDM2A		FLG	NOTCH1	EIF5B	DOCK9	MLLT6	FDFT1
	ANAPC2	HELLS		IGJ		MICAL3	MRPL19		SIDT2			CCDC97		RPL18	DDX54	FAM13B				AMOT	JPH3	TES	GGA2	PMP22		ZSWIM4	CHORDC1	RIMKLB	MAP3K2		ANAPC2
	DPH7	RBM6		ATRX		RAP1GAP2	KPNB1		MAML3			HIVEP2		CCNL1	APOLD1	LARS				VAPA	GREB1L	TICRR	ATG101	UBE2J1		STC2	PGS1	BACE2	RBM10		DPH7
	KDM2A	HOXA10		KCTD3		SRF	BRWD1		TP53			SREBF2		ZNF703	SLC5A3	CD93				BFSP1	ACVR2B	STK38L	PAN2	ZNF510		FAM208A	DNAJB1	XRN1	USP9X		KDM2A
	C1QBP	RNF26		SUPT5H		DYRK1B	ZNF91		BAG4			ZDHHC12		ZMYM3	AF086431(hsa)	CSNK1G1				PA2G4	EDEM3	ETNK1	PCNX	CD2AP		PTP4A1	CASP3	NIF3L1	MBNL1		C1QBP
	UBE2J1	NA		ECT2		ATAD3A	HYOU1		TNRC6B			HDHD1		CARHSP1	SF3B3	KRT80				ERCC6	PCDH18	GPRASP1	CLIP1	SLC30A7		PEBP1	IGFBP7	C6orf62	ZFYVE21		UBE2J1
	SF3A3	SERBP1		CDC42EP4		ZNF146	SECISBP2L		SPTY2D1			HIF1AN		LAIR1	Contig47985_RC(hsa)	MAGOHB				TXNDC11	ELF4	IFIT2	CCDC142	FAM13A		KMT2D	ENO1	ANKRD13C	NFIA		SF3A3
	ZNF510	DVL2		FLT1		NFATC1	EIF1		ALDH5A1			RHOC		ILK	AP1S2	FUT11				MAP3K1	OXA1L	WSB2	ERMP1	NARS		SEPN1	DGKZ	STC2	RP2		ZNF510
	CD2AP	TAF3		CD3EAP		GREB1	THOP1		MOCS3			RPS8		LMO4	MAPK9	SPRY1				MTFP1	MTR	GPR125	ZNF250	HIC2		HKR1	STX16	ZNF823	HIST2H2AC		CD2AP
	RAB1A	ARF4		SLC11A2		HECTD4	TFG		MITF			PRDM1		TPM2	SGMS2	TNRC18				CCBL2	FAM69B	ZNF217	PHC3	ATG16L1		TBXAS1	JUN	ZNF429	PSMB3		RAB1A
	SLC30A7	HSPA1B		KANK2		ARHGEF4	MAML1		ADAMTSL3			FAM53C		ZYG11A	VGLL3	CCBE1				CTD-2368P22.1	ATP6V1B2	LARP4B	ORMDL1	QSER1		POP1	ZNF711	ANKFY1	ATP2B4		SLC30A7
	KIAA0196	ZCCHC24		GMPS		HEATR2	MGAT4B		LITAF			PNKD		PDGFRB	KCNS3	CDC23				TLR4	HMGXB3	NAA50	ARFGAP2	HNRNPU		MMAB	ARHGEF40	PTP4A1	CNEP1R1		KIAA0196
	MTMR2	GPR107		ZIC3		CBS	PRRC2A		RPL23			DNAH1		PDE4A	DLG4	TNKS1BP1				CHTF18	HCFC2	ZNF268	NCOR2	TAB2		PEA15	CRTAP	PAK4	SLC15A1		MTMR2
	GAS2L3	MRPL19		SMNDC1		ADCY9	TSPAN13		ANXA5			ARIH1		CD44	PKP4	ARRDC3				KCTD5	CKAP2L	KLHL42	DGKZ	PPP1R18		SAE1	PPP1R15B	SHOC2	MRPL44		GAS2L3
	ZNF85	BRWD1		ZBTB5		HOXA10	RAPH1		C9orf69			EEF1D		SBNO2	STAMBPL1	USP42				NDRG1	SERP1	PRDX4	STX16	COQ9		MCUR1	DCP2	DNMT3A	ZBTB18		ZNF85
	ATG16L1	NOP58		SLC38A2		RNF26	RAB5B		RICTOR			DPF2		MICAL2	LARP1B	DOT1L				ASPH	PTK2	SDF2L1	EIF4H	ABCC8		PPP1R9B	ATP6AP2	PMPCB	USF1		ATG16L1
	HNRNPU	TBL1XR1		COQ10B		IBA57	ESF1		DCTN4			MED1		CAMTA2	ERMP1	PRKAB2				PRDM5	SLC9A3R1	KIAA1147	DUS3L	HSPH1		SDE2	LRCH2	ADAMTS1	GFPT2		HNRNPU
	TAB2	ERO1LB		GABARAPL1		DLGAP4	HIST1H4K		ADAMTS2			GSR		UBR4	POLR2A	ARID4B				ZNF768	C8orf58	SPICE1	ZNF711	UBE2I		BMP2	FANCM	DNAJB14	CAD		TAB2
	ZNF284	HIST1H3J		RNF19A		ATP5G2	MDM2		ZSWIM6			ITSN2		MRPL46	Contig29802_RC(hsa)	LAMC1				SPTBN2	FOXP1	TRIM59	SYBU	EP400		YRDC	NCAPD2	HSPA9	RPS14		ZNF284
	PPP1R18	ZNF91		FASTKD1		DNMBP	ZNF629		PANK3			SOCS3		IRF2BP1	CENPI	ERC1				GTF2B	NLK	PGM2L1	PPP1R15B	KRAS		AKAP2	FAM208B	MAP7	MBNL3		PPP1R18
	SLC16A13	HYOU1		LY6K		FAM21D	UBE2J2		SSRP1			AGMAT		TRIM28	TMEFF1	MKI67				MIEF1	SOGA1	CCAR1	RPL13A	GXYLT1		TNFRSF10B	SLC20A2	NUP50	SESN3		SLC16A13
	KCNK3	HIST2H3A		DIAPH3		PSMG4	RABL6		PTER			AMD1		MEX3C	RPAP2	TSPAN14				CHD7	LAMC3	ALPK1	RBMS2	WDR6		KDELR1	CCND1	SESN1	COPA		KCNK3
	COX5A	BZW2		ARRB2		COL5A2	TAF6L		IMPA2			VAV2		RPL10	DNAL1	LAMP2				SH3GLB1	SHKBP1	FUBP3	WDR33	EZH2		FAM210B	RSAD1	MCUR1	LDLR		COX5A
	HSPH1	ASXL2		NSA2		HSPA1B	COIL		SRSF1			ZNF343		SMCR8	FBN1	TGFB2				TJP1	XPO7	C4orf29	CCT3	CDK6		HSPBP1	PFN2	BCL2L2	SLX4		HSPH1
	MAGED1	SECISBP2L		PDK1		ZNF623	MCM3		PURB			DYRK2		TUSC2	TMTC4	CSNK1E				PGM3	MAVS	DOCK10	FBXO28	PLOD2		PUS7	LHFPL2	TXNDC15	HNRNPA2B1		MAGED1
	EP400	EIF1		CHTOP		TOP1	BMPR2		LRPPRC			H2AFV		KMT2B	HSS00305022(hsa)	SUN1				ANAPC1	PTGES2	CSE1L	DCP2	IGDCC3		FAM199X	PPARA	LUM	EIF1AD		EP400
	WDR6	C15orf40		SMAD5		TNPO3	TMBIM6		AMMECR1			ZNF317		HIST1H2AH	SLC16A14	CBLL1				UBE2J1	ANKS1A	ZNF676	RNF4	NOTCH4		TMEM2	WDR82	TMED4	PER2		WDR6
	CD9	GLYR1		TLE4		KNTC1	HIST2H4A		HIF1AN			TEX2		MT-ND1	GPC4	POU2F2				DDX28	EIF2S3	BCS1L	ZNF649	ATP6V1G1		LYPLA2	LRP2	PHYH	NUP155		CD9
	RSL1D1	PTCD3		PDE12		KPNB1	ATF4		SLC35F5			RAB11FIP4		MT-CO1	B4GALT1	ARL5B				ZNF510	ZBTB37	KANSL1	LRFN3	TFAP2A		BUB1B	SLC35D1	PIK3C2A	TPT1		RSL1D1
	CNOT8	TFG		FOSL2		RHOB	RPL12		PNKD			DCAF7		MT-CO2	RDM1	ZCCHC14				APPL1	LYPD3	MYD88	DHPS	COL3A1		DYNLL2	FNDC3B	RDH10	SPC24		CNOT8
	CDK6	MAML1		FLNA		CBX5	ZW10		EEF1D			SBF1		MT-ATP6	ZNF227	CASP8				SLC30A7	TTC26	PMAIP1	MARS2	VPS37B		BCL2L12	C2CD5	PAWR	LRP3		CDK6
	C10orf2	ZFAND3		NCAPG		TBL1XR1	H1FX		DPF2			CREB1		MT-CO3	ALG10B	TFCP2				FAM13A	GTF3C2	MAP3K14	APBB3	HOMER2		PPP1R12C	JUNB	INTS6	TNPO2		C10orf2
	KIF23	MTSS1L		HIATL1		C14orf132	BCL2L11		RNF40			GYG1		MT-CYB	ANAPC10	CHSY1				NARS	PEG10	SLC9A1	TOP2A	C1orf21		ZC3H11A	NRXN3	RAD1	NDUFS5		KIF23
	IER3IP1	RPL15		KRT6B		CNTROB	MTF1		TMEM170B			COL6A1		TAPBP	ARHGEF40	GPCPD1				COPS2	MLEC	GPR37	BAG3	FOXN2		ADNP	PLA2G12A	LYRM1	TUB		IER3IP1
	ATP6V1G1	TSPAN13		TIMM13		NR2F1	ILK		ZNF207			TRPV1		PALM2-AKAP2	ZDHHC2	CKB				HIC2	ARHGAP18	KEAP1	TIMM17A	FYN		LCLAT1	ZNF805	DSTN	PHF13		ATP6V1G1
	MAP3K9	ARHGAP5		DAG1		HYOU1	TPM2		ITSN2			RBMS1		PRRC2A	GPR19	TP53BP1				ATG16L1	SRRD	FZD4	PBXIP1	IPO7		FIGN	AP3B1	ZFP90	FAM214A		MAP3K9
	TFAP2A	RAPH1		RNGTT		GOLPH3	DAXX		RFC1			FLII		TMEM189-UBE2V1	HSS00264804(hsa)	PLAG1				QSER1	COPB2	PDIA4	ILF3	KAZN		ILVBL	EFR3A	ADCK3	ATP2A2		TFAP2A
	RNF19B	RAB5B		MAP3K10		MED22	LIN7C		HNRNPK			CYTH3		HIST1H2AD	KIAA1143	ATXN7L3B				HNRNPU	SF3B5	PPP1R12A	GP2	DDX3X		USP8	ZNF678	SSX2IP	PCBP2		RNF19B
	SPTAN1	MDM2		TXN		RPL15	HIST1H4I		COX19			UTY		SPPL2B	PPP1R15B	NFIB				TAB2	POLR2D	AEBP2	WDR82	IGF2BP1		STRN	POLDIP3	MIOS	ZBTB34		SPTAN1
	C1orf21	PSMB5		CFL2		SNRNP200	METAP2		DHRS7			YME1L1		MYO18A	ATRNL1	PEPD				COQ9	ZNF217	TET3	SMAD4	PARS2		SMARCD2	PUM1	DHX15	HIST1H4L		C1orf21
	IPO7	PGK1		RBM47		MAP7D1	PIN4		VAV2			RIOK2			PTPRE	REV3L				ABCC8	ITGAV	CMIP	EPHB4	SLC35A4		CDK13	PPP3CB	DYNLL2	AP1G1		IPO7
	NQO1	ZNF629		CDCA7		MTHFSD	HOXA13		RELT			HEATR3			ZNHIT3	SELPLG				HSPH1	GGA3	MMP2	SLC35D1	OXSR1		ZNF398	ANXA7	CCDC50	LEPREL1		NQO1
	KAZN	UBE2J2		PIK3R1		PGK1	MAP1B		G6PC3			FAM43A			FANCM	AKT3				UBE2I	NXF1	SLC5A3	FMNL3	FSTL1		SDK2	SPEN	CLASP1	PAPSS2		KAZN
	DDX3X	TAF6L		TEAD1		SLC39A14	MIER3		DCAF7			SZT2			HAS3	SPDL1				EP400	SALL3	FOXL2	FNDC3B	FBXL16		RANBP2	CBX1	KCNK1	RAB8B		DDX3X
	HACE1	BMPR2		STRN3		GOLIM4	SLC30A1		ZNF253			DAP3			RBM4B	PITPNB				GXYLT1	NUP214	ATP5G3	C2CD5	MARK3		DSG2	CCNE2	CALD1	UBE2W		HACE1
	PDIA6	TMBIM6		SKI		ABL1	UBR4		TMEM66			TRIM41			N4BP2	PIAS2				SPRYD7	NAA20	PRAP1	CDCA3	INIP		YY1	DSCC1	ZC3H11A	RAN		PDIA6
	IGF2BP1	TOR1AIP1		CFLAR		AP5M1	NACC2		CREB1			ANKRD40			TNFAIP2	FBXW2				CDK6	ZNF385A	AGO1	CNOT7	HERC1		SLC16A6	TMEM56	LCLAT1	HERPUD2		IGF2BP1
	MDH2	ATF4		LRRC57		DDR2	FNIP2		POGLUT1			SLCO5A1			WDR82	BRD3				C10orf2	LARP1	MAPK9	ZNF678	SHMT2		SP1	GFPT1	NF1	DUSP5		MDH2
	FLAD1	BCL2L11		TXNDC12		FAM98B	ANAPC16		PPP4R2			CHPF2			FNDC3B	CNOT1				PLOD2	KLHL42	EIF2A	PUM1	GBF1		B4GALT3	GGPS1	FIGN	JADE1		FLAD1
	SLC35A4	GTF2E1		NAMPT		NOMO2	YY1AP1		HEATR3			PRTG			ICMT	WHSC1				IGDCC3	RPS4X	IL1F10	SPEN	CORO1C		MCRS1	PLEKHB2	ZNF700	OSBPL8		SLC35A4
	COPB1	DUSP19		USO1		RPL18	EIF3I		CCNT1			APAF1			SBDSP(hsa)	COX15				ATP6V1G1	PGM2L1	PCNX	MAPKAPK5	MTHFD1		MFSD5	NR3C1	STRN	SUFU		COPB1
	TP53BP2	MTF1		RORA		TMBIM6	RPL8		ARL4C			ASAP1			ELOVL1	DTWD2				TFAP2A	CENPK	C17orf89	SNX27	SLC16A9		SEMA4B	CTHRC1	MADD	ANAPC13		TP53BP2
	TGFB1	LIN7C		DOCK4		DMTN	KDELR2		ANKRD40			CRAMP1L			ANXA7	EIF4E2				COL3A1	LRRC59	PKP4	VTI1B	PHF10		PSMB1	SEC24C	KIAA0100	ULK1		TGFB1
	DNAJC9	PLS3		FGF9		COG1	ELF1		ATP6V0B			GREB1L			WDR44	TOPORS				HOMER2	C4orf29	KHSRP	CRLS1	FBL		SSR3	PHLDB2	DSG2	DYRK1A		DNAJC9
	CNNM2	PIN4		BUD31		PLS3	C7orf55-LUC7L2		PRR14L			ACVR2B			SNX27	PCDHA9				C1orf21	PTCHD1	NOTCH1	TUBB3	MID1		ADRM1	SBNO1	YY1	ZCCHC11		CNNM2
	FBXL16	USP34		CDC42SE2		RPS6KB1	DAXX		ARL8B			EDEM3			MRPL13	SCAF11				FOXN2	POLR3A	EXOSC1	IRF2BPL	AP1M1		B3GALTL	GIGYF2	SLC16A6	SNX25		FBXL16
	CASP2	MIER3		PHC2		KCTD20	PBX2		HECTD1			ELF4			Contig36447(hsa)	AKAP5				IPO7	ANKRD9	GANAB	GFPT1	GSTO1		KRT80	TECPR1	RARS	ALDOA		CASP2
	HERC1	SLC30A1		YWHAZ		MAP1B	SKIV2L		ZNF608			OXA1L			MSH6	PARP1				KAZN	CNIH1	RAB3IP	FASTK	FKBP1A		SMIM13	NCOA6	USPL1	LEPROT		HERC1
	NID1	UBR4		TBCA		SBNO2	PRRC2A		ASAP1			MTR			XM_210560(hsa)	CLMN				DDX3X	THG1L	POLR2A	NR3C1	PREP		PLXND1	MYLIP	VSNL1	PTAR1		NID1
	GBF1	NA		PLS1		EIF3C	ZNF749		FAM217B			FAM69B			RAB27B	MPHOSPH9				NAA40	PMAIP1	ZNF26	MB21D2	SMARCD1		GTPBP2	TRAPPC9	RBPJ	HSPA1B		GBF1
	MRPL20	NACC2		ACVR2A		VAMP2			LAPTM4A			HCFC2			WDR76	DLD				IGF2BP1	CERS2	DNAJB1	FEZ2	C11orf57		AKIRIN1	ARL6IP1	MDM4	STEAP3		MRPL20
	MAP3K11	TCTEX1D2		PRKAR2A		TRIM26			DHX32			CKAP2L			BICD1	CEACAM6				FLAD1	URB1	CASP3	QARS	TMEM106A		UCHL3	TUSC3	OGFRL1	DLST		MAP3K11
	MCM7	FNIP2		CUTA		ZKSCAN1			ACVR2B			PTK2			E2F5	MBD4				PARS2	SP4	POLR2M	ARL6IP1	FZD3		NPTN	IFFO2	SSR3	CAMK1D		MCM7
	TCP1	ANAPC16		L2HGDH		TRIM28			EFHD2			SLC9A3R1			ZADH2	ARCN1				BCAS4	RAB11FIP2	ORMDL1	CDV3	CPD		MAX	NPEPPS	BLOC1S2	ITGA6		TCP1
	FKBP1A	SRP68		VTI1A		NCR3LG1			OXA1L			LMLN			BTNL9	CCNE1				USP54	MICU1	ARFGAP2	ZNF264	ZBTB41		NRARP	PPIL3	BTF3L4	HIST1H4D		FKBP1A
	PRKCE	TRIM28		ARL5A		EIF3I			MLLT4			FOXP1			NCOA6	COL6A3				OXSR1	PITPNM3	STX16	SH2D3C	SEMA6B		GCSAM	ZNF264	SMIM13	MAP2K4		PRKCE
	CHD4	PEX1		STIM1		SCRIB			DPY19L4			NLK			MYLIP	CCDC88C				FSTL1	DENND5A	PNN	TMEM19	MTMR12		RASSF3	TSPAN2	ONECUT2	SAMD9L		CHD4
	USP15	KDM5B		NA		FHOD1			SLC7A1			SOGA1			NA	NFKBIL1				FBXL16	KIAA1432	ZNF711	LIPG	MSN		TNKS1BP1	SLC35C1	NPTN	C9orf64		USP15
	PREP	EFNA1		KAT2A		SMCR8			ICE1			LAMC3			NONO	GNAI2				MARK3	SMC4	PIK3R3	COL18A1	ASF1B		ARRDC3	SAMD4A	ZNF451	RPS6KA4		PREP
	SEMA6B	ELF1		TMPO		ZCCHC3			FOXP4			PIGS			ASPM	IGFBP3				INIP	NFAT5	ZDHHC2	AXL	FARSA		NFE2L2	NUFIP2	MARK1	XRCC5		SEMA6B
	TNFRSF1B	ACACA		GEMIN5		TXNIP			EIF5			SHKBP1			PNP	GNB2L1				RPIA	PPP1R12A	HIST1H4B	FAM179B	ZCCHC2		GFM1	RAPGEF2	ARRDC3	DKK3		TNFRSF1B
	GCC1	MLLT6		RPAP1		KMT2B			SERP1			RPLP2			C2orf44	DHX16				HERC1	LIPT2	ABHD17B	NUFIP2	SRSF2		STX6	PRMT6	EPC2	SYMPK		GCC1
	SFT2D3	ZNF749		EOGT		NEFL			SLC2A3			XPO7			Contig47441_RC(hsa)	ABCB6				SHMT2	TET3	DCP2	POGK	TRAM2		PEX13	TMEM87A	ILF2	RSBN1		SFT2D3
	FARSA			MBLAC2		SOCS7			C9orf41			MAVS			Contig40673_RC(hsa)	CHDH				GBF1	DROSHA	FBN2	RUNX3	ZNF107		NFE2L1	NCK2	ZNF788	GTF2A1		FARSA
	PML			NUAK2		MT-CO1			VPS4B			PTGES2			MXI1	PFKM				EYA3	SLC5A6	RNF4	RAPGEF2	ACTA2		MKI67	NFATC2IP	SLC20A1	TANC2		PML
	ZCCHC2			GNPNAT1		MT-ND6			MRPS7			EIF2S3			TMEM19	KIAA0355				MCM7	CCSER1	CATSPERB	PRR14	EPC1		TSPAN14	BLOC1S6	PEX13	CPEB3		ZCCHC2
	SRSF2			STXBP2		ZNF316			CNN2			STK38L			AK090904(hsa)	FAM193B				SLC16A9	AGO1	GOLGA8A	RAB1B	API5		KLC2	ADPGK	ARID4B	MTF2		SRSF2
	SLC35C2			EIF5B		PALM2-AKAP2			NLK			ZBTB37			Contig26388_RC(hsa)	C5orf24				PHF10	FBXL6	HMGXB4	SLC19A2	CCDC71L		DGKB	LRRC58	USP24	FDPS		SLC35C2
	MORF4L2			PCCB		SMEK2			SOGA1			TTC26			H2AFY	SPINT1				FBL	CRYBG3	FAM208B	EAPP	NAA15		PRKAR1A	SLC4A7	NFE2L1	SGK3		MORF4L2
	EPC1			CUX1		HIST1H2AD			TIMM10			GTF3C2			AXL	NTN4				MID1	PODXL2	TOP2A	DYNC1LI2	PRPF8		RCE1	PRPF6	FOXJ3	ATL3		EPC1
	API5			PTPRJ		ACACA			TMEM242			ETNK1			WWC3	PDE7B				AP1M1	EIF2A	TIMM17A	IFRD2	ACAD9		SUN1	FAM8A1	HIST1H4J	LIN54		API5
	HIST1H2BN			DIS3L		TAF15			TICRR			PEG10			ALPI	PDIK1L				GSTO1	VGLL3	CCND1	ABCE1	HPS3		ZNF714	MTA1	RRP1B	LATS1		HIST1H2BN
	MTMR10			PSMG1		MLLT6			ZBTB37			SRRD			WBP1L	LAPTM4B				FKBP1A	ARNT2	IMPAD1	HIF1A	SPECC1		BBC3	SOCS1	KAT2B	AP1B1		MTMR10
	NAA15			XRN1		BRD4			LYPD3			AMPD2			hCT2318908(hsa)	BAK1				ANXA8	SMG9	ASTE1	PPP1R10	FBXL7		ZNF35	CCDC28B	VMA21	NFIC		NAA15
	PRPF8			ZBTB43					ETNK1			POLR2D			AF075045(hsa)	SDC2				CHD4	KHSRP	TSSC1	GATC	APP		MGEA5	PITRM1	CD200R1	BMP7		PRPF8
	ACAD9			WDFY3					PEG10			ZNF217			SEC23B	SUV420H2				USP15	EEF2	LHFPL2	ESRP2	RABEP1		PTGES	E2F3	EP300	ABCA3		ACAD9
	HPS3			FAM3C					MOB3B			ITGAV			NEK1	TNFRSF1A				PREP	PLCG1	PPARA	POGZ	GALC		ZBTB7A	SMARCA5	BBC3	TRMT6		HPS3
	CELF1			RAC1					PISD			DCAF6			SLC19A2	ZNF512B				SMARCD1	PGS1	MGP	SNAPIN	SLC9A6		THUMPD1	SNAPIN	DDAH1	BBX		CELF1
	TRAP1			EIF3J					LCORL			NXF1			LRRC58	SPTBN4				DCD	RAB3IP	SMAD4	VPS37A	HS6ST3		PARP12	SACS	GHITM	RAD17		TRAP1
	NUDCD1			CHRAC1					AKT1S1			SALL3			C1orf198	MMP24				TMEM106A	POLR2A	FMNL3	RPS11	MARCH7		TWISTNB	C2CD2	BTG3	C16orf62		NUDCD1
	KLF5			DPP7					WSB2			NUP214			Contig55770_RC(hsa)	SGTB				FZD3	ARHGEF2	FNDC3B	RP11-180C1.1	XPNPEP1		ABTB1	DPYSL2	PGRMC2	RNF141		KLF5
	APP			PLAUR					CBLB			NAA20			Contig20748_RC(hsa)	AKAP10				CPD	BTG2	ZFP37	COX5B	DHX57		CLN6	MAPK8	ARL5B	TRIB1		APP
	TMEM256-PLSCR3			SOX6					TMEM254			ZNF385A			HELZ	FGA				ZBTB41	CASP3	ICMT	RQCD1	LBR		C18orf54	PABPC4L	ZCCHC14	MAPK1		TMEM256-PLSCR3
	RABEP1			MSL3					GDA			PSD3			MXD4	ZNF682				MTMR12	FBN1	NRXN3	DNAJB9	TUBG1		THAP3	BTLA	GPCPD1	MAP3K7		RABEP1
	MAT2B			ANKFY1					GPR125			NAA50			AF075069(hsa)	GPI				FOXRED2	ENO1	CTNNB1	CSNK1A1	TAOK1		TEF	TLK2	CDK17	ELP3		MAT2B
	SLC9A6			PEBP1					EML5			LARP1			MT1X	LASP1				MSN	NCOR2	PNMAL1	CREBRF	ALAS1		CDK12	ATL2	DCAF17	YPEL5		SLC9A6
	2007-03-01			NOLC1					ZNF217			KLHL42			ZNF443	RLF				SLC38A5	CCDC51	ZNF678	UQCR10	TFPI		POMK	RQCD1	PLAG1	RNF168		2007-03-01
	CKAP5			FGF2					LARP4B			MED24			RP9P	FOXO3				ZCCHC2	RGS3	PUM1	CEP68	ERGIC2		CNOT1	PDE8A	ZNF780A	TLN1		CKAP5
	ALAS1			SHOC2					JOSD1			RPS4X			HJURP	VPS37C				ITGB5	SLC16A14	LPAR1	RNF24	MLH1		ZNF281	HERC2	THUMPD1	LATS2		ALAS1
	HIST1H2BD			DNAJB14					FAF2			PGM2L1			NA	DHX9				WDR26	CLCF1	PRSS35	RAVER1	TAB3		FNDC4	CSNK1A1	TWISTNB	CREBBP		HIST1H2BD
	DST			ANKRD31					NXF1			CENPK			EFCAB11	ANKRD28				ZNF107	ANKRD49	B3GNT1	STAU1	DST		WHSC1	RSL24D1	RSBN1L	GATAD2A		DST
	RBAK			BCL7C					NUP214			LRRC59			NFATC2	OIP5				ACTA2	MCM3AP	VTI1B	KCTD10	KIAA2026		STARD13	GCNT3	PITPNB	CHD9		RBAK
	ZBTB45			LTBP4					NAA20			C4orf29			KPNA5	TIMM44				EPC1	ARHGEF40	PPT1	LRRTM4	AMMECR1L		NA	DNAJC13	TEF	PRDX3		ZBTB45
	PLAGL1			BCORL1					PSD3			POLR3A			AK055807(hsa)	SLC7A2				ATOX1	CRTAP	VRK3	MYC	PLAGL1		INO80	LNPEP	HPRT1	TRAF3		PLAGL1
	TIPARP			AIMP1					LIF			CRTC2			DNAJB9	C12orf4				NCOA5	PPP1R15B	MSH6	SRPK1	FAM160A1		CHMP3	DESI2	CNOT1	USP33		TIPARP
	EPHA7			CLNS1A					LARP1			ANKRD9			HERC2	MYCN				CCDC71L	PTPN6	PLEKHB2	QKI	SYNM		COX10	AFF3	ZNF281	ZHX1		EPHA7
	NSUN3			TXNDC15					ZNF268			THG1L			CYP24A1	WDFY1				NAA15	RBMS2	INPP4A	HOXA5	VDR		CREB3L2	STAU1	UBE2D3	RAD21		NSUN3
	PDS5A			CD109					CEP192			PMAIP1			CREBRF	GATAD2B				PRPF8	DCP2	SEC24C	LMTK2	RALY		SCAF11	POLD3	HERC4	PCGF3		PDS5A
	ALDH6A1			HSPA4L					KLHL42			CERS2			RSL24D1	ZNF696				HPS3	LRCH2	HECTD3	UBE3C	EPHA7		PARP1	SLC9A8	PHF12	SLC40A1		ALDH6A1
	CLPTM1L			TRIO					TAF1			URB1			TRIP13	EPS15L1				SPECC1	XPO6	NRD1	PARVA	FOXK2		SLC9A3R2	MYC	EIF4E2	DNAJC27		CLPTM1L
	FAM60A			FAM76A					HNRNPUL2			RAB11FIP2			CA13	PXDN				CAPG	FANCM	SBNO1	CENPF	ZNF746		SEC24B	QKI	TFB1M	KMT2C		FAM60A
	CAPRIN1			TNFRSF10B					ABCF2			MICU1			BC031864(hsa)	ENPP5				RABEP1	TMEM173	NCOA6	SON	SIKE1		CD4	TMEM209	SCAF11	HEATR2		CAPRIN1
	MICB			AICDA					KIAA1147			PITPNM3			KIDINS220	MCCC2				MAT2B	MARS2	NONO	HMCN1	OSGEPL1		RNF167	SMU1	CKAP4	GRB2		MICB
	MTFR1L			CARD10					KIF3B			DENND5A			DLC1	BAG6				SLC9A6	HMGXB4	RBM17	RGL2	PDS5A		G3BP2	GPX3	BCL7A	CCNG2		MTFR1L
	PPFIBP2			POLE4					ZNF697			KIAA1432			ACTR2	CDKN1A				HS6ST3	RTKN	RPL17-C18orf32	ASB8	INTS12		SOD2	TATDN2	AKAP5	GOLGA3		PPFIBP2
	SART1			CISD2					TRIM59			SMC4			MLF1	UHMK1				2007-03-01	NCAPD2	MAN1B1	AHDC1	ADIPOR2		PABPN1	UBE3C	H3F3B	VAT1		SART1
	IER3			C16orf72					PGM2L1			SLC12A4			IRS4	PRMT2				XPNPEP1	TOP2A	USP5	2008-03-01	CAPRIN1		BRPF1	GALNT1	ZNF564	MPP3		IER3
	CAMKK2			PAWR					WDHD1			NFAT5			FAM120AOS	CCNJ				DHX57	CCND1	PNP	PARP16	MICB		SMC2	NIPSNAP3A	BRD1	SLFN5		CAMKK2
	ZBTB20			INTS6					KIAA1211			PPP1R12A			MYC	HIAT1				LBR	GRPEL2	COL18A1	RNPEP	MTFR1L		CEP170	PPM1A	CNN3	MRPL39		ZBTB20
	FAT4			RAD1					MAL2			LIPT2			CCDC18	MRPL50				TUBG1	FAM19A2	SAMD4A	DEPDC1	CNTRL		SUZ12	NDC80	CD4	PDHB		FAT4
	DCTN2			PUS7					FUBP3			AEBP2			TEX30	TNRC6A				TUBGCP2	ASTE1	NUFIP2	TUFM	RFX7		ARCN1	VEZT	DDX39B	KLF6		DCTN2
	HAUS3			FAM199X					EBF3			TET3			MFSD10	ULBP2				TAOK1	URM1	TSR1	TP53INP1	PQLC2		CCNE1	PLEKHO2	G3BP2	PFKFB4		HAUS3
	ZNF622			TSC22D2					C4orf29			ZBED6			Contig43135_RC(hsa)	RSPRY1				ALAS1	RBMX	SEC23B	LRP8	NCOA3		PDGFD	HEATR5B	RBBP7	HSPA1B		ZNF622
	AGPAT5			SSX2IP					CRTC2			RUNX1T1			UQCRC2	POLR3B				ERGIC2	USP32	CLTA	MED15	HIST1H4A		RC3H1	USP46	SOD2	SLMO2		AGPAT5
	TXNRD3			DHX15					DUS1L			AGO1			RFC4	WDR4				MLH1	FNDC3B	ST8SIA4	WDR36	ZNF622		BSG	TP53INP1	MBD4	KIAA1279		TXNRD3
	SHISA4			KDELC2					DDX18			TBC1D4			PCDH1	NFIA				DST	MEAF6	LRRC58	RPTOR	LIMD1		DGAT1	LRP8	ZFR	RBM4		SHISA4
	TMEM145			TOMM34					PMAIP1			NCLN			CENPF	EIF6				KIAA2026	ICMT	COL4A2	GPRC5A	MTUS2		CDC27	SRSF6	ZNF730	ZNF470		TMEM145
	ASGR1			RAP2A					CERS2			EIF2A			EPM2A	ATP2B4				TMEM65	ZNF805	SLC4A7	POLR1B	EIF3K		KPNA6	ELMSAN1	DNAH14	CBX5		ASGR1
	TMEM123			KCNK1					ELAVL4			GGA2			RAB6C	ZRANB1				HES1	RHNO1	PRPF6	HOXA3	GIGYF1		SEC23IP	MRPS2	HNRNPH1	KLF4		TMEM123
	GIGYF1			LCLAT1					MRPS18B			VGLL3			CSTF1	ATG9A				PLAGL1	CNOT7	HIF1A	TMEM9B	LRRC42		CAPN15	LIFR	CCNE1	STARD4		GIGYF1
	ATP2B1			PSEN1					FZD4			ARNT2			FBXO3	CHAMP1				LSM6	MMADHC	SYDE2	CCT8	ATP2B1		CCDC124	C21orf91	TLL1	TTPAL		ATP2B1
	ANLN			GAR1					KIAA1432			SMG9			FAM83D	EIF2S2				FAM160A1	ZNF678	E2F3	CHERP	ANLN		SHMT1	CCT8	RC3H1	JMY		ANLN
	NSD1			STRN					BRD7			KHSRP			AL137347(hsa)	ALG13				SYNM	ACTR3	POGZ	ARPC2	FAM96A		LIN28A	FAM133A	ZNF440	TBL1XR1		NSD1
	NCL			KDM1A					SFXN1			EEF2			MANF	MLXIP				BAG6	LPAR1	ACAD8	MECP2	PLEKHA8		GPSM2	EIF3A	CDC27	WDR37		NCL
	ATP5B			SMARCD2					SENP2			PLCG1			PASK	R3HDM4				RALY	B3GNT1	MT1X	MAPRE3	CCR7		SCD	RAB32	SEC23IP	ZNF91		ATP5B
	TMEM11			DSG2					CUL5			PGS1			ZNF701	SLC39A10				NA	RAE1	SACS	KLF3	PREB		BAK1	MECP2	FASTKD5	BAZ2B		TMEM11
	NAPG			MRPS27					NFAT5			RAB3IP			PPM1A	PTX3				EPHA7	CRY2	MSRA	ATXN1	RPS6KB2		SNRPB	ITPRIPL2	MYO10	DUSP1		NAPG
	NAB1			SP1					MFSD9			POLR2A			PARP16	FAT1				SIKE1	MSH6	ZNF254	EPS15	ATP5B		MYEF2	ZFP36L1	SPG21	PIGO		NAB1
	MYCBP2			RARS					PPP1R12A			BTG2			COPS3	OTULIN				OSGEPL1	GPD2	ATP5A1	LDOC1	RPLP1		SUV420H2	C4orf3	C5orf24	GATA6		MYCBP2
	UNG			USPL1					LIPT2			CASP3			AK098664(hsa)	DCAF12				PDS5A	CTNNA1	BTN3A2	AP2A2	FAM222B		EDC3	GPBP1L1	PPP1R3B	SPOPL		UNG
	SLC16A3			CLDN1					SLC35F3			FBN1			DEPDC1	ANKEF1				ADIPOR2	RNF25	HIST1H2AG	ZNF460	PNMA2		KIF18B	BLOC1S5-TXNDC5	SCD	ASXL2		SLC16A3
	ARHGEF1			COL1A2					MBTD1			TMC6			VCAN	ATXN3				CAPRIN1	SNRPA	UBE3A	BIRC6	ZNF852		IL6ST	KLF3	ACSL4	SLC1A5		ARHGEF1
	ZNF680			PNPLA4					DROSHA			RGS3			RPGRIP1L	TRIM44				MRPS17	COL15A1	CYP27C1	FLNB	MYCBP2		KDM7A	ATXN1	CDCP1	IRF1		ZNF680
	INSIG1			RBPJ					SLC5A6			SLC16A14			TUFM	CALCB				DDX10	S1PR1	ZNF493	RNF34	ZDHHC3		PLEKHA1	ARID1A	UBE2G1	ADRB1		INSIG1
	ATXN10			MFSD5					NAV1			CLCF1			TP53INP1	THADA				CNTRL	CCNE2	CDK9	TMED10	UNG		FAM102A	ZNF552	NUP54	PRRC2A		ATXN10
	PPP2R5A			C3orf58					CCSER1			GPC4			LRP8	HMGCS1				RFX7	TRIM65	FOSB	FOXA1	ALCAM		ZNF704	DEGS1	C14orf28	SNRNP70		PPP2R5A
	RPS6KA5			LARS					KLHDC10			B4GALT1			hCT1835226.2(hsa)	LAMA2				PQLC2	SLC25A13	CGGBP1	ATAD2B	ILKAP		KIAA0368	DENND5B	MIS12	HIST1H4K		RPS6KA5
	TRUB2			BCL6					ZNF655			ARHGEF40			AL137333(hsa)	AASDHPPT				NCOA3	INTU	UQCR10	DLL1	SLC16A3		PHF16	NMD3	IL6ST	PSMB6		TRUB2
	CUL4A			PDCD11					DDX54			PPP1R15B			ST3GAL6	BCOR				ZNF622	TAPBP	IFT52	KPNA1	KLF10		KLF1	STK35	GAS7	MDM2		CUL4A
	TP53			OSTM1					CSNK1D			RBMS2			C21orf91	LIMA1				LIMD1	RFTN1	SLC29A1	CEP350	CPSF1		UBAP2L	FAM126A	THOC2	PRR5		TP53
	TNRC6B			KRT80					SLC5A3			CCT3			PRKCSH	DNM3				MTUS2	E2F5	F2R	ZNF692	ZNF57		ZBTB48	IGF2R	ACTR1A	PRR11		TNRC6B
	SPTY2D1			SLC39A6					ZBED6			DCP2			CLIP4	SGSM2				AMPH	SSFA2	FAM134C	FRMD6	CSRNP2		VWA5A	MSH2	PLEKHA1	KIF24		SPTY2D1
	NDUFS8			PLXND1					ATP5G3			CLINT1			ENOSF1	EIF5A2				EIF3K	ST3GAL2	ACTR2	MBD2	SMARCB1		ZNF212	DYNLT1	FAM102A	TMC7		NDUFS8
	EXOC4			CDC73					SF3B3			LRCH2			KLF3	TUB				LRRC42	SEC24C	SUPT16H	KIAA1462	NHP2L1		CHD5	GALNT3	ZNF704	ZNF282		EXOC4
	TUBA1A			GCSAM					RAB30			XPO6			MNS1	BTBD7				ATP2B1	PHLDB2	MYC	ZC3H12C	G6PD		UBN1	SKIL	KIAA1244	FANCI		TUBA1A
	RBPMS2			TNKS1BP1					KCTD21			FANCM			FAM49B	BST2				ANLN	PIGC	THOC7	COL1A1	C15orf39		SEC22C	BIRC6	KMT2A	VPS54		RBPMS2
	FGFRL1			SLC20A1					NECAP1			MARS2			DEGS1	FAM214A				CREM	SBNO1	DEDD	CBX6	ALOX5		IGSF3	VIM	RPN2	EIF2B2		FGFRL1
	UBAC1			NDUFA8					S1PR3			NCAPD2			FAM126A	NAV3				FAM96A	NCOA6	NDUFA3	ZFP41	USP12		VPS37C	BMP2K	HLA-DRB1	CNDP2		UBAC1
	RTCB			RAI14					TBC1D4			CCND1			DYNLT1	ID3				PLEKHA8	MPHOSPH6	LIMK2	NPEPL1	PPP2R5A		DDR1	SPAG9	VEZF1	AMIGO1		RTCB
	KRT18			RPS6KA3					MICU3			FAM19A2			UBAP1	MPZL3				PREB	QARS	UQCRC2	TTC3	FAM104A		DHX9	SUPT6H	UBAP2L	SMG1		KRT18
	TNFRSF10D			TSPAN14					AP1S2			LHFPL2			Contig23423_RC(hsa)	LAMC2				RPS6KB2	UBXN8	PBRM1	ZNF614	RPS6KA5		NDC1	FOXA1	TAF5L	PNISR		TNFRSF10D
	LITAF			UBE2H					MAPK9			URM1			ZNF460	RASSF8				ATP5B	CDV3	NR2C2	DUT	CERCAM		TIMM44	KPNA1	TRIM21	HIST2H4A		LITAF
	LEMD3			PAXBP1					DLX5			RBMX			hCT2297806(hsa)	HIPK1				RPLP1	SKP2	PCDH1	APLP2	MFHAS1		FGD4	REL	ALDH9A1	EIF4G2		LEMD3
	NUAK1			UBE2V2					KLRG2			FNDC3B			PCNXL2	AHNAK				FAM222B	PBX3	COX20	C19orf48	MAML3		NES	COG8	GRPEL1	BCL2L11		NUAK1
	PDE4D			PRKAR1A					NAV2			MEAF6			DSN1	LUZP1				PNMA2	ZNF264	SLC45A1	FAM20B	TP53		STARD7	NEUROD1	RLF	CLOCK		PDE4D
	PPP1R11			VMA21					SLIT2			ICMT			AES	NRIP1				SAFB	FAR1	SHROOM2	EGLN3	SPTY2D1		UBN2	KLHL36	ZNRF2	ZNF703		PPP1R11
	DDX21			SUMO3					KLKB1			ZNF805			HSS00300718(hsa)	IGFBP1				ZNF852	NUFIP2	CD46	KANK2	EXOC4		GATAD2B	CCDC47	NDC1	KIF5B		DDX21
	MPST			SAP30L					TTC37			RHNO1			BMP2K	SASH1				ASPSCR1	POGK	ZNF626	PRNP	LRIG2		BASP1	SRPR	STARD7	MTF1		MPST
	CDC42EP1			CNOT10					PKP4			CDCA3			SPAG9	ZBTB34				MYCBP2	RAPGEF2	MKLN1	BEND3	ADAMTS12		ABHD3	CEP350	2002-09-01	HOXC8		CDC42EP1
	RPP14			MIDN					C1orf52			MMADHC			TMED10	KCTD15				ZDHHC3	TSR1	TXNRD1	ATRAID	B3GALNT1		EPS15L1	FRMD6	UBN2	SOBP		RPP14
	DCAF13			GHITM					STAMBPL1			ZNF678			STIL	AP1G1				UNG	DUSP18	GALNT1	ZFYVE9	ZNF543		COBL	ZC3H12C	CDIPT	HIST1H4I		DCAF13
	ANXA5			PGRMC2					KHSRP			ACTR3			FOXA1	EHD2				ALCAM	SLC19A2	PPM1A	NFKBIA	LEMD3		MATR3	TTC3	PXDN	SIN3A		ANXA5
	C9orf69			TMEM245					CLIP1			LPAR1			NM_173466(hsa)	CYCS				SLC16A3	ADPGK	MYO9A	MNAT1	NUAK1		LRIF1	ZNF614	PKN2	PIN4		C9orf69
	ASH1L			ARL5B					EEF2			B3GNT1			ZNF525	MEF2C				KLF10	TMEM243	STRN4	MYO5A	HMGN2		COG3	TMEM131	MATR3	KCTD20		ASH1L
	MBD3			ALDH1A2					NOTCH1			RAE1			CCDC47	TMEM127				CPSF1	DPYSL5	AGAP2	SLC38A2	PHF6		PPAN-P2RY11	LYSMD2	AKAP12	NPTX1		MBD3
	USP19			ARFIP1					EXOSC1			CRY2			PIM1	Col6a2				SLC25A1	COX14	DEPDC1	TBRG4	PRRC2C		RBM12B	PSMD14	ENO3	ATR		USP19
	TOP2B			TFCP2					RAB3IP			MSH6			IL17RB	SUFU				CCNA1	COL4A2	VCAN	ABHD5	CDC34		CDKN1A	APLP2	CALR	CTGF		TOP2B
	HIST1H4F			CTSA					BTG2			PVRL4			ARNTL2	MAFG				ZNF57	SLC4A7	USP46	RBBP5	RICTOR		SUPV3L1	CNNM4	ARHGAP11B	MIER3		HIST1H4F
	PCSK7			RPL39					ARFGAP2			GPD2			ZC3H12C	ULK1				CSRNP2	ADM	INSIG2	MPDU1	ASH1L		UHMK1	DENND4C	TMEM30A	CD69		PCSK7
	SSRP1			BCCIP					FBN1			CTNNA1			CBX6	TMEM70				SMARCB1	TRAK1	ELMSAN1	RAD51C	ZSWIM6		ZBTB14	GDE1	CBX7	FAM58A		SSRP1
	RBBP6			PPP2CB					TMTC4			SNRPA			ZMYM1	CTDSPL2				NHP2L1	DYNC1LI2	PAQR9	VASH1	RBBP6		SLC25A19	MYO5A	ZNF92	DNAJC30		RBBP6
	SRSF1			NKX3-1					TOMM5			COL15A1			HCN3	HEBP2				G6PD	SOCS1	MMP9	CSRNP3	SRSF1		TNFRSF12A	RPLP0	UHMK1	NACC2		SRSF1
	RERE			ATXN7L3B					GPD1L			ZNF236			ECT2	SLC35B4				C15orf39	CCDC28B	MLH3	HNRNPM	MFSD4		TNRC6A	SLC38A2	PKD2	XPO5		RERE
	PURB			NFIB					PAQR7			CCNE2			AK022645(hsa)	SRSF10				ALOX5	LRIG3	FXYD6	COPZ1	HSPG2		SMO	NCOR1	CCNJ	NA		PURB
	FADD			EXOC2					ZNF711			TRIM65			Contig32087_RC(hsa)	LAMP1				USP12	CNNM3	LZTFL1	CHTOP	FADD		MAP3K2	AK3	ATP8B2	TTC9		FADD
	LRPPRC			ECI1					MFN1			SLC25A13			hCT2336241(hsa)	MOB1A				PPP2R5A	PM20D2	LIFR	SMAD5	HIVEP2		ARF6	ZNF100	MFSD8	BSN		LRPPRC
	SNX8			AKT3					PIK3R3			INTU			AC004381.6	VCPIP1				ARFIP2	GIT2	POLR1B	BTN2A1	ZDHHC12		C1orf109	FAM184A	NANS	PPP1CB		SNX8
	ZDHHC12			RSBN1L					ZDHHC2			RFTN1			RBP7	HIST2H2BF				FAM104A	E2F3	BCL7B	ZBED3	HDHD1		HEXIM1	RAB11A	TNRC6A	FNIP2		ZDHHC12
	IFT74			OSBPL10					CRTAP			E2F5			FAM20B	CDC42SE1				DFFA	MAST1	HOXA3	FOSL2	HIF1AN		TMEM201	NIPA2	MDN1	SRP68		IFT74
	RECK			SNX29					PPP1R15B			SSFA2			HOXB9	JAGN1				RPS6KA5	SACS	DIAPH1	ATP11A	PRDM1		PDXDC1	EIF1B	MAP3K2	SYNCRIP		RECK
	PNKD			TGM2					WDR33			ST3GAL2			TBC1D31	G2E3				RALGAPB	ACER2	PTP4A2	TGOLN2	PNKD		EIF6	BTBD9	ARF6	ASAP2		PNKD
	DCBLD1			CNOT1					ABHD17B			SEC24C			PRNP	PRKRA				CERCAM	SEC14L1	CHERP	MMD	DNAH1		CSPG4	C8orf33	RSPRY1	RPL8		DCBLD1
	ARIH1			ELMO1					CCT3			PHLDB2			LGMN	SNX5				PAK1	MAPK8	RAB32	HECA	GABPB1		PLD3	TMEM87B	C1orf109	DSEL		ARIH1
	SMARCE1			ATG3					FBXO28			SBNO1			AL078636(hsa)	ZNF518A				MFHAS1	KPNA5	PRKCSH	DAG1	ARIH1		CCDC80	CERK	MBNL1	MRPS21		SMARCE1
	EEF1D			UBE2D3					DCP2			NCOA6			PARN	RELA				TRUB2	AKAP8	GPBP1L1	SF3A2	LEPRE1		RASAL2	NOL4L	WDR4	NEFL		EEF1D
	MED1			USP14					FBN2			MPHOSPH6			NHSL1	COL5A3				MAML3	SMAGP	KLF3	MRPL17	CLPB		CNGB1	VEGFC	NFIA	MT-CO1		MED1
	UROD			HERC4					XPO6			UBXN8			ZNF215	VEGFA				TP53	SLC35D2	PANK2	RPRD1B	DPF2		CHAMP1	PLIN3	TRMT1	HNF1B		UROD
	SLC25A38			EIF4E2					TXLNA			CDV3			GOLGA6C	TBX18				TNRC6B	PAG1	FAM49B	DHX34	HIST1H4E		MON1B	TIMP3	OXR1	PRRC2A		SLC25A38
	TRIP12			CHAF1B					CATSPERB			PNP			TCAM1(hsa)	CPEB3				SPTY2D1	CCR5	EPS15	NOL11	HDAC5		CARM1	RBM26	CNEP1R1	HIST1H2AD		TRIP12
	DHRS7			AMIGO2					TMEM173			INPP5K			FAM80A(hsa)	PTEN				EXOC4	UQCR10	DEGS1	MCPH1	ITSN2		EIF4EBP2	SNX16	AVL9	TAF15		DHRS7
	GRN			Jarid2					MARS2			SKP2			TRAF3IP3	RBM33				NLE1	DNAJC13	PRDX1	PANX1	TMEM132B		PDZD11	FOSL2	UBR3			GRN
	SIPA1L1			SLC9A3R2					HMGXB4			PBX3			hCT2255806(hsa)	ZNF652				LRIG2	TRMT1L	STK35	TBKBP1	BCAT1		LDLR	C5orf51	ELL			SIPA1L1
	MIS18BP1			PPFIBP1					TOP2A			ZNF264			C17orf58	CDPF1				MGME1	ZFHX2	GJB2	NEO1	SOCS3		FAT1	NCAPG	BHLHB9			MIS18BP1
	AZIN1			GPR160					CCND1			FAR1			TIMP3	TRAM1				ADAMTS12	SLC29A1	TULP3	TCF20	AMD1		EPO	ELOVL5	GSG2			AZIN1
	GLTP			SEC24B					IMPAD1			TMEM19			AL137535(hsa)	ERRFI1				FGFRL1	WDR48	PCBP1	TEAD1	VAV2		EIF1AD	TUBE1	SSBP2			GLTP
	RALGPS2			UBXN1					PBXIP1			PI4KA			CLK1	HNRNPUL1				B3GALNT1	C1orf226	TBC1D14	RB1	ZNF343		POLG	HSF2	PPA1			RALGPS2
	JAKMIP2			CERS6					HIST1H3I			WWC3			TTK	AGL				AGFG2	DLC1	CPNE3	PXK	NPR1		PER2	STAM2	MLXIP			JAKMIP2
	FAAH			CTAGE5					TSSC1			NUFIP2			C5orf51	LATS1				MOCS3	HSBP1L1	SLC16A1	RNPEPL1	DYRK2		PPM1H	CPT2	HIGD2A			FAAH
	ST6GALNAC2			GAPVD1					LHFPL2			POGK			NA	BBX				LEMD3	MYC	STX17	BAZ2A	H2AFV		NUP155	AGGF1	SMG7			ST6GALNAC2
	DYRK2			DDX39B					WDR82			RAPGEF2			ELOVL5	TAF5				NUAK1	DEDD	CPM	SLC35E1	ZNF317		ZNF483	NCOA2	SLC39A10			DYRK2
	H2AFV			TRMT112					FNDC3B			TSR1			HIATL1	ATP13A3				DDX21	ZDHHC6	INTS7	TGIF1	TEX2		TAF15	MSANTD2	RCOR3			H2AFV
	FAM181B			CEP170					JUNB			DUSP18			PIP4K2B	PSMF1				FAM178A	NDUFA3	ZNF460	KLK2	DCAF7		LRP3	PABPC1	NAA25			FAM181B
	TBC1D9B			ESRRA					MEAF6			ADPGK			CREBZF	RNF141				PRRC2C	IFI44L	TFRC	SOS1	SBF1		ADARB1	TBC1D25	RPRD1A			TBC1D9B
	CDK8			MFF					CTNNB1			TMEM243			GOLGA6A	LAMTOR1				CDC34	PBRM1	NEK6	DGCR14	PLCB3		TNPO2	ZNF354C	TPT1			CDK8
	VPS51			KIAA0040					CNOT7			DPYSL5			SLC39A9	IMP3				ASH1L	CTC-534A2.2	ZAK	RBBP8	ZNF589		BCOR	CFL2	ZNF483			VPS51
	ECSCR			SUZ12					ZNF678			COX14			SFPQ	AMER1				ZSWIM6	NR2C2	DLL1	CNKSR3	RBMS1		PIGF	SEC24A	ZBTB1			ECSCR
	FAM43A			RBM42					POLDIP3			COL4A2			REEP4	HAUS8				RBBP6	SON	SETD8	TMCC1	SEC63		EMD	TEAD1	ADARB1			FAM43A
	CCNT1			FAM216A					PUM1			SLC4A7			ZNF263	RNF168				SRSF1	SF3B2	SNCA	RBM24	FLII		ATP2A2	PXK	TTI1			CCNT1
	DYSF			NEU1					SPEN			TRAK1			hCT2283962(hsa)	TFAP2C				HSPG2	CD46	KPNA1	ARPC1A	UTY		PCBP2	WDR13	ZBTB4			DYSF
	ARL4C			MYO10					THOC3			DYNC1LI2			EI24	C5orf15				KLHL11	RGL2	REL	METTL16	YME1L1		AHNAK	LRRC8C	HMGCS1			ARL4C
	ATP6V0B			CEP57					PTBP3			LRIG3			CFL2	MAPK6				GMFG	FBXO3	SLC25A24	PHC2	RIOK2		NRIP1	CHIC1	BARD1			ATP6V0B
	ISYNA1			C5orf24					CBX1			CNNM3			ID1	C22orf29				HIVEP2	PRKAG1	CEP350	PDIA3	HEATR3		YTHDF3	SKI	CREG1			ISYNA1
	FAM122B			ABAT					CRY2			PPP1R10			NIPAL1	SESTD1				ZDHHC12	MKLN1	OXCT1	YIF1A	FAM43A		ZBTB34	SEMA3D	PNMA1			FAM122B
	CHPF2			ATP6V1C1					NEBL			GIT2			PANX1	MAFB				HIF1AN	SMIM15	KIAA1462	NRP1	SZT2		SH2B1	CPEB2	ZNF606			CHPF2
	HECTD1			ZNF257					GPD2			E2F3			TBKBP1	HECTD4				PPP1R7	MRPS9	BRAP	CUL7	TRIM41		DGKD	TMCC1	RUFY2			HECTD1
	NPTX2			SCD					IRF2BPL			POGZ			RB1	TET2				PRDM1	PLK2	SLC43A2	NAA30	PSMA2		SMAD7	RORA	CACNA2D1			NPTX2
	ATG14			UBE2D2					GFPT1			MAST1			LRRC8C	DIAPH2				FAM53C	GALNT1	GLO1	GDI1	SLCO5A1		UBE2W	BUD31	FAM214A			ATG14
	NCK1			EIF3CL					NR3C1			SGSM3			ANKRD27	PCGF3				PNKD	HLA-DPA1	CBX6	ZNF592	TRANK1		NDUFS7	B4GALT4	HIPK1			NCK1
	ZDHHC16			GLIPR1					TEX22			RGMB			NT5M	NKIRAS2				DNAH1	BCKDK	LPIN2	WDR81	C7orf73		CAAP1	YWHAZ	ENY2			ZDHHC16
	CRAMP1L			NEUROG1					RFTN1			SACS			Contig16329_RC(hsa)	CDK16				ARIH1	MYO9A	PINLYP	MTA2	CHPF2		MKNK2	C11orf84	AHNAK			CRAMP1L
	FAM217B			CHAF1A					SSFA2			ZNF443			STARD3NL	MGAT4A				WDR25	PSAT1	TTC3	ERN1	HECTD1		PPIF	ANAPC7	YTHDF3			FAM217B
	LAPTM4A			AURKA					ST3GAL2			NICN1			TMEM169	HOXA10				IARS2	HSPA14	MOGS	RAP2C	PRTG		ADD1	PLS1	PRKDC			LAPTM4A
	ACVR2B			IL6ST					MB21D2			SEC14L1			RCBTB2	PPM1D				DPF2	MATN2	PSMD14	LDOC1L	NUMA1		OSBPL8	GLCCI1	HIST1H4L			ACVR2B
	CHP1			ZNF644					MMP1			MAPK8			TFCP2L1	KIAA0895				RNF40	ANKRD12	ZMYM2	TMPO	APAF1		PLEKHA6	NRP1	SMAD7			CHP1
	OXA1L			LEPREL2					ZADH2			KPNA5			MTSS1	ATP5G2				GSR	VEZT	APLP2	SRRM2	PEX14		AURKB	SLC25A36	SRGN			OXA1L
	ZBED1			RETSAT					KCTD2			AKAP8			RORA	SERBP1				ZNF207	VCAN	WASF2	TEX261	ASAP1		ZNF106	CLMP	EYA1			ZBED1
	PKDCC			FUBP1					MYLIP			GTPBP8			MRPL43	PDHB				ITSN2	USP21	HSP90AB1	KLHL15	CRAMP1L		FAM134A	RGS1	BVES			PKDCC
	MLLT4			RNF8					RPL17-C18orf32			DNAJB9			TMEM246	COL5A2				TRIP12	PCDHAC2	DNAJC16	EOGT	FAM217B		GPR157	RGS2	TCL1A			MLLT4
	FAM69B			KIAA0368					TRAPPC9			PAG1			HSP90B1	GNB4				BCAT1	WSB1	FBXO10	FXR1	JPH3		KHNYN	RAP2C	TMEM127			FAM69B
	AKT2			VEZF1					H3F3AP6			UQCR10			HSS00250837(hsa)	MYBL2				SOCS3	TP53INP1	SLC38A2	DCUN1D3	GREB1L		MOAP1	TMPO	RAN			AKT2
	MT1E			UPF2					CTTNBP2			DNAJC13			C2orf49	RUNDC1				PTTG1	CMKLR1	GABRG1	GNPNAT1	ACVR2B		FAM65A	PDSS2	ZIC5			MT1E
	GET4			TAF5L					ARL6IP1			ZFHX2			NPNT	ABHD13				AMD1	CCL7	MAGEA8	UBA7	EDEM3		LEPROT	KLHL15	ZNF367			GET4
	AGPAT1			MPP2					EPHA3			SLC29A1			PHC2	CBX5				VAV2	C12orf29	HIC1	STXBP2	PCDH18		SGOL2	DCUN1D3	MTOR			AGPAT1
	PCGF5			PACSIN2					ASPM			RAVER1			AKAP7	KLF4				ZNF343	MRPS2	RNF19A	EPHA2	ELF4		PTAR1	TFPI2	TRRAP			PCGF5
	UBQLN2			KIF22					CDV3			F2R			AL110163(hsa)	NOP58				POSTN	WDR11	ZNF100	MID1IP1	CD81		LAMP1	PPIL4	ZFP36L2			UBQLN2
	SLC7A1			ALDH9A1					DOCK1			WDR48			GLCCI1	PIGA				H2AFV	GPRC5A	C8orf33	DDX5	OXA1L		FGFR2	NUAK2	OSBPL8			SLC7A1
	ICE1			MTRNR2L3					NPEPPS			DLC1			ACVR2A	SOX12				ZNF317	ST3GAL6	TMEM87B	DNM1L	MTR		MOB1A	EEF1A1	KIAA1467			ICE1
	UCKL1			GRPEL1					C2orf44			HSBP1L1			KIAA0284	IREB2				TEX2	SUB1	ZNF737	EIF5B	FAM69B		HSPA1B	TBK1	TTC27			UCKL1
	MYO1D			TMEM69					FAR1			IRS4			RNPC3	ASXL2				NOP14	IGF2	NOL4L	LARP4	ATP6V1B2		PRDM4	DDX5	PSMA4			MYO1D
	EIF5			CTTNBP2NL					TMEM19			MYC			ZNF708	TUBD1				DCAF7	CCT8	HNRNPM	LDHA	UBA6		VCPIP1	ASCC3	ULK1			EIF5
	SLC2A3			FOXO3					SAMD4A			OTUD5			L2HGDH	BFAR				SBF1	THOC5	RBM26	GLCE	SLC7A1		HIST2H2BF	LARP4	CTDSPL2			SLC2A3
	FBXO34			MAPK8IP3					NUFIP2			TMC5			ZSWIM3	ISY1				TMEM66	RBM19	SMAD5	PDRG1	HMGXB3		GFOD2	CUX1	EXOC8			FBXO34
	SPINT2			SLBP					GCC2			DEDD			CLIC1	THOP1				PLCB3	TK1	ZNF138	GRINA	HCFC2		ACIN1	SEC31A	HSPA1B			SPINT2
	C7orf26			NES					NEK4			ZDHHC6			AF078844(hsa)	HIVEP3				GYG1	PSMD11	FLNA	SNX2	CKAP2L		TTC9C	KITLG	IL1A			C7orf26
	NPM1			WDFY1					WBP1L			NDUFA3			NM_015595(hsa)	USP10				RBMS1	ARPC2	ELOVL5	C6orf62	SERP1		SNX5	XRN1	SPIN1			NPM1
	SOGA1			IPO8					RAPGEF2			IFI44L			ZNF184	MTSS1L				SEC63	ORMDL2	CREBZF	ANKRD13C	PTK2		EHD1	LDHA	PRKRA			SOGA1
	PIGS			MYO1E					TSR1			PBRM1			BC039371(hsa)	SGK1				FLII	PRKCSH	STAM2	OTUD4	SLC9A3R1		RYBP	WDFY3	HIST1H4D			PIGS
	XPO7			SPTSSA					SEC23B			CTC-534A2.2			TMPO	ZBTB47				CYTH3	MAPRE3	SLC39A9	STC2	C8orf58		C10orf76	GLCE	UBE2B			XPO7
	TIMM22			DIMT1					BLOC1S6			SON			ACTR1B	GCNT2				UTY	ZFP36L1	CMTM4	PRKAA1	FOXP1		LSM14B	RAC1	SNX5			TIMM22
	TAGLN2			PKN2					MSL1			HNRNPC			SRRM2	NBEA				YME1L1	COL5A1	DENR	UBXN2A	NLK		NME1	S100A10	UQCRQ			TAGLN2
	SCAP			MATR3					AOX1			SF3B2			RNFT1	DEF8				VPS51	SMAP1	CDC42BPA	FAM208A	SOGA1		PF-4(hsa)	MAPRE1	CLSTN1			SCAP
	MON1A			LRIF1					TMEM243			CD46			CDK5RAP2	USH2A				HSPA1A	GOLGA4	NCOA2	PTP4A1	LAMC3		RFWD3	OTUD4	KMT2E			MON1A
	FURIN			CDKN1A					LRRC58			FBXO3			DLGAP5	MDM2				RIOK2	ARID1A	HIST1H4H	ABR	NDUFAF7		XPO1	STC2	ZNF699			FURIN
	SPTBN5			BIRC3					CISH			MKLN1			AK057062(hsa)	ELOVL4				HEATR3	PANK2	ZNF263	NOLC1	SHKBP1		EPHA4	PRKAA1	DNAJA2			SPTBN5
	ANKS1A			NAPEPLD					PAICS			SMIM15			KLHL15	ZNF282				FAM43A	MTRF1	UQCRH	SHOC2	XPO7		UNC13B	AQR	CCNC			ANKS1A
	TICRR			SYNE2					CCDC28B			TXNRD1			PRIM1	SCML1				SZT2	CLDND1	ITPR1	KMT2D	DUSP10		PHIP	FAM208A	TANC2			TICRR
	IDH3A			SLC25A19					LRIG3			MRPS9			EOGT	YBX3				TRIM41	LLGL1	EI24	RNF219	MAVS		SCNN1A	PTP4A1	ZNF77			IDH3A
	SEPSECS			CDC42EP3					HIF1A			PLK2			Contig30392_RC(hsa)	GJB3				SLCO5A1	DPH3	CFL2	UBE2K	PTGES2		VEGFA	FMOD	XPO1			SEPSECS
	ZBTB37			GPT2					PPP1R10			GALNT1			CDK14	RABL6				CHPF2	FBXO8	NOL11	PEA15	TES		PCF11	MAF	TIGD2			ZBTB37
	GNA11			AAK1					HELZ			MYO9A			SENP1	MED8				HECTD1	MTPN	SEC24A	IPO5	MYO1F		NFATC3	MESDC2	PTEN			GNA11
	RAB15			AKR7A2					POGZ			PSAT1			SLC26A2	SYT16				PRTG	RRAGA	ATIC	PI4K2A	EIF2S3		FGFR1	ADAMTS1	MTF2			RAB15
	CD48			IKBKE					PAIP2			PIGP			hCT1640064.3(hsa)	KIF5B				APAF1	E2F6	PCMTD2	COX7A2	ZBTB37		HNRNPUL1	UBE2K	FGFR1			CD48
	STRIP1			NFIA					RGMB			HSPA14			C12orf65	METAP2				ASAP1	SKIL	TCF20	REEP2	LYPD3		ATL3	MANSC1	DUSP16			STRIP1
	HADHA			RP2					SACS			RPS24			PDE2A	SARS				CRAMP1L	TFRC	RB1	BCL2L2	TTC26		FAM160A2	SAE1	2006-03-01			HADHA
	GTF3C2			TRMT1					C2CD2			ASB6			C1orf53	ATP5C1				FAM217B	PCNXL2	PNRC2	SESN2	GTF3C2		AP1B1	SIAH1	SNX4			GTF3C2
	PKN1			OGFOD1					C8orf4			MATN2			METTL9	KCTD20				JPH3	TMEM38A	BAZ2A	TRIO	PEG10		IRAK1	CLNS1A	SPTBN1			PKN1
	ETNK1			MCAM					SLIT1			VEZT			DIS3L	MAP1B				GREB1L	ADAM12	SLC35E1	SCO1	MLEC		DAAM1	SNAPC1	ATL3			ETNK1
	PEG10			HSD17B12					ANP32B			DOK3			KBTBD11	TMF1				ACVR2B	XKR7	SATB1	TMED4	ARHGAP18		RNF213	EIF2B1	LIN54			PEG10
	MLEC			ZBTB18					SEC14L1			PAFAH2			PRPF38A	DHX33				EDEM3	GPR45	SMARCC1	PSMD1	LRCH3		EMC1	SDE2	LATS1			MLEC
	POLR2D			SNX6					MAPK8			USP21			RNASE4	SMPD4				PCDH18	FOXA1	STRN3	POLE4	SRRD		CTPS1	TOR1B	THNSL1			POLR2D
	GPR125			INA					KPNA5			WSB1			SPRY4	COL4A1				DNAJC11	WDR73	TGIF1	MPI	COPB2		MUM1	BMP2	ACADM			GPR125
	CCDC127			SOX10					PPAP2B			TP53INP1			C6orf62	BNIP2				WDR74	MTMR14	CSNK2A1	C16orf72	SF3B5		EXOC7	ASNSD1	CAP1			CCDC127
	ZNF217			RRM2					STAT2			ELMSAN1			KLHL23	ASAP2				ELF4	ANO2	ETV1	RAD1	AMPD2		DYNC2H1	KIF11	DCAF16			ZNF217
	LARP4B			MBNL3					PDE8A			CMKLR1			RIPK5(hsa)	PPID				CD81	SLC25A39	MARCKSL1	TSC22D2	POLR2D		TRIB1	TNFRSF10B	PCYOX1			LARP4B
	JOSD1			PDAP1					DNAJB9			CCL7			ZNF823	KIAA1586				OXA1L	P2RX4	SOS1	PPM1F	YARS2		NSFL1C	COMMD2	ATP13A3			JOSD1
	GGA3			OTULIN					RIT1			C12orf29			IFRD1	KDM5B				MTR	FCHO2	KDM5A	PDCL	ZNF217		NIPBL	RDH10	SPATS2			GGA3
	ARL1			NAA25					CYP24A1			MRPS2			ICAM3	RMND5A				FAM69B	PDGFB	NXN	GEMIN7	ITGAV		DNTTIP2	SURF4	MAPK1			ARL1
	ZNF844			GTPBP4					CSNK1A1			FAM219B			Contig33235_RC(hsa)	HIST1H4E				ATP6V1B2	COL1A1	USO1	KIAA0247	GGA3		MTMR3	YEATS2	NUP188			ZNF844
	NUP214			RPRD1A					CREBRF			WDR11			CORO2B	SOCS7				SCAMP1	KCTD3	ZNF71	MIOS	NXF1		NUP205	FAM210B	RAD51AP1			NUP214
	SH3BP4			NUP155					CGGBP1			GPRC5A			ATF1	PILRB				HMGXB3	XPR1	POM121C	SNRNP40	SALL3		HIST1H2AC	C16orf72	RAP1GAP2			SH3BP4
	NAA50			MORC3					DNAJC13			BCL7B			CTPS2	STK19				HCFC2	IRF3	HSP90B1	KDELC2	NUP214		SRF	PAWR	ZNF561			NAA50
	FH			FIP1L1					YPEL3			ST3GAL6			PTP4A1	NUDT3				CKAP2L	HOXB6	ARPC1A	CDC20	NAA20		CREBBP	FAM199X	ZNF146			FH
	PRDX4			PTPN12					KIDINS220			SUB1			ABR	PALM2-AKAP2				SERP1	C6orf106	FARP2	EMP2	ZNF385A		C22orf29	PDCL	PRDX3			PRDX4
	SLC22A31			ANTXR2					LNPEP			DIAPH1			NOLC1	ZNF160				PTK2	GIPC1	YLPM1	DYNLL2	LARP1		PPP2R1B	TXLNG	ZNF772			SLC22A31
	MED24			PCNT					MED26			IGF2			FGF2	SBK3				NA	CNNM4	YKT6	TRIM4	KLHL42		ABL2	ZBTB21	RFC3			MED24
	HNRNPUL2			AASDHPPT					AFF3			THOC5			Contig35629_RC(hsa)	TRIL				SLC9A3R1	SLC11A2	SLC25A36	HSPA8	ABCF2		GRIN2A	DHX15	USP33			HNRNPUL2
	ABCF2			MTAP					STAU1			RBM19			Contig42328_RC(hsa)	ACACA				C8orf58	NDUFV3	ZNF708	LCLAT1	RPS4X		ZHX1	KDELC2	H1F0			ABCF2
	PRPS2			CCNI					OGG1			TK1			FHDC1	ZFP91				IDI1	WASF2	GDI1	KDM1A	MAPKBP1		TET2	BAG2	SERPINE1			PRPS2
	MAPKBP1			AIFM1					HOXA5			PRKCSH			FSCN1	HIST1H4A				FOXP1	EGLN3	DHTKD1	ERCC4	PGM2L1		SERPINE1	EMC4	ZNF33A			MAPKBP1
	ZNF697			BTBD7					LIMK2			MAPRE3			PAK6	F11R				NLK	GDE1	RAP2C	SMARCD2	CENPK		NKIRAS2	AP2A1	FAM73B			ZNF697
	C11orf73			SEC11C					HAX1			SMAP1			AK024927(hsa)					SOGA1	ARHGDIA	TMPO	KIAA0100	TARS		SCARB2	LCLAT1	KMT2C			C11orf73
	ARAP3			GPM6B					NR2C2			GOLGA4			Contig39852_RC(hsa)					NDUFAF7	ZBTB5	SRRM2	UBAP2	LRRC59		SMYD5	C6orf120	CALCRL			ARAP3
	DMWD			ERGIC1					CENPF			ARID1A			RNF219					SHKBP1	MYO5A	TOMM22	PQLC3	C4orf29		KMT2C	FIGN	CCNG2			DMWD
	WDHD1			NA					SULT4A1			MTRF1			STK3					XPO7	LRP1	KLHL15	TENM2	PTCHD1		CDK16	LYRM7	HELLS			WDHD1
	PRCP			EDN1					IKZF5			DEGS1			ENST00000296018(hsa)					MAVS	SLC38A2	TFPI2	MRPS27	GSN		PIP4K2C	CCNY	GTSE1			PRCP
	DDX24			STAT1					SF3B2			CLDND1			BCORL1					PTGES2	MYCBP	NUAK2	HIVEP1	POLR3A		PUS1	USP8	RBM6			DDX24
	LRRC59			AHNAK					CD46			NMD3			MMAB					MRPS24	COQ10B	RCHY1	SP1	TRAK2		HELLS	SMARCD2	SERTAD2			LRRC59
	GSN			LUZP1					AHCTF1			PPP2R1A			SERTAD4					TES	BAZ1A	ZNF506	ARID5B	NID2		GCNT1	TPI1	TRMT10C			GSN
	CSE1L			PRKDC					RGL2			DPH3			FBXO36					EIF2S3	NCOR1	EEF1A1	DUSP7	ATG4C		ZNF654	NDUFA10	VBP1			CSE1L
	MAP3K12			ZBTB34					FBXO3			UBAP1			ENST00000278622(hsa)					ZBTB37	EIF4G1	ARSD	ABCB7	ANKRD9		SNX17	YAF2	PARD6B			MAP3K12
	DUS1L			SOX1					PRKAG1			FBXO8			HES6					LYPD3	RAB11A	MID1IP1	MDM4	CNIH1		PCDH9	RANBP2	TBC1D5			DUS1L
	NPC2			RGL1					AHDC1			RRAGA			TTPA					HADHA	RBBP5	LARP4	LARS	PHTF2		PPM1D	DSG2	ZNF567			NPC2
	MYD88			AP1G1					MKLN1			E2F6			CDC7					TTC26	NIPA2	PTPRJ	SLC2A4RG	THG1L		IBA57	DTNA	MTCL1			MYD88
	DDX18			LEPR					PLK2			SKIL			TOR1B					GTF3C2	CEP44	TIPRL	RTCA	DDX18		SLFN5	YY1	DIS3			DDX18
	CERS2			CEP55					GALNT1			CABLES1			BMP2					PEG10	LYL1	TNFRSF25	ADI1	PMAIP1		ATP5G2	ARID5B	ZNF766			CERS2
	URB1			C1GALT1					TMEM91			BIRC6			KCNC4					PPP1R16B	HIST1H2BG	C6orf62	GOT2	RNF145		PARD6B	COL1A2	ENAH			URB1
	SLC9A1			PLK1					MYO9A			BLVRB			ZBTB22					MLEC	XYLT2	SRC	SYNJ2	CERS2		PDHB	RBPJ	ZNF709			SLC9A1
	RAB11FIP2			PAM16					STRN4			PCNXL2			PAWR					ARHGAP18	KDM3B	ANKRD13C	BTF3L4	ANP32A		SLC25A33	PSMB1	KNTC1			RAB11FIP2
	MICU1			JADE1					RPS24			TMEM38A			SKA1					SRRD	NOL4L	OTUD4	RRNAD1	URB1		RNASEH2A	OGFRL1	KPNB1			MICU1
	REPIN1			ZFP36L2					EDNRB			VIM			RAD1					COPB2	HNRNPM	DPP7	MRPL24	SLC9A1		HSPA1B	SSR3	RHOB			REPIN1
	KIAA1432			C9orf78					AGAP2			BMP2K			FAM199X					SF3B5	RNMT	ZNF429	SPRY1	OSTC		GPR107	BCL6	BRWD1			KIAA1432
	SYDE1			PPM1G					SFXN5			SPAG9			TMEM2					POLR2D	SNX16	PRKAA1	FANCF	SP4		MAPKAPK2	CSNK1G1	TBL1XR1			SYDE1
	DDIT4			AURKB					VCAN			GPR45			DHX15					TMEM254	SMAD5	MAK16	UCHL3	RAB11FIP2		KPNB1	FNIP1	ERO1LB			DDIT4
	YTHDF2			ZNF3					USP21			C11orf91			KDELC2					TPM4	BTN2A1	uPA(hsa)	NPTN	MICU1		SIM2	SLC39A6	WDR37			YTHDF2
	HIST1H2BI			NASP					MTCH1			MTMR14			CDC20					ZNF217	PDE12	ANKFY1	TNRC18	PITPNM3		BRWD1	FAM168B	ZNF91			HIST1H2BI
	PPP1R12A			RAB5C					USP46			COG8			BUB1B					ITGAV	FLNA	PEBP1	ZNF451	DENND5A		LETM1	C19orf10	NR2F1			PPP1R12A
	AEBP2			NCKAP1					WSB1			ANO2			DYNLL2					TOE1	CYP2R1	MESDC2	NRARP	KIAA1432		SOX12	ZNF451	GATA6			AEBP2
	MBTD1			NUPL2					ACO1			SLC25A39			BTC					GGA3	C5orf51	DNMT3A	RASSF3	SMC4		LYPLA1	TSPYL4	ZFP30			MBTD1
	CMIP			NFYC					INSIG2			SLC25A24			ADNP					NXF1	TGOLN2	LHX4	ARRDC3	KCTD1		SLC1A5	ARRDC3	ATRN			CMIP
	CCSER1			WIPI2					HIST1H3D			FCHO2			MAD2L1					SALL3	PTGS2	KMT2D	SEMA3A	NFAT5		FBXO48	SEMA3A	IREB2			CCSER1
	DDX54			TRAPPC13					RPTOR			CEP350			C6orf120					COX7B	DENR	ADAMTS1	IKZF2	PPP1R12A		TECR	IKZF2	SPIDR			DDX54
	SLC5A3			LEPROT					GPAM			PDGFB			FAIM					NUP214	ARIH2	DNAJB14	ANAPC5	LIPT2		RAB14	FAS	ASXL2			SLC5A3
	ATP5G3			TMX3					MLH3			GLO1			LYRM7					NAA20	RNGTT	PAK6	HRAS	TET3		ORC5	ANAPC5	LYPLA1			ATP5G3
	RIF1			Picalm					ITFG3			ZMYM1			CCNY					ZNF385A	UQCRH	NUP50	DCPS	DROSHA		TMEM126A	GFM1	TGFBR2			RIF1
	SF3B3			NA					LIFR			KCTD3			TOPBP1					PSD3	MRPL17	NKAIN2	STX6	SLC5A6		TMEM200A	MBNL2	PCBD1			SF3B3
	RUNX1T1			UBXN2B					LBH			C19orf48			ERCC4					NAA50	MSANTD2	IPO5	ILF2	CMIP		MED22	SLC20A1	FERMT1			RUNX1T1
	AGO1			MOB1A					POLR1B			GIPC1			FZD1					LARP1	TBC1D25	SIAH1	PPP6R1	NAV1		PRRC2A	PPP6R1	ZFAND3			AGO1
	AP1S2			IVNS1ABP					BCL7B			SLC11A2			KIAA0100					KLHL42	CFL2	STX12	MELK	CCSER1		MBOAT2	ARID4B	USP10			AP1S2
	MAPK9			CLUAP1					SUB1			NDUFV3			hCT2285841(hsa)					PTCD1	HOOK1	SESN2	ARID4B	RPL35A		XKR8	LAMC1	AMN1			MAPK9
	SGMS2			VCPIP1					DIAPH1			GDE1			DHFRL1					MLLT1	GINS4	SDE2	USP24	ZBED6		KIAA0141	RAI14	ARHGAP5			SGMS2
	GGA2			SLC27A2					PTP4A2			TBC1D31			EIF2S1					CCDC115	FZD2	HSPA4L	RAI14	SLC41A3		RPA2	LMX1B	MBOAT2			GGA2
	YIF1B			SPIN1					SPRYD3			GMPS			RRM1					RPS4X	SEC24A	TRIO	LMX1B	LFNG		NUP37	RPS6KA3	GCNT2			YIF1B
	SLIT2			CTLA4					PRKCSH			LGMN			MGRN1					PGM2L1	TCF20	TRIM10	C15orf57	RUNX1T1		ELOVL4	TRAPPC2	HIST1H4K			SLIT2
	DRAM2			TACSTD2					CLIP4			ARHGDIA			CASC5					CENPK	TEAD1	CITED2	NFE2L1	AGO1		DYNLRB1	FAM124A	CAMK2N1			DRAM2
	STAMBPL1			XPC					RELN			ZBTB5			HINT3					NUP35	RB1	TNFRSF10B	CDK19	FBXL6		ARMCX2	NEDD4	SYTL5			STAMBPL1
	KHSRP			TNF					ZFP36L1			LRP1			ABCC3					LRRC59	AEN	TSNAX	ATP5E	CRYBG3		SLC39A14	FOXJ3	NIN			KHSRP
	CLIP1			CARD11					COL5A1			SLC38A2			HIBADH					C4orf29	BCAP29	ZNF595	UBE2V2	PODXL2		CMPK1	GMEB2	TNRC6C			CLIP1
	EEF2			RELA					PLEKHA3			COQ10B			ZFP1					PTCHD1	NEK9	HILPDA	PRKAR1A	EIF2A		MTDH	RNF157	NIPA1			EEF2
	RSU1			CBR4					GOLGA4			BAZ1A			YY1					POLR3A	SREK1	PIK3C2A	SLC39A13	GGA2		NIN	RRP1B	FAM98B			RSU1
	ARHGEF2			EIF2B5					GPBP1L1			NCOR1			CCL3L1					ANKRD9	SMARCC1	YEATS2	BROX	VGLL3		KIF24	FADS2	VKORC1L1			ARHGEF2
	BTG2			PSIP1					BLOC1S5-TXNDC5			LY6K			SLC16A6					SUPT20H	SKI	MXD1	EP300	ARNT2		TNRC6C	UBE2V2	KIAA1551			BTG2
	PHC3			XPO1					KLF3			DDX46			HIVEP1					CNIH1	NADK	C16orf72	MIDN	NAV2		ABL1	LAMP2	DMXL2			PHC3
	ENO1			GPBP1					ATXN1			RBBP5			COL1A2					THG1L	TGIF1	ZNF518B	DDAH1	ROBO4		SYVN1	SUMO3	FAM169A			ENO1
	STX16			FBXO33					UBA1			NIPA2			CCDC15					DDX18	CSNK2A1	RPL19	ITPA	SMG9		MYLK	FAM160B1	PNISR			STX16
	PDCD10			ZNF652					STK35			CEMIP			KPNA3					PMAIP1	FAM118A	ST7	PPHLN1	KHSRP		INTS5	MTRR	HIST2H4A			PDCD10
	JUN			MUT					PPP2R1A			SHISA5			MDM4					RNF145	MARCKSL1	ELAVL1	PPARG	EEF2		EHMT1	PROSER1	FLVCR1			JUN
	ZNF711			TUBB4B					FAM126A			KDM3B			LARS					CERS2	TMEM185B	BTAF1	TMEM245	PLCG1		SUV39H1	BROX	EIF4G2			ZNF711
	HNRNPLL			2006-03-01					IGF2R			JMJD1C			OGFRL1					SYNGR2	PRPF31	TMEM2	MYT1L	PGS1		ULBP1	MIDN	BCL2L11			HNRNPLL
	ATG9B			TRAM1					UBAP1			NOL4L			GSK3A					URB1	PRPF38B	DNAJC12	ZCCHC14	RAB3IP		RTN3	PPWD1	ZMYND8			ATG9B
	CRTAP			PALLD					SLC16A1			HNRNPM			NM_006333(hsa)					SP4	USO1	CDC20	SLC44A1	POLR2A		TMBIM6	AMOTL2	LMO4			CRTAP
	ABHD17B			SGK3					CLPX			RNMT			ATP6V0A1					RAB11FIP2	CNKSR3	HUNK	CTSA	ARHGEF2		NNT	DDAH1	CCDC6			ABHD17B
	CCT3			CHD6					GALNT3			GLUL			BTF3L4					MICU1	UBR2	CLASP1	FAM73A	BTG2		EIF4G2	GAB1	AJUBA			CCT3
	TDRKH			EIF3G					SOCS5			TIMP3			FUT11					PITPNM3	POM121C	ZC3H11A	ZBTB7A	CASP3		CLOCK	PPHLN1	ZDHHC7			TDRKH
	TXLNA			AGL					SKIL			SNX16			NA					DENND5A	HSP90B1	ADNP	PUM2	FBN1		ZNF703	PAAF1	SOBP			TXLNA
	DSCR3			FERMT3					TFRC			SMAD5			HSS00368570(hsa)					KIAA1432	FARP2	HSPA8	NFIB	ENO1		KBTBD7	MGEA5	HIST1H4I			DSCR3
	NCAPD2			SLC35F6					BIRC6			BTN2A1			UCHL3					SMC4	H2AFY2	NF1	TWISTNB	NCOR2		ZMYND8	ARL5B	RPS6KB1			NCAPD2
	TOP2A			FOXO1					SLC25A23			PDE12			PTPLAD1					NFAT5	YWHAZ	PSEN1	KLHL3	CCDC51		LSM4	ZCCHC14	KCTD20			TOP2A
	SLC20A2			HDHD2					DSN1			TTK			ZNF451					PPP1R12A	C11orf84	NKX2-1	CLN6	RGS3		CARHSP1	USP48	XIAP			SLC20A2
	CCND1			UBA3					BMP2K			FLNA			ENTPD3					LIPT2	YLPM1	FIGN	STON2	SLC16A14		KIF5B	ACP2	MOSPD2			CCND1
	GPC1			CSF1R					NEK6			CYP2R1			Contig36261_RC(hsa)					TET3	EIF4ENIF1	ILVBL	HPRT1	CLCF1		MTF1	DCUN1D1	EGLN1			GPC1
	ILF3			RNF213					JRKL			C5orf51			ARHGAP29					DROSHA	HDAC2	ZNF430	CAST	B4GALT1		RNH1	GNAQ	MAP1B			ILF3
	FAM117B			EIF3E					SPAG9			UBE2Q1			PGRMC1					SLC5A6	FBXL19	KDM1A	CNOT1	ANKRD49		C8orf88	FAM73A	EPB41			FAM117B
	MGP			CAB39					SUPT6H			TGOLN2			PSMC3IP					CCSER1	NRP1	CDK13	ATG3	MCM3AP		MYO1B	ZBTB7A	TMF1			MGP
	SMAD4			PCYOX1					TMED10			STAM2			Contig48494_RC(hsa)					CSNK1D	PRKAR2A	ZNF329	UBE2D3	ARHGEF40		PRRX1	PLAG1	CTGF			SMAD4
	ST6GAL1			C16orf62					ATAD2B			PTGS2			SFR1					TYMS	ZNF256	DSG2	INO80	CRTAP		SIN3A	S100PBP	EIF3C			ST6GAL1
	FMNL3			EXOC7					HIST1H3C			RRP15			KHDRBS3					AGO1	NAA30	SUV420H1	NPPC	PPP1R15B		HOXA13	PUM2	CAMTA2			FMNL3
	FNDC3B			ATP13A3					REL			RNF20			MKI67					FBXL6	NTPCR	ZFP1	COX10	PTPN6		Bak1	ATXN7L3B	DHX33			FNDC3B
	C2CD5			IL6					FRMD6			RNGTT			HDAC11					CRYBG3	GDI1	SLC16A6	MZT1	HIST1H4B		USP34	NFIB	PPP1R3D			C2CD5
	GIT1			DYNC2H1					HAUS6			NA			RRP1B					PODXL2	PHLPP1	SP1	TSHZ1	RBMS2		EFHD1	AHR	GSTCD			GIT1
	CTNNB1			QPCTL					DMTF1			SF3A2			LMAN1					EIF2A	PSMB2	DAB2IP	TSPYL1	CCT3		XIAP	REV3L	NUDT19			CTNNB1
	PRDM13			AZI2					WT1			UQCRH			HSS00142930(hsa)					VGLL3	WDR81	B4GALT3	CBY1	DCP2		NPTX1	CDH4	ZKSCAN1			PRDM13
	AP3B1			NIPBL					GLO1			MRPL17			KAT2B					SMG9	SEMA4C	NCSTN	CYB561	CLINT1		ATR	TWISTNB	NACC2			AP3B1
	ZNF678			SDCBP					VCP			PAFAH1B3			UBE2V2					AL021546.6	ZC3HAV1	DUSP3	AMIGO2	UPP2		MAP1B	CHML	PPP1CB			ZNF678
	PUM1			GLIPR2					CHD3			MSANTD2			HSS00090480(hsa)					KHSRP	DHTKD1	BNC2	PARP1	LRCH2		R3HDM2	PSMD7	C2orf69			PUM1
	KCNJ11			METTL7A					ECT2			CFL2			NA					EEF2	CHAC1	CD93	RABGEF1	XPO6		DHX33	CELSR3	NCALD			KCNJ11
	PPP3CB			PPIL2					XPR1			ZFP62			PRKAR1A					AR	RAP2C	AGK	H3F3B	FBXO17		C17orf80	JDP2	MEX3C			PPP3CB
	SPEN			LATS2					MAFK			RBBP4			RHBDL1					PLCG1	KAT2A	WDR35	CLPTM1	FANCM		NUDT19	ATF7IP	ATP5O			SPEN
	B3GNT1			LNX2					ANKLE2			PSG4			AK057835(hsa)					PGS1	TMPO	SEMA4B	MPHOSPH9	DHPS		CDC25A	BRD3	EIF3I			B3GNT1
	PTBP3			ZNF561					PSMD14			NFS1			EP300					RAB3IP	RNFT1	ACTN4	CAPN1	TMEM173		ANAPC16	GOLGA1	INO80D			PTBP3
	VRK3			CHD9					ZMYM2			FZD2			hCT2306120(hsa)					POLR2A	RPAP1	SSR3	TAC1	MARS2		TBR1	YIPF5	KDELR2			VRK3
	TUBA1C			MAFB					SMURF1			SEC24A			HDLBP					ARHGEF2	PEX11B	BLOC1S2	CD4	DSCR3		RPL8	CDK12	AGPAT9			TUBA1C
	CC2D1B			FGF7					GPR56			TCF20			AHSA2					BTG2	TBK1	CSNK1G1	SOD2	HMGXB4		p53(hsa)	CNOT1	RMND5A			CC2D1B
	CTNNA1			TRAF3					APLP2			TEAD1			ZNF35					CASP3	ICOSLG	OSTM1	BRPF1	RTKN		ELF1	ZNF281	HIST1H4E			CTNNA1
	CRLS1			USP33					GIPC1			RB1			PPARG					FBN1	ASCC3	ACVR1C	TTC39A	NCAPD2		RMND5A	POLK	GGNBP2			CRLS1
	S1PR1			RANBP9					NDUFV3			AEN			KCNMB4					ENO1	SYT7	ATP6V0A1	SUZ12	TOP2A		TXNIP	CEP135	PIP4K2B			S1PR1
	FAM89A			PSMA5					TM2D3			BCAP29			ENST00000295192(hsa)					NCOR2	CUX1	SMIM13	ARCN1	CCND1		KMT2B	UBE2D3	MT-ATP6			FAM89A
	AXIN2			IL10					GMPS			NEK9			ARL5B					CCDC51	PTPRJ	FAM168B	COL6A3	GRPEL2		HIST1H4E	COX15	MT-CO3			AXIN2
	ATP1B3			HEATR2					PRNP			SREK1			CNTNAP3B					RGS3	SYNE1	EGLN2	FAM210A	ASTE1		PIGW	UBE2E1	GDPGP1			ATP1B3
	INPP4A			NA					HSP90AB1			BAZ2A			Y16700(hsa)					SLC16A14	IL-13(hsa)	PRKCB	RC3H1	LHFPL2		HIST1H4B	CHMP3	ZNF160			INPP4A
	FASTK			LRP1B					ZFYVE9			SMARCC1			ICK					ARL15	RAC1	CDC73	GLP2R	URM1		ZNF776	MZT1	RASL10B			FASTK
	SMARCC2			PCDH9					NFKBIA			SKI			hCT2328745(hsa)					ANKRD49	CSN1(hsa)	AKIRIN1	AKAP13	JPH4		PIP4K2B	FAM120B	ZNF587B			SMARCC2
	TAPBP			PPM1D					BAZ1A			NADK			NCAPH					PDCD10	INSR	CCBE1	GNAI2	RBMX		MT-ND6	PPARGC1A	TMEM189-UBE2V1			TAPBP
	CD276			KATNAL1					HIC1			CSNK2A1			NKX3-1					AK6	MRPL9	CDC23	SLC16A7	B4GALNT3		NR4A1	CYB561	SYNRG			CD276
	SEC24C			SERTAD2					ZNF100			STARD3NL			PUM2					NOL6	KLHL1	MAT2A	TMEM55B	USP32		PALM2-AKAP2	BCL7A	PRSS56			SEC24C
	PIGC			FGR					SNAPC4			FAM118A			ZNF780A					ALG10B	STC2	DAPP1	LGALS8	ERGIC3		ZNF792	VPS41	TAF15			PIGC
	C1orf85			UGT8					RBBP5			MARCKSL1			NFIB					MCM3AP	PRKAA1	ZNF451	TPST2	FMNL3		RASL10B	PARP1	DDX52			C1orf85
	ABCB4			CCDC137					NIPA2			TMEM185B			AK024121(hsa)					ARHGEF40	CAP2	RASSF3	C16orf70	FNDC3B		PSG7	H3F3B	ZNF28			ABCB4
	SBNO1			GCFC2					CEMIP			PRPF31			RSBN1L					FAM105A	ANKFY1	TSPYL4	ZBTB33	JUNB		TMEM189-UBE2V1	ZFYVE20				SBNO1
	NCOA6			HSPB11					PPP4R1			NR1H2			CHML					CRTAP	DDOST	TNKS1BP1	DDA1	INS-IGF2		HIST1H4D	BRD1				NCOA6
	NONO			SMAD1					SHISA5			ARL4D			OSBPL10					PPP1R15B	CTPS2	ARHGAP29	FAM50B	MEAF6		HIST1H2AD	CLPTM1				NONO
	ABCB1			VBP1					RAB18			PRPF38B			hCT32256.3(hsa)					PTPN6	FAM208A	ARRDC3	ANAPC15	ICMT		MLLT6	TMA16				ABCB1
	QARS			RAB10					TMEM87B			UBR2			ABCA8					RBMS2	PTP4A1	KIAA1377	PDE7B	ZNF805		MUC16	UBE2D1				QARS
	CTTNBP2			NA					DENND6A			HSP90B1			PITPNB					WDR33	NOLC1	NFE2L2	PDIK1L	UNK		BRD4	CD99				CTTNBP2
	BHLHE40			LRRC40					HIST1H2BG			H2AFY2			CLN6					DCP2	SHOC2	ZNF732	MED23	RHNO1		RASSF5	G3BP2				BHLHE40
	ARL6IP1			TRIM32					XYLT2			YWHAZ			FBXW2					CLINT1	PMPCB	NMT1	BAK1	CNOT7			CPOX				ARL6IP1
	ASPM			FRY					KDM3B			YLPM1			ATF7IP					LRCH2	KMT2D	STX6	C14orf28	MMADHC			PCDH19				ASPM
	TUSC3			LYSMD3					JMJD1C			EIF4ENIF1			BRD3					XPO6	HOXC5	ILF2	RLIM	ZNF678			PRKAG2				TUSC3
	CDV3			RAP1B					COPZ1			HDAC2			C18orf54					FANCM	FHDC1	DOT1L	IL6ST	ACTR3			KIAA0040				CDV3
	FRMPD3			GLB1					RNMT			FBXL19			CLVS1					TXLNA	KDM6A	SLC20A1	AARS2	LPAR1			VPS33A				FRMPD3
	NPEPPS			GNB4					RBM26			NRP1			CDK12					TMEM173	UBE2K	PPP6R1	ZNF462	MAPKAPK5			SUZ12				NPEPPS
	2004-03-01			MGST2					GALK2			PRKAR2A			EHBP1L1					MARS2	THAP2	NDUFA8	OCRL	B3GNT1			DNAH14				2004-03-01
	ARL3			NGDN					KIAA2013			C1orf159			PTP4A3					NCAPD2	KDM6B	LAMC1	ENPP4	RAE1			ARCN1				ARL3
	SH2D3C			CCDC126					TLE4			ZNF256			USP14					CCND1	IPO4	RAI14	MRPL28	CRY2			TRAPPC10				SH2D3C
	SAMD4A			EXOSC2					NCAPD3			NAA30			hCT2250864(hsa)					GRPEL2	SESN1	TRAPPC2	KMT2A	MSH6			NAE1				SAMD4A
	NUFIP2			DNAJC2					CLK1			NTPCR			WHSC1					HIST1H3I	CLNS1A	C15orf57	SCAF1	GPD2			ZNF440				NUFIP2
	GCC2			ATF7					ZNF138			MBD6			Contig57226_RC(hsa)					ASTE1	FAM122A	NFE2L1	AKR1A1	CTNNA1			CDC27				GCC2
	RPL36			ZNF248					H2AFZ			TST			CREB3L2					URM1	ANKRD46	NEDD4	VEZF1	RNF25			KPNA6				RPL36
	COPS5			BRWD1					TRIM33			PSMB2			ATXN7					RBMX	TSEN34	FOXJ3	LGALSL	SNRPA			GNAI2				COPS5
	TSR1			TNKS					ELOVL5			SEMA4C			EPM2AIP1					USP32	SESN2	HIST1H4J	BAMBI	COL15A1			PIK3CA				TSR1
	EPHX4			JUP					MMD			ERN1			CKAP4					ERGIC3	NARF	LMAN1	HPS6	S1PR1			COCH				EPHX4
	RAB1B			PODXL					ARIH2			ZC3HAV1			POLQ					FNDC3B	RAP1GDS1	PAXBP1	UBAP2L	CCNE2			SEC23IP				RAB1B
	ESD			NOP58					PATZ1			RPSAP58			CNTNAP3					MEAF6	TRIO	TGFBR3	TAF5L	TRIM65			GALNT2				ESD
	SLC19A2			GOLPH3					RMDN3			DHTKD1			SAMD3					ICMT	BMP2	UBE2V2	GPI	GGPS1			KIAA0355				SLC19A2
	MSL1			NOB1					CACNG4			TMPO			TNFSF13					ZNF805	KCNC4	APEX2	UBR7	SLC25A13			PJA2				MSL1
	LRRC58			SLC1A5					RNGTT			SRRM2			BIVM					RHNO1	TMED4	PRKAR1A	DDR1	INTU			ZBTB33				LRRC58
	EMC9			COLGALT1					RP11-385D13.1			RNFT1			CLIP2					CNOT7	CS	ARHGAP20	ABLIM1	TAPBP			PLXNC1				EMC9
	TRAK1			MEF2A					NCOA2			TEX261			CERS6					UBE2A	KDELR1	FAM160B1	LMNA	RFTN1			C5orf24				TRAK1
	PRPF6			FAM212B					PABPC1			KLHL15			ENST00000291738(hsa)					MMADHC	TIA1	SQRDL	TULP4	E2F5			ABAT				PRPF6
	DYNC1LI2			CENPN					CYP3A4			PEX11B			UBE2D1					ZNF678	PIK3C2A	PROSER1	FN1	SSFA2			SLC6A9				DYNC1LI2
	IFRD2			DRAP1					EI24			SENP1			PCAF(hsa)					PUM1	SURF4	TRPC3	2002-09-01	CD276			PDIK1L				IFRD2
	CNNM3			RAB14					RBM47			TBK1			TARBP2					ACTR3	DZIP1	EP300	WDFY1	SEC24C			ACSL4				CNNM3
	GATC			DEF8					CDCA7			JAZF1			PPP2R3B					LPAR1	C16orf72	POM121	UBN2	PHLDB2			UBE2D2				GATC
	GADD45GIP1			AKAP11					HOOK1			ICOSLG			SMC2					TOX3	MRGBP	MIDN	IPO8	SBNO1			ELP4				GADD45GIP1
	CLN3			MDM2					KLHDC3			EIF5B			PCDH7					ELOVL1	TSC22D2	ZNF714	RRP12	NCOA6			EDC3				CLN3
	HELZ			BAG5					SEC62			SYT7			NM_016125(hsa)					B3GNT1	PYGO2	HDLBP	PXDN	MPHOSPH6			CMC4				HELZ
	ESRP2			SLC39A14					NOL11			CERS5			PLCE1					RAE1	IGF2BP3	DDAH1	SPTSSA	QARS			IL6ST				ESRP2
	PM20D2			UGDH					SEC24A			CUX1			CCNE1					CRY2	COPG1	GHITM	NHSL2	ASPM			ZNF462				PM20D2
	E2F3			LPGAT1					NEO1			SEC31A			CENPE					TUBA1C	BTAF1	AHSA2	RAD54L2	USP5			ACTR1A				E2F3
	SMARCA5			MCM10					PCMTD2			BACE2			FKBP15					MSH6	CCER2	NA	GAS2L1	UBXN8			C8orf76				SMARCA5
	ZNF277			YBX3					ARMCX3			PTPRJ			NFKBIL1					GPD2	PHKA1	TMEM245	ENPP5	CDV3			SGOL1				ZNF277
	SGSM3			UBE2J2					TEAD1			XRN1			SNX13					RNF25	TMEM2	ALDH1A2	RNF182	PNP			ENPP4				SGSM3
	CYB5D1			KIAA1715					SCYL2			SYNE1			COCH					SNRPA	LYPLA2	ARFIP1	ZNF219	NPEPPS			ZNF704				CYB5D1
[truncated: 8,606 more rows]

## Sheet: Targets-LG-IEN vs NM
Target genes for miRNAs differentially expressed between LG-IEN and normal mucosa
[truncated: 7,744 more rows]
